# Supplementary material for: EDISA: extracting biclusters from multiple time-series of gene expression profiles
Source: BMC Bioinformatics. 2007 Sep 12;8:334. doi: 10.1186/1471-2105-8-334 (PMC2063505; doi:10.1186/1471-2105-8-334)
Supplement: Additional file 2 — Gene lists of all modules. Contains the gene lists for all modules extracted from the Arabidopsis thaliana and Homo sapiens dataset. [file 1471-2105-8-334-S2.xls]

## Sheet: Modules Arabidopsis shoot IR
	S1	S2	S3	S4	S5	S6	S7	S8	S9	S10	S11	S12	S13	S14	S15	S16	S17	S18	S19	S20	S21	S22	S23	S24	S25	S26	S27	S28	S29	S30	S31	S32	S33	S34	S35	S36	S37	S38	S39	S40	S41	S42	S43	S44	S45	S46	S47	Median	Min
GO biological process	none	response to hormone stimulus	response to abscisic acid stimulus	electron transport	response to abscisic acid stimulus	response to chemical stimulus	response to temperature stimulus	cell cycle	none	photosynthesis, light harvesting	regulation of transcription	none	regulation of flower development	death	starch catabolism	response to cold	circadian rhythm	response to cold	response to cold	response to stimulus	modification-dependent protein catabolism	response to hormone stimulus	cell cycle	carboxylic acid metabolism	response to hormone stimulus	response to hormone stimulus	regulation of transcription	response to abiotic stimulus	circadian rhythm	response to cold	none	none	regulation of progression through cell cycle	response to stimulus	response to salt stress	response to stimulus	monosaccharide metabolism	response to heat	none	response to light stimulus	secondary metabolism	phenylpropanoid biosynthesis	organelle organization and biogenesis	response to heat	phenylpropanoid biosynthesis	rhythmic process	starch catabolism
p-value		0.0017	3.7e-16	0.076	1.4e-16	2.3e-11	1.1e-13	0.00074		0.00015	0.011		0.028	0.066	3.1e-06	4e-19	1.1e-05	7.2e-16	3.2e-16	2.5e-05	9.1e-08	0.036	0.012	0.0031	0.0086	2.6e-10	0.0089	0.00016	8.9e-10	7.2e-16			0.00037	0.0028	0.0033	0.0018	0.019	3.1e-17		0.0052	0.013	0.061	0.012	2.9e-19	6.5e-05	3.1e-10	1.1e-09	0.00016	2.9e-19
	251360_at	253278_at	247957_at	267126_s_at	265913_at	255521_at	259789_at	248028_at	248190_at	258239_at	265584_at	258023_at	259275_at	253643_at	252175_at	266514_at	261613_at	259426_at	247450_at	261650_at	247584_at	258528_at	255500_at	248509_at	267523_at	245984_at	249923_at	261569_at	267364_at	246481_s_at	266357_at	247232_at	261080_at	249237_at	264758_at	252679_at	248410_at	248332_at	252193_at	259786_at	256266_at	265665_at	264262_at	248434_at	265665_at	249456_at	255331_at
	253874_at	259839_at	250279_at	261782_at	267080_at	262667_at	265480_at	258989_at	248191_at	248910_at	262986_at	252011_at	256057_at	251745_at	266514_at	248138_at	245749_at	252102_at	265480_at	254158_at	254080_at	262290_at	248668_at	260957_at	267524_at	245925_at	262986_at	258723_at	247668_at	264019_at	251218_at	247304_at	251982_at	255884_at	261892_at	266821_at	252527_at	263374_at	255568_at	259858_at	251869_at	249191_at	251852_at	248332_at	261826_at	265900_at	253581_at
	246487_at	246011_at	261077_at	248683_at	264894_at	247718_at	265119_at	246565_at	258497_at	248151_at	262698_at	250099_at	251869_at	254926_at	251919_at	251529_at	261318_at	248337_at	266514_at	261470_at	263016_at	267034_at	252770_at	257137_at	245637_at	267614_at	255511_at	258724_at	249850_at	267036_at	247814_at	256057_at	252853_at	265725_at	263182_at	254120_at	265510_at	256245_at	260856_at	254239_at	260380_at	262883_at	247192_at	260248_at	249215_at	262892_at	264045_at
	262049_at	260388_at	250648_at	258054_at	253277_at	249454_at	248337_at	258796_at	262883_at	263345_s_at	249923_at	252167_at	263664_at	261892_at	252927_at	251927_at	256221_at	251927_at	264515_at	247279_at	246265_at	266715_at	259224_at	256125_at	257516_at	253874_at	265387_at	264436_at	247525_at	258735_at	245463_at	261480_at	245930_at	247707_at	253535_at	261470_at	254833_s_at	258979_at	247925_at	253579_at	250665_at	254145_at	257809_at	247293_at	261016_at	247937_at	260412_at
	259540_at	264672_at	251775_s_at	246783_at	257122_at	245713_at	246481_s_at	249060_at	247563_at	247921_at	266656_at	258250_at	248311_at	245250_at	267461_at	263082_at	262881_at	259977_at	245694_at	251640_at	265730_at	251575_at	246132_at	250327_at	261611_at	262049_at	265584_at	249798_at	264019_at	259878_at	257474_at	258497_at	263264_at	252131_at	245250_at	247047_at	260728_at	257822_at	245757_at	254363_at	266719_at	246597_at	247651_at	262911_s_at	261914_at	246829_at	262784_at
	260431_at	261801_at	247488_at	248566_s_at	263811_at	266098_at	259426_at	255460_at	249191_at	266672_at	264990_at	259853_at	250665_at	267069_at	246791_at	256091_at	262452_at	264515_at	248381_at	258682_at	264118_at	259775_at	254565_at	267118_at	257137_at	245383_at	250777_at	256751_at	260688_at	267280_at	262736_at	253496_at	251846_at	259479_at	261193_at	251640_at	257144_at	256663_at	255177_at	263677_at	256020_at	251727_at	250433_at	248657_at	258125_s_at	249850_at	245188_at
	260041_at	259842_at	267080_at	253579_at	256021_at	252400_at	263497_at	260982_at	251727_at	251497_at	255579_at	253579_at	247232_at	263935_at	253871_at	247498_at	267361_at	264458_at	259426_at	259792_at	266687_at	250110_at	257809_at	251402_at	262456_at	257506_at	264379_at	245558_at	251789_at	266225_at	262162_at	259275_at	247651_at	258786_at	252053_at	252009_at	267364_at	248434_at	249583_at	247563_at	249645_at	263122_at	263951_at	267336_at	247819_at	250412_at	252468_at
	255774_at	247100_at	253120_at	254239_at	254232_at	256243_at	246756_at	256864_at	266363_at	267635_at	250777_at	254125_at	256266_at	262384_at	255477_at	262296_at	257226_at	264516_at	246756_at	256526_at	253579_at	265665_at	250914_at	245637_at	247284_at	259790_s_at	263799_at	246523_at	260264_at	266514_at	258055_at	263664_at	245828_at	254784_at	265670_s_at	251745_at	264019_at	246612_at	265732_at	247069_at	247323_at	264692_at	265097_at	246944_at	250598_at	266225_at	254645_at
	266279_at	254601_at	252880_at	258460_at	262128_at	266544_at	258452_at	259842_at	246966_at	247323_at	259822_at	260774_at	253496_at	267293_at	247450_at	259426_at	256310_at	261248_at	246481_s_at	254784_at	258166_at	252011_at	249326_at	258796_at	246028_at	259784_at	259822_at	259185_at	247937_at	250194_at	256796_at	246966_at	250434_at	254241_at	261648_at	247208_at	252213_at	254215_at	248964_at	247162_at	256057_at	258349_at	250434_at	256245_at	264998_at	264019_at	246791_at
	255822_at	251982_at	264992_at	264501_at	258498_at	248487_at	259232_at	267635_at	258023_at	260877_at	246200_at	248246_at	258497_at	261193_at	256221_at	245319_at	254662_at	258078_at	251753_at	253608_at	250758_at	260109_at	254443_at	256864_at	262412_at	248282_at	249337_at	260603_at	259595_at	249174_at		256894_at	247056_at	258682_at	266658_at	264758_at	255590_at	252670_at	249872_at	249073_at	256456_at	255694_at	253480_at	263150_at	266812_at	245433_at	249456_at
	253278_at	259658_at	255923_at	255774_at	266170_at	262047_at	262609_at	258897_at	265066_at	252429_at	252483_at	254384_at	261480_at	258436_at	249220_at	261745_at	250194_at	264123_at	262881_at	266821_at	257176_s_at	254384_at	253051_at	260221_at	251017_at	261782_at	267357_at	245982_at	249174_at	261610_at		262883_at	265076_at	251910_at	247393_at	246289_at	249850_at	247293_at	251192_at	251142_at	263664_at	252123_at	245930_at	260025_at	253657_at	250194_at	253981_at
	266474_at	267126_s_at	248352_at	254746_at	261285_at	255527_at	251775_s_at	249732_at	251154_at	250665_at	258472_at	262290_at	259185_at		256455_at	248337_at	247525_at	259971_at	251927_at	265725_at	254831_at	255969_at	253733_at	247603_at	246114_at	267116_at	254787_at	250335_at	253322_at	254890_at		254145_at	255662_at	264866_at	256633_at	251636_at	250689_at	259037_at	260296_at	253040_at	251497_at	267380_at	249129_at	261081_at	251524_at	267364_at	265790_at
	262730_at	255774_at	248505_at	260388_at	254346_at	249117_at	252321_at	258418_at	249798_at	256527_at	267344_at	256894_at	262883_at		250649_at	259977_at	258805_at	252956_at	255585_at	263800_at	256890_at	265175_at	259409_at	246565_at	246195_at	259783_at	253061_at	261914_at	258970_at	250412_at		251869_at	248656_at	248123_at	245840_at	265737_at	267500_s_at	254839_at		258054_at	258497_at	250926_at	264377_at	250502_at	258338_at	252391_at	255070_at
	253886_at	245980_at	265913_at	265175_at	266462_at	254189_at	255723_at	256655_at	250832_at		245984_at	248191_at	266363_at		259118_at	256092_at	254073_at	261745_at	264516_at	249237_at	251476_at	264521_at	248738_at	261492_at	252906_at	264788_at	262698_at	255127_at	263823_s_at	262296_at		252011_at	259892_at	256633_at	246270_at	245250_at	251529_at	256576_at		255817_at	248311_at	259922_at	265085_at	266841_at	258023_at	258970_at	267355_at
	254938_at	254105_at	263065_at	261801_at	248505_at	250259_at	247175_at	253480_at	258736_at		263318_at	263677_at	256020_at		261230_at	258735_at	254890_at	258805_at	257444_at	258786_at	250762_at	260603_at	249784_at	252415_at	257636_at	245362_at	248606_at	263632_at	248744_at	263495_at		245318_at	254601_at	254432_at	261470_at	259879_at	265900_at	248657_at		252954_at	245242_at	260774_at	248597_at	256905_at	257176_s_at	255070_at	245319_at
	247162_at	251142_at	254952_at	252178_at	248352_at	266550_s_at	247957_at	248527_at	266038_at		264379_at	265253_at	256456_at		255221_at	248581_at	261248_at	262881_at	264246_at	264655_at	251800_at	255411_at	245137_at	248377_at	259658_at	247693_at	246200_at	261881_at	256060_at	262881_at		260380_at	255789_at	245329_at	251640_at	253643_at	253351_at	258830_at		266215_at	259834_at	246468_at	249659_s_at	258984_at	246540_at	262296_at	255607_at
	254561_at	252189_at	263811_at	255817_at	265470_at	253224_at	263517_at	247441_at	261480_at		260037_at	254102_at	245138_at		255331_at	254890_at	253104_at	248381_at	263495_at	245840_at	245677_at	248179_at	253240_at	249645_at	260221_at	258472_at	254954_at	263664_at	259244_at	261318_at		248190_at	252852_at	250796_at	251507_at	254200_at	253358_at	262911_s_at		258535_at	258239_at	261618_at	257237_at	257822_at	261913_at	264045_at	262892_at
	255617_at	251013_at	253293_at	265253_at	258887_at	260060_at	264968_at	256527_at	256548_at		249862_at	254705_at	246966_at		267361_at	250556_at	250053_at	266799_at	261610_at	256633_at	256275_at	254544_at	261086_at	265960_at	256772_at	245696_at	262488_at	262113_at	261272_at	253627_at		261826_at	263662_at	254948_at	245866_s_at	252474_at	250127_at	250994_at		258250_at	261191_at	248191_at	252562_s_at	250304_at	245528_at	245319_at	259118_at
	260317_at	252199_at	255259_at	258250_at	258347_at	246403_at	261749_at	260745_at	250936_at		256332_at	256548_at	260380_at		246881_at	245699_at	255607_at	257444_at	259977_at	254241_at	263677_at	252858_at	250372_at	267237_s_at	250860_at	259787_at	266656_at	264609_at	257154_at	247786_at		248191_at	261981_at	247655_at	259792_at	247393_at	261272_at	250502_at		265042_at	252429_at	258023_at	245343_at	264402_at	256894_at	266839_at	254659_at
	248198_at	245637_at	258901_at	256469_at	256378_at	266342_at	263574_at	261981_at	265962_at		256262_at	250007_at	248191_at		247348_at	261076_at	263495_at	264767_at	255485_at	247071_at	246597_at	254810_at	261811_at	251846_at	247954_at	259331_at	252483_at	258321_at	252365_at	255931_at		248064_at	263882_at	259312_at	258792_at	261648_at	262296_at	258984_at		245383_at		261958_at	260364_at	245686_at	261068_at	253627_at	247348_at
	252433_at	256772_at	265470_at	253278_at	247095_at	246335_at	264957_at	246505_at	247980_at		265724_at	246522_at			247216_at	257444_at	250405_at	263544_at	260489_at	247137_at	261636_at	261611_at	247615_at	263118_at	261492_at	257288_at	245984_at	264102_at	245319_at	247525_at		248311_at	266489_at	267083_at	256526_at	256526_at	247983_at	258133_at		252916_at		246490_at	258480_at	256663_at	250832_at	263548_at	245600_at
	261594_at	261492_at	251084_at	266123_at	260986_at	255348_at	252102_at	247425_at	250110_at		257964_at	251360_at			260412_at	245188_at	255931_at	254670_at	264458_at	265841_at	255789_at	262730_at	262548_at	263264_at	246011_at	258468_at	249872_at	251563_at	253292_at	247937_at		256537_at	260683_at	265723_at	250796_at	265841_at	263082_at	251975_at		258708_at		248190_at	247606_at	263374_at	258322_at	253331_at	263548_at
	250482_at	256469_at	261428_at	249727_at	260005_at	265817_at	261077_at	246339_at	252011_at		254954_at	249727_at			267355_at	267036_at	264019_at	267163_at	246566_at	249264_s_at	254508_at	249727_at	247081_at	264343_at	254105_at	248683_at	249493_at	258757_at	263912_at	260489_at		258023_at	261454_at	263783_at	249928_at	251281_at	245433_at	246944_at		256275_at		259853_at	251778_at	265442_at	267380_at	254659_at	252927_at
	266899_at	264340_at	259232_at	258535_at	246259_at	258374_at	245352_at	262970_at	256275_at		259104_at	247214_at			265790_at	264516_at	264211_at	251753_at	252956_at	252009_at	248404_at	256275_at	248270_at	254609_at	259839_at	246854_at	248050_at	248064_at	258735_at	254563_at		266363_at	264262_at	265075_at	259879_at	245840_at	262892_at	258794_at		262783_at		257252_at	257254_at	250036_at	260603_at	261318_at	256676_at
	248566_s_at	259786_at	260357_at	262290_at	263881_at	258162_at	250279_at	249659_s_at	254145_at			265962_at			249128_at	252102_at	266225_at	247498_at	247786_at	247455_at	245306_at	255962_at	266511_at	248527_at	246238_at	256525_at	260037_at	257252_at	260728_at	248744_at		258736_at	250212_at	250289_at	263800_at	248964_at	253215_at	263231_at		259523_at		245528_at	261660_at	254059_at	266892_at	252166_at	250987_at
	262177_at	261981_at	259231_at	257313_at	257271_at	263881_at	245427_at	249894_at	256983_at			258535_at			254073_at	250127_at	249581_at	261610_at	252573_at	253919_at	263264_at	255802_s_at	254287_at	260982_at	255774_at	258535_at	256332_at	256619_at	248581_at	245319_at		250832_at	258895_at	267028_at	246018_at	263800_at	245319_at	248043_s_at		265400_at			246920_at	265675_at	256619_at	267361_at	246829_at
	253305_at	256796_at	265276_at	258708_at	261428_at	264891_at	246791_at	252272_at	252167_at			245558_at			247478_at	246481_s_at	264787_at	262440_at	261745_at	247047_at	262213_at	257474_at	255872_at	253412_at	251142_at	260037_at		255011_at	252475_s_at	248581_at		249798_at	248597_at	252908_at	259479_at	251507_at	256489_at	264402_at		248912_at			258859_at	258794_at	260693_at	267280_at	267361_at
	250017_at	253270_at	247995_at	259786_at	247488_at	248969_at	255585_at	252199_at	262212_at			258460_at			254645_at	251753_at	257154_at	259570_at	263517_at	257053_at	260338_at	256874_at	248086_at	253161_at	262603_at	256262_at		246540_at	245433_at	263082_at		265962_at	253736_at	254255_at	251745_at	258792_at	250412_at	248258_at		260388_at			262783_at	252670_at	254283_s_at	259595_at	249220_at
	249073_at	250753_at	263574_at	249073_at	255430_at	253619_at	252880_at	256125_at	264636_at			260676_at			265478_at	258078_at	260674_at	251346_at	251432_at	253891_at		251017_at	253227_at	251605_at	261402_at	255617_at		246949_at	261318_at	261076_at		261191_at	255513_at	267623_at	245711_at	257478_at	251631_at	248045_at		266956_at			248784_at	258336_at	251154_at	266673_at	255477_at
	252911_at	246269_at	258158_at	246540_at	264580_at	261107_at	265510_at	267459_at	245479_at			259104_at			246371_at	256601_s_at	254268_at	255585_at	263497_at	261892_at		250265_at	248641_at	257516_at	260070_at	251195_at		252917_at	245749_at	265480_at			247943_at	258947_at	247655_at	247137_at	249456_at	265077_at		249037_at			265309_at	248774_at	265121_at	247668_at	262296_at
	254573_at	257171_at	266555_at	251142_at	247120_at	260225_at	252527_at	255265_at	260831_at			248190_at			252166_at	261125_at	249174_at	250556_at	250987_at	254200_at		261914_at	261749_at	247474_at	254561_at	246932_at		258315_at	256430_at	256418_at			247069_at	266010_at	246289_at	247708_at	258970_at	249784_at		254110_at				266590_at	250633_at	252527_at	251529_at
	252852_at	266123_at	246325_at	260603_at	249626_at	255590_at	253994_at	247376_at	255822_at			261346_at			262296_at	260264_at	253322_at	245699_at	253879_s_at	263783_at		265265_at	263882_at		264672_at	259822_at		253496_at	250412_at	263548_at			265656_at	247071_at	249197_at	253284_at	253708_at	246620_at		248460_at				258133_at	249051_at	263912_at	262629_at
	246028_at	253579_at	259705_at	263674_at	247995_at	264514_at	254833_s_at	255692_at	255411_at			259523_at			255607_at	265480_at	253292_at	260410_at	256091_at	253643_at		255822_at	249809_at		266830_at	254561_at		263796_at	249800_at	246756_at			266790_at	256306_at	247208_at	259792_at	257154_at	255430_at		257547_at				251975_at	255604_at	245188_at	252391_at
	253412_at	257137_at	245627_at	258764_at	251780_s_at	264510_at	262448_at	264195_at	262290_at			245383_at			256746_at	249456_at	259595_at	254073_at	267163_at	265632_at		261594_at			250580_at	260070_at		248311_at	265900_at	250127_at			258589_at	247949_at	266800_at	248959_at		256905_at		247362_at				248258_at		260674_at	266839_at
	258528_at	248402_at	257122_at	265342_at	251084_at	267264_at	245627_at	265085_at	248179_at			264636_at			247043_at	246756_at	254520_at	245313_at	247498_at	249197_at		263674_at			265342_at	266072_at		265444_s_at	256601_s_at	249581_at			264611_at	252053_at	245041_at	245866_s_at		245686_at		246919_at				259037_at		251529_at	253421_at
	256299_at	248420_at	264968_at	256874_at	252303_at	251591_at	258735_at	245343_at	264745_at			258054_at			261613_at	250987_at	259878_at	253879_s_at	262440_at	248123_at		259010_at			248377_at	254065_at		262354_at	266673_at	248138_at			261942_at	259272_at	254926_at	258653_at		249494_at		254102_at				254839_at		257144_at	249850_at
	248622_at	264449_at	246259_at	257547_at	251668_at	259057_at	259516_at	252318_at	250304_at			263632_at			245644_at	258833_at	256430_at	260489_at	252102_at	259479_at		258460_at			248895_at	259332_at		249769_at	247443_at	261613_at			253891_at	259850_at	259979_at	260296_at		266267_at		262376_at				264522_at		252468_at	267505_at
	252949_at	249392_at	266462_at	253657_at	264102_at	247717_at	262061_at	263219_at	258528_at			266038_at			245600_at	255585_at	249741_at	254562_at	259789_at	256522_at		254931_at			257964_at	253103_at		263845_at	247386_at	248410_at			251852_at	260243_at	254200_at	247240_at		261240_at		265253_at				250351_at		256676_at	262609_at
	255969_at	248683_at	253872_at	254125_at	248642_at	254597_at	253120_at	255410_at				261594_at			260489_at	260410_at	253627_at	263495_at	245699_at	249928_at		265066_at			255969_at	251360_at		253654_at	254580_at	261745_at			248784_at	257840_at	252009_at	254158_at		256178_s_at		250102_at				250013_at		262629_at	267048_at
	255310_at	248460_at	253994_at	254105_at	249117_at	248335_at	265276_at	258859_at				246001_at			263249_at	255485_at	260410_at	267019_at	267280_at	259879_at		252167_at			246919_at	252300_at		258023_at	267036_at	255485_at			247192_at	256793_at	267623_at	250098_at		247431_at		258528_at				264255_at		262784_at	261203_at
	258156_at	266812_at	249806_at	257176_s_at	246403_at	256765_at	261203_at	261492_at				254145_at			263082_at	257154_at	263452_at	255452_at	261076_at	246495_at		251154_at				259812_at		253824_at	251155_at	259595_at			248420_at	261063_at	266821_at	252053_at				248402_at						250127_at	250649_at
	259104_at	265342_at	257271_at	259658_at	266327_at	256789_at	250648_at	264672_at				267126_s_at			253581_at	255221_at	267280_at	263513_at	254890_at	257784_at		267359_at				262603_at		261191_at	246481_s_at	257444_at			245980_at	246777_at	256442_at	261193_at				265066_at						249989_at	258332_at
	257510_at	266790_at	256378_at	247100_at	251644_at	258362_at	249806_at	254105_at							252698_at	259570_at	260489_at	252591_at	248337_at	266749_at		252178_at				248622_at		251454_at	253627_at	251789_at			256125_at	257918_at	247708_at	249264_s_at				245318_at						253351_at	258735_at
	259010_at	258989_at	255723_at	259010_at	253407_at	263157_at	259570_at	261660_at							250405_at	263497_at	263548_at	254662_at	250405_at	247655_at		260831_at				251665_at		258497_at	266839_at	267361_at			245698_at	262085_at	251636_at	249072_at				254105_at						247216_at	266229_at
	246114_at	246275_at	264957_at	254810_at	253120_at	267559_at	253841_at	260877_at							258156_at	265271_at	260549_at	262503_at	260410_at	259428_at		246932_at				252433_at		247232_at	253421_at	253322_at			250043_at	254408_at	252474_at	249746_at				251395_at						262881_at	246288_at
	261801_at	267367_at	254232_at	247162_at	247918_at	258983_at	262496_at	264377_at							264045_at	263412_at	252956_at	259137_at	259971_at	252053_at		254145_at				264037_at		259275_at	246829_at	260410_at			253270_at	266101_at	254120_at	266749_at				254783_at						261272_at	266673_at
	248230_at	266489_at	262682_at	259812_at	246242_at	257893_at	258901_at	251920_at							262784_at	258831_at	267261_at	260264_at	262296_at	260399_at		247977_at				261594_at		256057_at	246004_at	251432_at			260898_at	256526_at	267028_at	249197_at				266805_at						261125_at	253120_at
	249777_at	253657_at	265119_at	262577_at	246325_at	263986_at	262682_at	267237_s_at							249741_at	253188_at	258207_at	247318_at	264767_at	253259_at		258708_at				254102_at		261456_at	250194_at	245324_at			263951_at	263182_at	252679_at	253323_at				258023_at						247525_at	245644_at
	254239_at	264581_at	253277_at	261594_at	253293_at	245136_at	262644_at	248656_at							261203_at	262892_at	248820_at	266514_at	254268_at	264153_at		253579_at				247474_at		250099_at	262296_at	252956_at			251174_at	260477_at	249072_at	263182_at				254125_at						248410_at	246881_at
	251195_at	254815_at	254580_at	259523_at	254952_at	253358_at	264992_at	263264_at							262309_at	254188_at	263384_at	257154_at	248581_at	255524_at		266460_at				258250_at		266719_at	263548_at	255607_at			257171_at		252374_at	246631_at				263674_at						258735_at	265900_at
	246783_at	255310_at	256021_at	251013_at	250028_at	254543_at	255259_at	249645_at							259517_at	262448_at	252076_at	246566_at	253627_at	253284_at		245696_at				258262_at		252414_at	249456_at	251130_at			260982_at		246108_at	245119_at				254221_at						252475_s_at	252527_at
	253548_at	247377_at	248236_at	255856_at	254276_at	251137_at	254210_at	260898_at							252464_at	253581_at	266119_at	264787_at	258078_at	267623_at		261782_at				246028_at		266363_at	267280_at	248848_at			264340_at		248123_at	254926_at				248404_at						252956_at	248138_at
	254119_at	252954_at	258498_at	260831_at	250648_at	248915_at	253188_at	257137_at							262629_at	261610_at	261076_at	254188_at	247937_at	255844_at		246783_at				256096_at		265999_at	248410_at	254268_at			252272_at		247047_at	260656_at				266460_at						265510_at	249990_at
	257966_at	255817_at	265216_at	248402_at	255250_at	260140_at	256114_at	264262_at							256092_at	254321_at	262503_at	253188_at	245313_at	260656_at		256299_at				254746_at		251727_at	264972_at	263249_at			252318_at		258947_at	246108_at				266812_at						249174_at	249989_at
	262376_at	255344_s_at	263517_at	265066_at	253224_at	258975_at	251529_at	257313_at							245188_at	248410_at	259992_at	250405_at	263082_at	251507_at		257547_at				259596_at		254831_at	265510_at	246831_at			246339_at		250277_at	247279_at				256796_at						253322_at	263912_at
	257313_at	257313_at	262128_at	253040_at	264992_at	254809_at	257144_at	254233_at							266797_at	245427_at	254667_at	247450_at	264654_s_at	251281_at		250478_at				265929_s_at		261618_at	251631_at	250405_at			266812_at		260399_at	247426_at				255856_at						256221_at	258970_at
	259775_at	262456_at	254920_at	250102_at	254178_at	262607_at	266229_at	245828_at							256091_at	262881_at	263412_at	250053_at	246779_at	249423_at		248566_s_at				247754_at		259856_at	265539_at	246288_at			249392_at		264153_at	253915_at				254609_at						255331_at	266225_at
	262830_at	257547_at	266327_at		265216_at	264835_at	260627_at	251846_at							266229_at	259516_at	251372_at	258452_at	256092_at	266316_at		261308_at				265584_at		258188_at	262248_at	263497_at			264581_at		257478_at	267393_at				267126_s_at						248138_at	253331_at
	246021_at	247943_at	259418_at		248236_at	259318_at	255923_at	252853_at							256676_at	245998_at	245324_at	262061_at	249220_at	248392_at		262577_at				264238_at		261958_at	262452_at	267364_at			255675_at		253827_at	248448_at				262883_at						267048_at	263065_at
	250478_at	247069_at	247511_at		251591_at	264729_at	245904_at	265117_at							262881_at	261749_at	258831_at	263352_at	266225_at	250289_at		266038_at						266271_at	262892_at	251529_at			256796_at		245252_at	266658_at				253925_at						250987_at	247786_at
	265175_at	257294_at	247095_at		253453_at	249771_at	264217_at	263864_at							260674_at	266839_at	266514_at	246082_at	265271_at	256627_at		256262_at						253332_at	260674_at	251753_at			258897_at		245119_at	249928_at				248683_at						252213_at	265510_at
	252317_at	263674_at	250211_at		253343_at	255787_at	253872_at	251305_at							246550_at	264458_at	248744_at	264211_at	248410_at	248704_at		258522_at						258250_at	253987_at	259426_at			265097_at		261650_at	267623_at				265656_at						254833_s_at	254580_at
	253397_at	252853_at	263544_at		262607_at	263073_at	247498_at	248377_at							260753_at	266225_at	263931_at	246779_at	263544_at	247208_at		267344_at						252363_at	249989_at	256310_at			260745_at			253827_at				261826_at						253581_at	245433_at
	248683_at	263236_at	261285_at		263570_at	251479_at	257280_at	247943_at							246929_at	258207_at	264515_at	261187_at	261248_at	264758_at		255064_at						257264_at	252391_at	262254_at			249129_at			267069_at				261981_at						255931_at	267461_at
	256332_at	265253_at	252321_at		258158_at	266267_at	253987_at	250598_at							262609_at	248381_at	264516_at	245324_at	248138_at	264867_at		265962_at						256548_at	260547_at	251927_at			264343_at			256633_at				250429_at						261613_at	250127_at
	261308_at	258055_at	266170_at		258091_at	251625_at	248592_at	253270_at							258151_at	249411_at	250987_at	263662_at	250127_at	265723_at		254016_at						251020_at	258369_at	260264_at			261055_at			261892_at				265175_at						248744_at	258151_at
		264501_at	255250_at		248335_at	260884_at	266590_at	258895_at							258833_at	259971_at	266545_at	263497_at	264211_at	254120_at		250696_at						254544_at	260410_at	256221_at			252954_at			261650_at				261942_at						263082_at	247216_at
		261782_at	253351_at		256061_at	253407_at	258878_at	246792_at							254268_at	264787_at	251927_at	267201_at	267036_at	264866_at		267116_at						247933_at	259992_at	258332_at			251899_at			255844_at				250110_at						255607_at	251631_at
		260745_at	258878_at		260357_at	251291_at	264652_at	264609_at							252468_at	246779_at	253879_s_at	262099_s_at	254185_at	265670_s_at		260388_at						261068_at	261125_at	263823_s_at			255692_at			252278_at				257313_at
		263640_at	254210_at		253382_at	248193_at	263513_at	247651_at							253597_at	264515_at	264389_at	247786_at	247318_at	264000_at		248668_at						248759_at	266225_at	259992_at			257809_at			267293_at				257137_at
		251864_at	264580_at		262369_at	246582_at		254250_at							265481_at	259789_at	254670_at	263517_at	252591_at	247393_at		246540_at						263739_at	250127_at	256092_at			245859_at			259979_at
		253040_at	255980_at		249494_at	257672_at		262109_at							256715_at	264019_at	262296_at	263127_at	258805_at	253832_at		255817_at						266001_at	246288_at	258805_at			252317_at			264153_at
		254773_at	247723_at		261077_at	262482_at		246920_at							253981_at	264989_at	261610_at	264953_at	264652_at	249918_at		249583_at						260676_at	257382_at	262503_at			264672_at			256442_at
		257203_at	262607_at		261785_at	260560_at		247192_at							263065_at	264654_s_at	251494_at	258207_at	260264_at	265276_at		258535_at						257916_at	251529_at	247450_at			246269_at			262901_at
		265117_at	251078_at		256861_at	266181_at		247056_at							252213_at	245694_at	264123_at	265354_at	262503_at	258792_at		258472_at						261016_at	250689_at	264574_at			266889_at			247655_at
		255604_at	258452_at		261957_at	253145_at		253340_s_at							250268_s_at	262644_at	255331_at	261719_at	254662_at	253323_at		255016_at						247228_at	261745_at	249990_at			253397_at			248904_at
		248566_s_at	254833_s_at		254543_at	254153_at		246269_at							265271_at	267261_at	256981_at	263221_at	251529_at	250158_at		256894_at						259791_at	259363_at	264767_at			264449_at			251336_at
		254363_at	255795_at		263065_at	251780_s_at		252876_at							255070_at	254662_at	247786_at	261749_at	245644_at	252557_at		260070_at						252167_at	255931_at	256091_at			258920_at			249626_at
		261942_at	247918_at		247723_at	259616_at		253278_at							261558_at	267509_at	259137_at	255485_at	261613_at	249583_at		265877_at						250690_at	250517_at	262440_at			247377_at			256522_at
		252318_at	251668_at		263544_at	256061_at		255789_at							257832_at	263495_at		252573_at	247983_at	253628_at		266474_at						263386_at	255494_at	255585_at			247376_at			257053_at
		252852_at	251791_at		263986_at	260986_at		265656_at							255980_at	262164_at		254890_at	247989_at	252470_at		254815_at						259927_at	251956_at	247498_at			245739_at			264655_at
		258054_at	258347_at		251191_at	265796_at		258341_at							251529_at	264024_at		256114_at	251132_at	262360_at		259812_at						246554_at	246573_at	248148_at			252562_s_at
		249732_at	256061_at		255521_at	250882_at		252280_at							265480_at	267163_at		258204_at	245352_at	260296_at		254705_at						258349_at	259990_s_at	264211_at			251395_at
		258552_at	250028_at		258162_at	262369_at		263840_at							252387_at	260627_at		248581_at	264019_at	249910_at		260037_at							255923_at	266358_at			261308_at
		258764_at	253343_at		252593_at	250028_at		250228_at							245694_at	247989_at		259132_at	253188_at	262085_at		259927_at							254833_s_at	260674_at			254105_at
		258250_at	260005_at		267559_at	254630_at		254601_at							258981_at	251432_at		267261_at	259878_at	256793_at		264501_at							253351_at	260522_x_at			257237_at
		254239_at	266503_at		254580_at	252098_at		260685_at							252956_at	246881_at		254268_at	267201_at	255872_at		251142_at							245699_at	263412_at			263640_at
		263467_at	259789_at		249125_at	254413_at		247962_at							262892_at	251132_at		250151_at	258719_at	257478_at		250217_at							253331_at	252475_s_at			254363_at
		253736_at	253841_at		259318_at	260568_at		251852_at							251036_at	267048_at		263452_at	258833_at	245252_at		247218_at							260146_at	264515_at			251864_at
		260877_at	254269_at		248270_at	258203_at		250433_at							259789_at	262496_at		248100_at	255607_at	266010_at		245318_at							264045_at	260688_at			248527_at
		262376_at	264894_at		247957_at	247435_at		255298_at							245602_at	248848_at		263384_at	256310_at	249765_at		262376_at							248745_at	248337_at			254609_at
		247606_at	246791_at		260943_at	266170_at		255662_at							251221_at	245352_at		261613_at	259173_at	246108_at		250832_at							260541_at	258137_at			258341_at
		254125_at	248592_at		258879_at	253344_at		258480_at							262440_at	250405_at		253813_at	254670_at	253830_at		267517_at								259789_at			250433_at
		248302_at	258982_at		247511_at	259403_at		258250_at							250987_at	249989_at		265480_at	254562_at	248934_at		261712_at								259244_at			265960_at
		254746_at	253987_at		256451_s_at	253373_at		263549_at							260627_at	246831_at		252014_at	254073_at	251745_at		258125_s_at								253879_s_at			247441_at
		265656_at	265510_at		256765_at	258815_at		255513_at							247867_at	247937_at		250694_at	263249_at	264289_at		267516_at								262452_at			252189_at
		247376_at	262561_at		256014_at	249333_at		258589_at							259441_at	253627_at		251372_at	254778_at	251636_at		262039_at								258831_at			258418_at
		247192_at	253382_at		257888_at	252068_at		265377_at							258369_at	256221_at		246756_at	263574_at	257056_at		245362_at								257154_at			259786_at
		258708_at	248335_at		254190_at	266292_at		250434_at							254248_at	262440_at		257226_at	250412_at	259106_at		264770_at								247478_at			246275_at
		254251_at	247175_at		264510_at	249767_at		246002_at							263438_at	247983_at		261356_at	258735_at	264213_at		258338_at								267163_at			254221_at
		264611_at	262609_at		249917_at	259911_at		248526_at							263517_at	258893_at		256310_at	258452_at	247426_at		247880_at								245038_at			265377_at
		261598_at	256765_at		264005_at	260005_at		259658_at							266225_at	259517_at		245694_at	255931_at	247708_at		248064_at								252885_at			251142_at
		265483_at	265107_s_at		260581_at	248218_at		248420_at							252076_at	264907_at		246481_s_at	246082_at	250796_at		254239_at								250987_at			247606_at
		258418_at	253407_at		254413_at	267496_at		254221_at							265539_at	249091_at		263249_at	245319_at	263182_at		264890_at								262892_at			247425_at
		259791_at	266695_at		266555_at	252888_at		248597_at							248138_at	262503_at		258981_at	254922_at	251259_at		266892_at								258452_at			259161_at
		264262_at	263325_at		259231_at	260581_at		260683_at							245668_at	252956_at		262452_at	265119_at	254321_at		263467_at								255331_at			267367_at
		246920_at	265480_at		258374_at	251019_at		247603_at							267163_at	252468_at		267280_at	261203_at	253485_at		267126_s_at								264516_at			257137_at
		247441_at	263986_at		254269_at	248642_at		259791_at							258735_at	250194_at		252321_at	250151_at	262901_at		257381_at								254662_at			256547_at
		248527_at	254806_at		259705_at	260561_at		247377_at							246756_at	254304_at		264246_at	245324_at	261033_at		247486_at								253188_at			250560_at
		249037_at	251644_at		251791_at	249626_at		266489_at							262797_at	264400_at		251132_at	250194_at	247240_at		261346_at								251631_at			267237_s_at
		252916_at			255348_at	253453_at		258055_at							256765_at	254186_at		247983_at	247794_at	261405_at		252607_at								253215_at			262086_at
		247162_at			264891_at	257122_at		260181_at							266337_at	263517_at		251432_at	245600_at	256356_s_at		258350_at								246779_at			254785_at
		266279_at			261059_at	251743_at		260392_at							254778_at	250412_at		245749_at	249990_at	257022_at		248683_at								259977_at			267586_at
		265960_at			252400_at	254346_at		245698_at							249989_at	261192_at		262448_at	258981_at	260227_at										264787_at			251305_at
		250696_at			258878_at	262942_at		255675_at							266500_at	246432_at		259043_at	262099_s_at	245329_at										262478_at			249836_at
		247362_at			251291_at	261785_at		245688_at							263548_at	254659_at		256595_x_at	266358_at	251774_at										249456_at			256655_at
		260982_at			266415_at	245439_at		251174_at							266119_at	262609_at		247989_at	262478_at	252131_at										246566_at			261492_at
		264343_at			252888_at	265024_at		251013_at							261254_at	259137_at		261726_at	258137_at	249984_at										254778_at			252916_at
		254443_at			250211_at	250483_at		259786_at								263352_at		252879_at	257154_at	267083_at										245749_at			260041_at
		256525_at			254809_at	256011_at		264449_at								254268_at		258719_at	254563_at	250098_at										249719_at			261346_at
		260831_at			256672_at	264318_at		266812_at								263912_at		265119_at	259137_at	249746_at										266119_at			255856_at
		249073_at			252880_at	262679_at		249809_at								256595_x_at		249252_at		251603_at										245644_at			255410_at
		252178_at			246988_at	253203_at		265960_at								264652_at		266358_at		251910_at										267048_at			254443_at
		265042_at			262281_at	251668_at		265076_at								245749_at		245998_at		253571_at										261248_at			259132_at
		256655_at			263157_at	251928_at		265342_at								256114_at		251793_at		258606_at										255494_at			265400_at
		246487_at			265499_at	249917_at		266123_at								267177_at		252018_at		256093_at										267392_at			263219_at
		254110_at			264514_at	256672_at		258920_at								262050_at		258137_at		250335_at										264458_at			247362_at
		255856_at			250279_at	261957_at		258239_at								265790_at		261718_at		245711_at										247983_at			259658_at
		250434_at			248969_at	253182_at		260957_at								255132_at		262760_at		257918_at										264123_at			257203_at
		249378_at			250858_at	257888_at		265253_at								267461_at		264511_at		245041_at										254670_at			264195_at
		248028_at			253351_at	266415_at		254125_at								254085_at		247937_at		263972_at													248912_at
		257176_s_at			262667_at	256378_at		254835_s_at								259043_at		249091_at		258653_at													248526_at
		250433_at			265188_at	248763_at		261080_at								249990_at				266834_s_at													254110_at
		259858_at			253872_at	257017_at		254109_at								252527_at				247177_at													262376_at
		262783_at			263325_at	246302_at		256796_at								263221_at				246987_at													257510_at
		256874_at			263127_at	262229_at		257294_at												245250_at													261330_at
		261346_at			250899_at	267008_at		245980_at												252679_at													261598_at
		251886_at			250213_at	245412_at		254609_at												253638_at													246265_at
		248419_at			259922_at	247095_at		259839_at												247693_at													259842_at
		250212_at			261420_at	258224_at		252916_at																									256864_at
		260221_at			255900_at	251191_at		262558_at																									248402_at
		258897_at			258809_at	260405_at		246603_at																									245688_at
		266889_at			250103_at	254271_at		253736_at																									246505_at
		254835_s_at			266550_s_at	255048_at		265400_at																									264377_at
		253815_at			262940_at	245659_at		255433_at																									265042_at
		265722_at			251775_s_at	264958_at		259161_at																									260685_at
		247284_at			266806_at	262347_at		264802_at																									266956_at
		260898_at			266544_at	254101_at		254783_at																									266687_at
		255652_at			266342_at	258879_at		252954_at																									259858_at
					264779_at	263921_at		264007_at																									263840_at
					267081_at	262128_at		248402_at																									267076_at
					265276_at	265108_s_at		263236_at																									250167_at
					264729_at	246214_at		250212_at																									256862_at
					245412_at	261420_at		245739_at																									265695_at
					255923_at	246724_at		251864_at																									251605_at
					251479_at	250287_at		253040_at																									245343_at
					248487_at	252570_at		263882_at																									253412_at
					248243_at	249481_at		247069_at																									249060_at
					265728_at	256933_at		248807_at																									248891_at
					255795_at	260900_s_at		259892_at																									247584_at
					255980_at	258880_at		261942_at																									259632_at
					262682_at	259439_at		246687_at																									247880_at
					267496_at	257056_at		260364_at																									253480_at
					254189_at	252872_at		262121_at																									248704_at
					251078_at	266566_at		248912_at																									253278_at
					257893_at	254190_at		256469_at																									267349_at
					253203_at	261538_at		265309_at																									255433_at
					260897_at	245628_at		252189_at																									249037_at
					259418_at	250955_at		248509_at																									261728_at
					265197_at	258091_at																											251920_at
					264835_at	253473_at																											258480_at
					258203_at	259618_at																											256890_at
					259340_at	247835_at																											258796_at
					254271_at	247514_at																											246011_at
					262942_at	256451_s_at																											249894_at
					247487_at	262357_at																											246792_at
					266098_at	253343_at																											266215_at
					255527_at	247199_at																											248419_at
					258757_at	247511_at																											254815_at
					262831_at	251293_at																											263236_at
					266267_at	263158_at																											246002_at
					262930_at	255891_at																											261811_at
					247718_at	267391_at																											256772_at
					260560_at	254823_at																											266805_at
					253017_at	263570_at																											263737_at
					258901_at	250103_at																											255817_at
					256243_at	260101_at																											252280_at
					260225_at	258498_at																											261801_at
					249454_at	267425_at																											251355_at
					253619_at	267181_at																											255460_at
					262047_at	248132_at																											248028_at
					260568_at	246133_at																											258055_at
					247514_at	259559_at																											249659_s_at
					249771_at	252291_s_at																											255298_at
					254920_at	264777_at																											254125_at
					262561_at	264354_s_at																											254119_at
					262229_at	264580_at																											257547_at
					250259_at	267500_s_at																											254783_at
					259911_at	248738_at																											258250_at
					252872_at	265379_at																											262109_at
					264186_at	261059_at																											267158_at
					257056_at	253829_at																											264114_at
					248218_at	251169_at																											267126_s_at
					263073_at	264894_at																											246565_at
					259057_at	258984_at																											254831_at
					264957_at	249800_at																											267459_at
					249558_at	263151_at																											255236_at
					251774_at	260551_at																											249378_at
					253182_at	254389_s_at																											262813_at
					251137_at	246259_at																											260388_at
					267500_s_at	255630_at																											265117_at
					264562_at	266962_at																											262121_at
					265024_at	260943_at																											255310_at
					251245_at	245390_at																											256299_at
					260561_at	254215_at																											247100_at
					261107_at	259058_at																											264898_at
					247717_at	257271_at																											257313_at
					254153_at	265499_at																											254689_at
					263158_at	263948_at																											258054_at
					256296_at	253017_at																											249073_at
					255787_at	247120_at																											252989_at
					253145_at	265012_at																											245383_at
					245136_at	263231_at																											245783_s_at
					245713_at	266368_at																											247028_at
					251928_at	247723_at																											254239_at
					257022_at	253277_at																											252549_at
					245599_at	259489_at																											253040_at
					251109_at	256021_at																											260221_at
					260405_at	247136_at																											253255_at
					254630_at	248270_at																											247603_at
					261538_at	253630_at																											255517_at
					253829_at	256697_at																											246919_at
					253358_at	262831_at																											266123_at
					262482_at	247513_at																											265253_at
					252098_at	258259_s_at																											261825_at
					246272_at	264562_at																											259523_at
					253263_at	252303_at																											247162_at
					246724_at	247176_at																											255265_at
						247437_at																											249867_at
						249494_at																											253579_at
						252365_at																											264007_at
						264524_at																											254964_at
						248932_at																											246920_at
						254276_at																											250102_at
						260897_at
						251644_at
						258809_at
						253120_at
						245748_at
						261285_at
						251245_at
						251100_at
						259385_at
						245233_at
						258347_at
						260163_at
						251304_at
						265122_at
						245624_at
						246012_at
						249869_at
						265470_at
						246242_at
						263544_at
						263492_at
						262940_at
						265199_s_at
						261428_at
						258158_at
						263127_at
						253401_at
						257824_at
						254232_at
						256861_at
						245317_at
						266070_at
						266327_at
						260386_at
						261006_at
						267178_at
						247995_at
						266462_at
						249246_at
						249377_at
						245393_at
						264752_at
						260415_at
						246325_at
						246299_at
						265913_at
						245769_at
						255943_at
						266270_at
						264338_at
						255250_at
						251724_at
						246260_at
						267035_at
						256883_at
						250013_at
						261026_at
						254500_at
						247863_at
						251084_at
						258757_at
						260933_at
						253776_at
						250332_at
						266596_at
						254580_at
						259150_at
						252137_at
						245982_at
						259757_at
						245662_at
						247918_at
						266761_at
						260243_at
						255430_at
						252117_at
						259149_at
						264005_at
						255872_at
						255726_at
						259340_at
						255957_at
						259054_at
						267080_at
						254265_s_at
						265260_at
						267382_at
						257024_at
						266355_at
						251791_at
						266835_at
						262930_at
						247128_at
						261220_at
						265059_at
						267154_at
						246272_at
						245463_at
						249125_at

## Sheet: Modules Arabidopsis shoot Co
	S1	S2	S3	S4	S5	S6	S7	S8	S9	S10	S11	S12	S13	Median	Min
GO biological process	none	regulation of biological process	regulation of biological process	circadian rhythm	photosynthesis, light harvesting	response to hormone stimulus	response to cold	response to cold	none	response to cytokinin stimulus	response to abiotic stimulus	none	starch catabolism
p-value		0.005	0.0014	7.7e-06	0.00061	0.0008	3.3e-12	9.3e-05		0.053	0.00031		9.4e-09	0.00046	3.3e-12
	248191_at	258497_at	250665_at	258970_at	258239_at	250110_at	245324_at	253358_at	265939_at	245176_at	256096_at	261658_at	247348_at
	248190_at	255763_at	256266_at	249800_at	247323_at	259106_at	247101_at	259992_at	250926_at	251192_at	267517_at	249577_at	260412_at
	250926_at	266719_at	251869_at	260728_at	252429_at	249583_at	253627_at	251432_at	248191_at	260856_at	266363_at	249872_at	249741_at
	263739_at	247232_at	260380_at	247386_at	261772_at	267069_at	249456_at	265510_at	261618_at	259812_at	256577_at	255177_at	255477_at
	252363_at	263664_at	266719_at	253351_at	248910_at	253284_at	246829_at	246831_at	246597_at	260296_at	262826_at	251861_at	267361_at
	258321_at	246949_at	247323_at	266673_at	266672_at	255654_at	262440_at	259878_at	262883_at	247455_at	245593_at	257076_at	254645_at
	252414_at	256057_at	256020_at	259244_at	263345_s_at	255177_at	266225_at	254890_at	248190_at	260227_at	263433_at	266901_at	252166_at
	262883_at	245558_at	259834_at	265900_at	248151_at	253571_at	266673_at	246481_s_at	251727_at	261658_at	247452_at	245176_at	252175_at
	265892_at	246523_at	258497_at	249850_at	247921_at	246495_at	251529_at	267500_s_at	249191_at	255177_at	249134_at	262901_at	249989_at
	257262_at	252414_at	256057_at	247668_at	254250_at	247426_at	256676_at	248410_at	246490_at	264770_at	259927_at	260856_at	267461_at
	254145_at	259927_at	262635_at	256418_at	251497_at	248179_at	253331_at	264186_at	258321_at	266316_at	267516_at	260296_at	267355_at
	257916_at	248311_at	251497_at	261272_at	267635_at	264770_at	255070_at	252527_at	245560_at	260915_at	248282_at	255064_at	245600_at
	259432_at	266363_at	249645_at	254659_at	256527_at	251059_at	246259_at	258970_at	256548_at	253066_at	247304_at	259812_at	253981_at
	251020_at	261191_at	252429_at	247525_at	250665_at	266606_at	252391_at	267280_at	258349_at	254665_at	247232_at	251192_at	262296_at
	261958_at	252917_at	266720_s_at	267364_at	256456_at	260296_at	257144_at	264019_at	252363_at	264512_at	251272_at	263890_at	255331_at
	263796_at	258723_at	248311_at	254833_s_at	249677_at	245757_at	245433_at	259426_at	265665_at	249577_at	256057_at	254665_at	247216_at
	251727_at	263252_at		255494_at	249645_at	266447_at	260547_at	259990_s_at	246125_at	263890_at	249769_at	247455_at	246791_at
	261914_at	260676_at		260688_at	256266_at	259466_at	265900_at	255590_at	254145_at	265175_at	255250_at	249903_at	256221_at
	246490_at	263805_at		245319_at	261480_at	254770_at	250412_at	266342_at	251020_at	252374_at	258497_at	266316_at	249220_at
	245558_at	260603_at		263912_at	252970_at	259325_at	254659_at	262892_at	263845_at	247925_at	251665_at	257478_at	261613_at
	265939_at	256266_at		246004_at	264501_at	260427_at	252527_at	254833_s_at	257057_at	255484_at	260380_at	267393_at	258151_at
	246597_at	261569_at		245433_at	250327_at		251432_at	245699_at	246468_at	245757_at	245242_at	246993_at	261203_at
	257252_at	258724_at		246829_at	260380_at		252468_at	247937_at	255694_at	266715_at	246949_at	246289_at	262629_at
	265665_at	249769_at		251789_at	251869_at		248410_at	261125_at	264692_at	255064_at	266719_at	253323_at	259118_at
	261618_at	260380_at		266578_at	249242_at		259363_at	262607_at	257252_at	257076_at	256266_at	265732_at	255607_at
	258349_at	263796_at		260146_at	258054_at		248138_at	245038_at	259922_at	251861_at	265111_at	260915_at	258833_at
	252917_at	254544_at		259363_at	266720_s_at		258735_at	245928_s_at	250099_at	249903_at	263320_at	252084_at	253581_at
	261456_at	259834_at		252391_at	260877_at		263082_at	258735_at	263122_at	249872_at	254065_at	251507_at	260489_at
		251869_at		253421_at	256020_at		267280_at	253987_at	261958_at	261405_at	262177_at	248964_at	264045_at
				247937_at			253351_at	263065_at		256522_at	262635_at	246200_at	245188_at
				249456_at			249989_at	253627_at		266901_at	254746_at	264512_at	266500_at
				255070_at			263548_at	257144_at		250777_at	265444_s_at	258792_at	262784_at
				249472_at			267505_at	246829_at		254815_at	259834_at	260227_at	250127_at
				263384_at			245319_at	266514_at		259325_at	261191_at	249337_at	257144_at
				257985_at			258970_at	249456_at		266246_at	246783_at	261470_at	263548_at
				253708_at			251155_at	245433_at		252084_at	251869_at	247925_at	245644_at
				256060_at			250127_at	263082_at		249337_at	246522_at	245757_at	252213_at
				249174_at			264096_at	253708_at		266606_at	265962_at	252193_at	261318_at
				247800_at			250194_at	255446_at		254042_at	258188_at	245794_at	266229_at
				264992_at			246288_at	256430_at		247406_at	256020_at	264521_at	261076_at
				257382_at			261610_at	266673_at			258757_at	266246_at	256091_at
				266139_at			265510_at	261221_at			259103_at	256332_at	262892_at
				264186_at			254890_at	263912_at			263664_at	264770_at	267036_at
				245749_at			251631_at	264992_at			250665_at	259325_at	247786_at
				253292_at			254778_at	248581_at			247162_at	266715_at	262236_at
				265510_at			262629_at	249850_at			254544_at		252468_at
				251155_at			262881_at	261285_at			264998_at		261610_at
				266225_at			262892_at	245319_at			259790_s_at		246550_at
				257154_at			247937_at	253351_at			261881_at		255221_at
				254580_at			262784_at	262254_at			261576_at		251529_at
				253322_at			245188_at	251529_at			259275_at		263495_at
				248410_at			261125_at	245749_at			248311_at		255931_at
				247443_at			247386_at	265900_at			260603_at		252927_at
				258735_at			267355_at	257382_at			263252_at		256455_at
				259595_at			246481_s_at	260264_at			255450_at		265790_at
				254890_at			261318_at						260753_at
				250194_at			263912_at						256746_at
				246288_at			246004_at						256676_at
				246259_at			258831_at						260674_at
				262682_at			249850_at						250412_at
				256676_at			263065_at						258332_at
				251631_at			256092_at						247867_at
				248744_at			264045_at						253331_at
				250689_at			253581_at						256092_at
				258369_at			250987_at						258369_at
				256310_at			247983_at						252391_at
				264907_at			264019_at						255070_at
				266839_at			255331_at						249456_at
				262296_at			267361_at						262309_at
				262784_at			247478_at						254268_at
				259992_at			252956_at						245319_at
				260547_at			245671_at						251919_at
				260549_at			261745_at						248502_at
				245188_at			266839_at						250649_at
				245635_at			262452_at						263065_at
				264045_at			253898_s_at						261230_at
				262248_at			253421_at						262881_at
							262296_at						246929_at
							262609_at						266119_at
							267364_at						250987_at
							246756_at						253120_at
							253981_at						246881_at
							257444_at						258831_at
							260674_at						267163_at
							260264_at						253871_at
							250781_at						263249_at
							256221_at						246829_at
							254833_s_at						262609_at
							267500_s_at						250268_s_at
							267048_at						254580_at
							258218_at						252387_at
							257154_at						258735_at
							261285_at						253421_at
							256837_at						248410_at
							245749_at						265271_at
							248744_at						259517_at
							247318_at						245433_at
							252213_at						249850_at
							259426_at						250194_at
							254150_at						266337_at
							261613_at						254073_at
							265480_at						259303_at
							249800_at						254662_at
							247216_at						249990_at
							264752_at						256601_s_at
							263495_at						249128_at
							264186_at						250405_at
							246791_at						262797_at
							247786_at						264314_at
							253987_at						265478_at
							254563_at						245668_at
							253708_at						262440_at
							249619_at
							253120_at
							246603_at
							262236_at
							253343_at
							267036_at
							266089_at
							259878_at
							258805_at
							247668_at
							260412_at
							246173_s_at
							262248_at
							255590_at
							250517_at
							247443_at
							255607_at
							260728_at
							264562_at
							258332_at
							252166_at
							262661_s_at
							259595_at
							252365_at
							248581_at
							262254_at
							266514_at
							260489_at
							255494_at
							265790_at
							263497_at

## Sheet: Modules Arabidopsis root IR
	R1	R2	R3	R4	R5	R6	R7	R8	R9	R10	R11	R12	R13	R14	R15	R16	R17	R18	R19	R20	R21	R22	R23	R24	R25	R26	R27	R28	R29	R30	R31	R32	R33	R34	Median	Min
GO biological process	biological process unknown	external encapsulating structure organization and biogenesis	response to salt stress	response to temperature stimulus	response to stress	response to stimulus	response to cold	response to stimulus	response to stress	lipid transport	response to abiotic stimulus	response to stress	photosynthesis	rhythmic process	glycosinolate biosynthesis		response to heat	circadian rhythm	phenylpropanoid metabolism	microtubule-based movement	response to stimulus	lipid transport	response to abiotic stimulus	rhythmic process	biological process unknown	secondary metabolism	amine catabolism	none	photosynthesis, light harvesting	response to stimulus	response to chemical stimulus	biological process unknown	rhythmic process	response to heat
p-value	0.078	0.0027	4.4e-05	5.1e-05	0.00021	4.3e-06	1.5e-05	0.0093	6.8e-13	0.00067	2.2e-11	0.06	6.2e-15	3.1e-05	0.00058	0.00058	3.2e-08	1.4e-07	3.9e-08	0.048	2e-09	0.03	7.5e-19	0.0056	0.0017	0.00063	0.015		2e-11	1.7e-08	7.7e-08	0.099	1.8e-10	5.5e-19	4.4e-05	5.5e-19
	265042_at	264998_at	260239_at	249197_at	259426_at	248744_at	247498_at	251971_at	262911_s_at	253998_at	263231_at	250464_at	254970_at	252475_s_at	266395_at	253302_at	248434_at	249741_at	265290_at	245220_at	248317_at	246991_at	260978_at	251869_at	244959_s_at	264790_at	253161_at	258723_at	248151_at	251745_at	265221_s_at	249384_at	248744_at	260978_at
	256137_at	245172_at	250415_at	263379_at	249896_at	251400_at	262518_at	245699_at	260248_at	258586_s_at	260932_s_at	252746_at	265033_at	259244_at	249867_at	256245_at	248332_at	261613_at	251827_at	250747_at	251400_at	255516_at	250296_at	256266_at	265228_s_at	249867_at	249101_at	263252_at	263345_s_at	253259_at	267026_at	257153_at	252475_s_at	254059_at
	247634_at	254239_at	246988_at	248611_at	252862_at	253627_at	267280_at	261077_at	262307_at	255516_at	263403_at	264846_at	259491_at	248744_at	256125_at	251975_at	246612_at	256221_at	248625_at	262864_at	256526_at	255632_at	255811_at	250665_at	244943_at	247425_at	261023_at	261569_at	267002_s_at	253643_at	251400_at	258930_at	253322_at	250296_at
	255516_at	257313_at	258603_at	252131_at	259516_at	261613_at	263403_at	249494_at	252515_at	260758_at	263402_at	263096_at	254790_at	267364_at	258851_at	263897_at	259037_at	253322_at	250207_at	261660_at	256833_at	250801_at	249575_at	263252_at	257323_at	254687_at	253373_at	258724_at	252430_at	261470_at	246988_at	255807_at	267364_at	250351_at
	264998_at	252833_at	245734_at	245346_at	254432_at	252956_at	264654_s_at	264654_s_at	262148_at	250801_at	264042_at	258879_at	261746_at	257985_at	254862_at	254263_at	260248_at	267280_at	250533_at	257290_at	249896_at	259525_at	261838_at	247323_at	265230_s_at	248656_at	264562_at	246490_at	257650_at	256017_at	267142_at	250152_at	247525_at	252515_at
	264567_s_at	254044_at	254085_at	254926_at	253104_at	260264_at	255543_at	247120_at	248657_at	257041_at	252383_at	253416_at	251814_at	249174_at	260902_at	246944_at	258133_at	263823_s_at	245560_at	255111_at	250286_at	253998_at	249117_at	266672_at	244951_s_at	264262_at	259149_at	253503_at	265033_at	261033_at	253046_at	258487_at	259244_at	253884_at
	245172_at	266066_at	249527_at	252557_at	265119_at	259244_at	256833_at	246831_at	263150_at	255632_at	266752_at	253874_at	248151_at	249850_at	251524_at	267336_at	258984_at	263556_at	261907_at	259261_at	249001_at	260758_at	245982_at	266719_at	244922_s_at	245674_at	261216_at		251814_at	250098_at	260406_at	249015_at	260264_at	255811_at
	250896_at	266649_at	257697_at	267028_at	250062_at	253879_s_at	261475_at	253841_at	246554_at	258145_at	252265_at	253264_at	255997_s_at	266141_at	264790_at	254278_at	266841_at	264941_at	252123_at	261327_at	256989_at	250778_at	258695_at	256131_at	266042_s_at	260902_at	258983_at		254970_at	252557_at	264042_at	261567_at	247668_at	261838_at
	254044_at	247634_at	259442_at	245840_at	253737_at	250910_at	254857_at	260915_at	250351_at	247696_at	264460_at	247851_at	247320_at	264941_at	257021_at	264255_at	265077_at	252391_at	246468_at	245767_at	251456_at	261562_at	265675_at	245242_at	244903_at	260745_at	253965_at		252429_at	252679_at	259626_at	253298_at	264597_at	262148_at
	264647_at	250832_at	253875_at	246821_at	264716_at	259992_at	260540_at	266486_at	265077_at	266649_at	247435_at	245173_at	248886_at	264597_at	263706_s_at	250013_at	254839_at	262452_at	250794_at	262863_at	248243_at	252833_at	266690_at	261576_at	257338_s_at	263706_s_at	251884_at		251869_at	261648_at	252862_at		267036_at	266294_at
	261562_at	266191_at	248337_at	267623_at	264787_at	249255_at	247937_at	245096_at	266590_at	247634_at	258452_at	265948_at	263345_s_at	264972_at	259264_at	263374_at	262014_at	247668_at	264752_at	263607_at	254652_at	265102_at	252515_at	266720_s_at	266044_s_at	262218_at	252415_at		245242_at	261892_at	260540_at		262452_at	263150_at
	262049_at	266403_at	246831_at	264655_at	254085_at	248745_at	245096_at	252073_at	263374_at	259525_at	253824_at	267024_s_at	252430_at	262629_at	254687_at	254715_at	263374_at	248138_at	264637_at	251778_at	249438_at	264567_s_at	266590_at		244944_s_at	263441_at	258167_at		261746_at	265327_at	250062_at		264941_at	247691_at
	253806_at	245966_at	264543_at	247137_at	250053_at	254347_at	262503_at	266267_at	250624_at	246991_at	265200_s_at	266364_at	260181_at	246703_at	260745_at	258923_at	265675_at	249128_at	250558_at	257005_at	250062_at	248844_s_at	254823_at		245003_at	257021_at	254764_at		259834_at	258947_at	261475_at		260753_at	262911_s_at
	259854_at	267013_at	260540_at	260046_at	247727_at	249001_at	247532_at	250648_at	260978_at	245172_at	261192_at		258993_at	264019_at	264470_at	267073_at	247293_at	248744_at	246467_at	261598_at	246099_at	253957_at	258347_at		244928_s_at	246505_at	260900_s_at		250665_at	260227_at	255599_at		267280_at	266590_at
	264775_at	254284_at	250279_at	265841_at	254850_at	267142_at	260727_at	258224_at	266841_at	265102_at	245440_at			247525_at	266222_at	247293_at	263921_at	262629_at		250560_at	259428_at	245172_at	253494_at			264611_at	249942_at		259491_at	266821_at	249001_at		256221_at	265675_at
	252238_at	251298_at	245363_at	250098_at	247944_at	246703_at	263497_at	247723_at	265922_at	264567_s_at	259947_at			267254_at	251044_at	255435_at	254414_at	259244_at		258867_at	251884_at	264371_at	263158_at			257134_at	251428_at		247921_at	245041_at	260239_at		263823_s_at	249575_at
	261099_at	245171_at	256114_at	247925_at	248040_at	246405_at	265093_at	265920_s_at	258695_at	250778_at	248434_at			260264_at	250434_at	265070_at		247525_at		245607_at	248896_at	252238_at	260845_at			250434_at				254120_at	249896_at		261613_at	258695_at
	250778_at	257203_at	247145_at	257089_at	251774_at	251603_at	259173_at	250252_at	254059_at	264371_at	263405_s_at			253322_at	254361_at	265149_at		267254_at		261690_at	249770_at	247094_at	246554_at			255265_at				262171_at	267391_at		257985_at
	255005_at	262666_at	247794_at	260068_at	267254_at	251494_at	253841_at	248606_at	259037_at	264998_at	251282_at			260283_at	264824_at	249377_at		249032_at		257480_at	246831_at	258586_s_at	262831_at			254914_at				266799_at	256576_at		262629_at
	251298_at	254387_at	248606_at	253323_at	253632_at	259428_at	248700_at	266983_at	263823_s_at	247094_at	260522_x_at				264611_at	254839_at		250781_at		261159_s_at	253799_at	266162_at	262047_at			259842_at				264000_at	260405_at		249741_at
	266526_at	261099_at	251114_at	253643_at		260015_at	254062_at	261006_at	249174_at	253806_at	265482_at				249866_at	255651_at		260283_at			260406_at	254363_at	265511_at			247192_at				265618_at	258516_at		245319_at
	246991_at	256349_at	245904_at	260804_at		256833_at	267142_at	263231_at	254414_at	253244_at	249188_at				252442_at	253020_at		260264_at			249255_at	246229_at	253776_at			257353_at				265204_at	245662_at
	263970_at	265116_at	264940_at	250435_at		249174_at	248040_at	257307_at	255811_at	265042_at	245173_at				247425_at	262536_at		252475_s_at			261242_at	255005_at	266270_at			265443_at				253915_at	259618_at
	256145_at	245031_at	249783_at	247478_at		253322_at	254210_at	248701_at	249128_at	261099_at	263401_at				245912_at	261558_at					260015_at	247634_at	260900_s_at			249866_at				246270_at	256018_at
	258905_at	253667_at	255543_at	248904_at		259426_at	267429_at	258395_at	263164_at	255005_at	254857_at				247755_at	258133_at					259788_at	264998_at	253344_at			251231_at				261405_at	248896_at
	254239_at	245325_at	267429_at	265797_at		254432_at	251400_at	246481_s_at	262347_at	257313_at	249125_at				248324_at	258983_at					263378_at	266649_at	247718_at			252562_s_at				250292_at	249459_at
	250717_at	250802_at	245699_at	247125_at		267280_at	261651_at	254562_at	254839_at	252238_at	254059_at				262864_at	253776_at					249747_at	254239_at	262347_at			256125_at				245250_at	256833_at
	258145_at	265042_at	260648_at	264617_at		246927_s_at	254416_at	266503_at	262656_at	245966_at	245313_at				257175_s_at	262244_at					248318_at	261099_at	265084_at			266395_at				262211_at	258395_at
		263477_at	260405_at	246270_at		257876_at	257876_at	249467_at	248969_at	248178_at	253046_at				252562_s_at	257947_at					265597_at	251857_at	267263_at			266737_at				266316_at	250415_at
		261562_at	259570_at	253292_at		253632_at	264042_at	267429_at	249377_at	262666_at	260706_at				259388_at	254453_at					252862_at	266066_at	254414_at			262217_at				261443_at	263402_at
		252858_at	262503_at	264000_at		254062_at	253371_at	255543_at	248434_at	246229_at	258733_at				250437_at	246612_at					248316_at	248252_at	259517_at			262109_at				260744_at	266267_at
		252511_at	249747_at	261892_at		262881_at	262496_at		264204_at	247965_at	260040_at				264114_at	256542_at					246927_s_at	251517_at	256757_at			254862_at				253859_at	263403_at
		255822_at	254806_at	258792_at		259977_at	248100_at		259913_at	256215_at	249377_at				259842_at	245228_at					252908_at	253244_at	255521_at			248963_at				267623_at	254857_at
		262412_at	266299_at	266447_at		251176_at	248701_at		246944_at	252833_at	267246_at				262717_s_at	267607_s_at					253827_at	250802_at	248563_at			253786_at				265725_at	249495_at
		259388_at	267254_at	248318_at		252862_at	264436_at		262047_at	254239_at	247437_at				249836_at	264524_at					265674_at	262516_at	255340_at			267636_at				257022_at	245363_at
		261069_at	258682_at	265075_at		249495_at	259789_at		249824_at	263867_at	262517_at				259248_at	247136_at					252170_at	257313_at	247095_at			249836_at				253925_at	260648_at
		251154_at	262228_at	249346_at		247525_at	245427_at		247691_at	250438_at	266294_at				250449_at	262357_at					245734_at	251843_x_at	254189_at			264470_at				250435_at	261763_at
		254512_at	263845_at	261193_at		250467_at	254347_at		260900_s_at	253667_at	255340_at				264342_at	260101_at					265119_at	245966_at	249454_at			258867_at				245244_at	253181_at
		260758_at	258259_s_at	264866_at		259479_at	263495_at		260881_at	263673_at	254396_at				249073_at	253247_at					250053_at	250437_at	246582_at			249718_at				248794_at	246406_at
		248406_at	250648_at	256185_at		246406_at	251774_at		256433_at	258008_at	253841_at				261456_at	253373_at					255543_at	264734_at	262244_at			247651_at				251336_at	251824_at
		246149_at	247944_at	267083_at		253737_at	248381_at		255651_at	261691_at	256057_at				260914_at	245463_at					251774_at	267215_at	254598_at			264672_at				266017_at	255485_at
		262162_at	258282_at	251640_at		249204_at	249303_at		245313_at	251962_at	251096_at				254907_at	252315_at					254188_at	264342_at	260248_at			254550_at				247215_at	253632_at
		255005_at	253737_at	248775_at		265290_at	251603_at		247293_at	247645_at	266267_at				265468_at	263595_at					251603_at	249073_at	245953_at			255621_at				245840_at	246597_at
		249751_at	261651_at	249928_at		259570_at	263845_at		265675_at	267287_at	262213_at				263153_s_at	249454_at					248536_at	260143_at	254833_s_at			267618_at				264758_at	247145_at
		253244_at	248100_at	265327_at		256526_at	256576_at		255077_at	251226_at	256430_at				260181_at	265440_at					260974_at	263552_x_at	264524_at			264323_at				256442_at	247532_at
		250778_at	248040_at	265668_at		248317_at	252956_at		251176_at	262978_at	252334_at				247477_at	258406_at					252906_at	266669_at	250624_at			263607_at				258792_at	259743_at
		255648_at	259015_at	248327_at		252170_at	262887_at		259517_at	259854_at	250296_at				260812_at	265511_at					264940_at	266123_at	263709_at			247755_at				265723_at	246405_at
		256215_at	256576_at	247208_at		259788_at	251753_at		253012_at	257299_at	261719_at				260974_at	258975_at					259442_at	247474_at	262148_at			257197_at				247543_at	249747_at
		250801_at	264042_at	255733_at		259805_at	265460_at		255280_at	266123_at	263061_at				253786_at	249750_at					261249_at	263153_s_at	260851_at			253502_at				254231_at	261242_at
		260143_at	248311_at	245329_at		253747_at	245807_at			261562_at	265192_at				266596_at	246595_at					262085_at	263477_at	254543_at			250560_at				267357_at	254652_at
		252238_at	247509_at	263182_at		250062_at	254536_at			265116_at	246620_at				258377_at	259008_at					265354_at	246142_at	251642_at			259290_at				247213_at	251456_at
		245637_at	255599_at	247493_at		251774_at	246405_at			247991_at	266590_at				249295_at						254331_s_at	245547_at	261957_at			251524_at				257919_at	260581_at
		248252_at	259977_at	263893_at		249741_at	258212_at			253957_at	256576_at				255517_at						252437_at	245325_at	254059_at			248324_at				260399_at	248317_at
		265102_at		248981_at		264787_at	256114_at			248844_s_at	259033_at				251899_at						262881_at	254862_at	253884_at			252202_at				253830_at
		264734_at		263931_at		246831_at	259340_at			251843_x_at	260333_at				245362_at						246405_at	245171_at	252570_at			260077_at				262360_at
		254907_at		263452_at		264654_s_at	264757_at			264466_at	262307_at				253957_at						253632_at	265066_at	245528_at			253480_at				245251_at
		247549_at		254066_at		246099_at	265221_s_at			255129_at	254575_at				251124_s_at						249459_at	263867_at	247128_at			257735_at				266800_at
		264775_at		252053_at		262440_at	251176_at			264775_at	246927_s_at				254510_at						245627_at	258941_at	266743_at			262658_at				245119_at
		254363_at		249417_at		266141_at	256627_at			260155_at	267140_at				260752_at						265670_s_at	266992_at	266415_at			252148_at				263783_at
		255516_at				256430_at	253813_at			263481_at	265547_at				265588_at						264746_at	254746_at	259149_at			258145_at				254158_at
		258794_at				249438_at	246488_at			258765_at	248424_at				253949_at						252956_at	249766_at	246335_at			264114_at				248327_at
		251524_at				263823_s_at	259977_at			265049_at	259626_at				248941_s_at						249889_at	258629_at	251100_at			249659_s_at				263182_at
		248636_at				253414_at	254897_at			254820_s_at	256762_at				245196_at						266233_at	251899_at	255881_at			257714_at				245731_at
		262039_at				253215_at	261763_at			256145_at	260755_at				266798_at						254210_at	258145_at	252320_at			252607_at				259518_at
							262440_at			253629_at	263823_s_at				256362_at						264787_at	265042_at	246299_at			264497_at				245252_at
							245313_at			253515_at	246481_s_at				248844_s_at						246481_s_at	252605_s_at	247717_at			259264_at				254075_at
							249889_at			266118_at	255280_at				250560_at						262061_at	247991_at	248969_at			266770_at				254926_at
							261522_at			264696_at	253796_at				258293_at						254432_at	262666_at	254764_at			259686_at				261193_at
							264024_at			261224_at	259428_at				250747_at						254869_at	256349_at	266098_at			265588_at				245777_at
							265674_at			266322_at	253305_at				263477_at						253352_at	267287_at	250709_at			262978_at				248448_at
							250910_at			249718_at	259517_at				260077_at						260556_at	266395_at	256779_at			248178_at				265680_at
							248745_at			249136_at	260848_at				265443_at						252408_at	257175_s_at	248352_at			259851_at				247727_at
							249848_at			253042_at	254255_at				250472_at						245765_at	263596_at	253965_at			259466_at				258377_at
							265290_at				260365_at				245547_at						254085_at	257203_at	253161_at			252442_at				263935_at
							265431_at				246299_at				258764_at						250279_at	266191_at	265560_at			250471_at				258606_at
							249174_at				261842_at				266737_at						260176_at	251298_at	255795_at			258859_at				264289_at
							253737_at				266772_s_at				247965_at						245533_at	251524_at	264147_at			265048_at				258682_at
							253835_at				267026_at				264672_at						248848_at	254820_s_at	262454_at			249617_at				267411_at
							260405_at				245447_at				259786_at						267084_at	266326_at	248424_at			259813_at				259445_at
							250062_at				259979_at				255111_at						259426_at	254512_at	260438_at			249073_at				263379_at
							253875_at				266270_at				253255_at						252346_at	245912_at	250351_at			253503_at				249903_at
							250467_at				267604_at				262658_at						251633_at	267013_at	246595_at			259151_at				261476_at
							249255_at				267229_s_at				264262_at						252417_at	259842_at	263164_at			266865_at				252193_at
							251752_at				249494_at				245767_at						245363_at	259264_at	245463_at			267287_at				248904_at
							264716_at				251759_at				245674_at						251563_at	251124_s_at	255048_at			260053_at				247125_at
							246831_at				264204_at				266649_at						253140_at	247645_at	258983_at			254606_at				249719_at
							259876_at				264635_at				257373_at						263465_at	262863_at	248428_at			245343_at				256306_at
							251563_at				252515_at				254914_at						248870_at	258293_at	265070_at			254233_at				266901_at
							264211_at				259653_at				254363_at						263497_at	247755_at	258887_at			266715_at				247208_at
							255599_at				251789_at										258577_at	254284_at	264612_at			262717_s_at				267069_at
							246406_at				253066_at										261475_at	259388_at	250013_at			264824_at				250149_at
											264757_at										265075_at	266403_at	267612_at			255460_at				257927_at
											251207_at										261899_at	247965_at	264741_at			258851_at				245209_at
											266396_at										267505_at	266222_at	265913_at			247477_at				256522_at
											262911_s_at										246349_at	251226_at	247324_at			253148_at				254524_at
											260978_at										261748_at	253786_at	251428_at			247965_at				245755_at
											266084_at										247493_at	249718_at	264146_at			259248_at				265276_at
											257478_at										247487_at	254510_at	261243_at			263153_s_at				257751_at
											248896_at										260405_at	251144_at	252137_at			259736_at				256009_at
											246596_at										256014_at	247781_at	249246_at			265085_at				255945_at
											258277_at										255599_at	264052_at	249377_at			266222_at				263800_at
											259439_at										253627_at	257720_at	251078_at			264342_at				246108_at
											256337_at										266803_at	251044_at	247421_at			253949_at				264652_at
											267436_at										248895_at	262717_s_at	245436_at			247645_at				249971_at
											257479_at										259479_at	265116_at	246389_at			246415_at				249197_at
											266092_at										245567_at	261456_at	255999_at			265097_at				247707_at
											254905_at										252321_at	251476_at	249337_at			265083_at				252648_at
											259453_at										245609_at	267164_at	266841_at			254510_at				259369_s_at
											249001_at										253595_at	252858_at	250332_at			245399_at				257536_at
											254062_at										264024_at	265049_at	266294_at			251778_at				262228_at
											259360_at										262496_at	262978_at	250868_at			264377_at				253485_at
											254536_at										254304_at	250832_at	247136_at			257809_at				265632_at
											262219_at										247208_at	263706_s_at	259753_at			260539_at				254256_at
											263948_at										245329_at		260917_at			262373_at				256633_at
											247492_at										248337_at		258652_at			248527_at				256185_at
											248700_at										247478_at		262680_at			261780_at				249312_at
											246389_at										246001_at		257940_at			267164_at				259479_at
											264646_at										253104_at		255903_at			264775_at				267028_at
											250745_at										260046_at		262482_at			258252_at				253323_at
											246435_at										265221_s_at		253774_at			258008_at				265572_at
											254562_at										245866_s_at		263881_at			254361_at				247137_at
											253999_at										260401_at		254714_at			254363_at				265841_at
											265422_at										263948_at		249942_at			248941_s_at				254074_at
											246145_at										245749_at		262911_s_at			251857_at				258650_at
											251176_at										260581_at		251188_at			258121_s_at				255753_at
											265428_at										248100_at		261785_at			253815_at				260205_at
											250351_at										260540_at		254001_at			258367_at				265797_at
											255881_at										267411_at		258923_at			265050_at				247393_at
											259619_at										248732_at		254809_at			263406_at				251482_s_at
											254869_at										249719_at		252004_at			247685_at				262391_at
																					245807_at		260706_at			251044_at				260296_at
																					252563_at		265077_at			250437_at				250910_at
																					258603_at		260741_at			262864_at				245034_at
																					257650_at		258815_at			255111_at				253632_at
																					266017_at		247264_at			253978_at				251910_at
																					249744_at		258939_at			255005_at				261899_at
																							262916_at			266596_at				245329_at
																							248505_at			247991_at				259705_at
																							258760_at			254119_at				261748_at
																							260379_at			265049_at				246099_at
																							259913_at			252078_at				259915_at
																							249125_at			266649_at				260656_at
																							250199_at			264567_s_at				261445_at
																							262536_at			246920_at				251722_at
																							262357_at			261660_at				251563_at
																							246241_at			251287_at				261037_at
																							245955_at			257823_at				249890_at
																							258975_at			260752_at				267083_at
																							251724_at			245739_at				245866_s_at
																							246214_at			258586_s_at				247493_at
																							253373_at			255517_at				266658_at
																							265561_s_at			257005_at				247925_at
																							252315_at			265586_at				251259_at
																							266274_at			260812_at				248164_at
																							266544_at			263867_at				262392_at
																							248931_at			255876_at				252921_at
																							257540_at			264734_at				252377_at
																							247691_at			264859_at				265075_at
																							254562_at			245553_at				253832_at
																							266267_at			260181_at				266418_at
																							253829_at			262558_at				254432_at
																							257458_at			265042_at				259876_at
																							259133_at			245362_at				249264_s_at
																							267080_at			257290_at				254331_s_at
																							263510_s_at			264802_at				248392_at
																							247061_at			246229_at				248322_at
																							252888_at			250802_at				258577_at
																							266712_at			261159_s_at				262126_at
																							245243_at			247606_at				252053_at
																							249619_at			266123_at				250796_at
																							256789_at			251899_at				251603_at
																							254377_at			260754_at				248293_at
																							255651_at			264404_at				252368_at
																							253264_at							247455_at
																							260155_at							254241_at
																							260581_at							260915_at
																							258158_at							266396_at
																							265440_at							260135_at
																														249208_at
																														254204_at
																														245381_at
																														265216_at
																														249339_at
																														262745_at
																														257918_at
																														245033_at
																														260401_at
																														256324_at
																														251950_at
																														253737_at
																														245254_at
																														253827_at
																														261215_at
																														266832_at
																														264217_at
																														264415_at
																														247360_at
																														264617_at
																														245613_at
																														246340_s_at
																														258652_at
																														254188_at
																														251156_at
																														265184_at
																														264746_at
																														257840_at
																														262164_at
																														246858_at
																														266419_at
																														248870_at
																														249928_at
																														260068_at
																														251640_at
																														248611_at
																														261450_s_at
																														264866_at
																														247120_at
																														257288_at
																														255250_at
																														247071_at
																														256093_at
																														263539_at
																														251769_at
																														246178_s_at
																														249747_at
																														265939_at
																														246777_at
																														254850_at
																														266299_at
																														245627_at
																														253067_at
																														256159_at
																														249042_at
																														245363_at
																														250793_at
																														245711_at
																														245076_at
																														262072_at
																														252131_at
																														256627_at
																														260411_at
																														247794_at
																														261449_at
																														256763_at
																														257280_at
																														246584_at
																														248203_at
																														247789_at
																														265668_at
																														253489_at
																														250279_at
																														262580_at
																														246293_at
																														266878_at
																														247848_at
																														251039_at
																														262229_at
																														256589_at
																														255733_at
																														252908_at
																														247290_at
																														253571_at
																														249770_at
																														251774_at
																														259473_at
																														247693_at
																														255543_at
																														260237_at
																														262061_at
																														260046_at
																														251272_at
																														266010_at
																														245734_at
																														248775_at
																														265119_at
																														265992_at
																														256356_s_at
																														265530_at
																														263584_at
																														256793_at
																														261261_at
																														255926_at
																														247452_at
																														255937_at
																														248964_at
																														261065_at
																														249094_at
																														265452_at
																														248199_at

## Sheet: Modules Arabidopsis root Co
	R1	R2	R3	R4	R5	Median	Min
GO biological process	rhythmic process	rhythmic process	none	photosynthesis, light harvesting	photosynthesis, light harvesting
p-value	1.7e-05	0.007		5.6e-05	1.5e-07	3.65e-05	1.5e-07
	252475_s_at	251869_at	245560_at	252429_at	248151_at
	248744_at	251272_at	250558_at	248151_at	252429_at
	267364_at	250665_at	263845_at	263345_s_at	252430_at
	259244_at	256266_at	264752_at	251869_at	267002_s_at
	253322_at	252429_at	262536_at	257650_at	251814_at
	247525_at	247323_at	264637_at	252430_at	257650_at
	257985_at	266719_at	265290_at	245242_at	247921_at
	261318_at	245242_at		267002_s_at	250665_at
	264597_at	266672_at		250665_at	265033_at
	264941_at	259445_at
	260753_at	263252_at
	262629_at	266720_s_at
	249174_at
	260264_at
	247937_at
	249850_at
	246703_at
	260283_at

## Sheet: Multiple Sclerosis IR
M1	M2	M3	M4	M5	M6	M7	M8	M9	M10	M11	M12	M13	M14	M15
Hs.926	Hs.81337	Hs.86858	Hs.177543	Hs.10458	GF211 · 2962	Hs.182240	GF211 · 2104	Hs.75790	Hs.151988	Hs.248	Hs.78776	Hs.2186	Hs.113264	Hs.4975
Hs.17518	Hs.819	Hs.78935	Hs.75344	Hs.258850	GF211 · 1388	Hs.167371	Hs.25615	Hs.258730	Hs.240013	Hs.173464	Hs.77462	Hs.153961	Hs.25156	Hs.1686
Hs.82554	Hs.850	Hs.250773	Hs.153177	Hs.110675	GF211 · 3787	Hs.3254	Hs.194657	Hs.75825	Hs.78501	Hs.14331	Hs.182237	Hs.2186	Hs.181368	Hs.26766
Hs.76391	Hs.1256	Hs.271980	Hs.165590	Hs.1281	GF211 · 2963	Hs.17908	Hs.13572	Hs.104576	Hs.154095	Hs.3109	Hs.80206	Hs.153961	Hs.90765	Hs.96149
Hs.229120	Hs.59544	Hs.26468	Hs.76452	Hs.280026	GF211 · 2981	Hs.24756	Hs.3280	Hs.93649	Hs.167927	Hs.181304	Hs.75253	Hs.79086	Hs.194534	Hs.155691
Hs.274382	Hs.75682	Hs.118512	Hs.227107	GF211 · 451	GF211 · 1039	Hs.170116	Hs.185705	Hs.2142	Hs.64	Hs.112255	Hs.597		Hs.75619	Hs.200526
Hs.36451	Hs.83126	Hs.14553	Hs.10758	Hs.26208	GF211 · 4158	Hs.110675	Hs.153618	Hs.83583	Hs.7879	Hs.46362	Hs.73875		Hs.64310	Hs.84746
Hs.74649	Hs.124027	Hs.53250	Hs.78920	Hs.80206	GF211 · 3768	Hs.76780	Hs.77579	Hs.75184	Hs.118787	Hs.50130	Hs.182907		Hs.51147	Hs.274459
Hs.25601	Hs.119177	Hs.6838		Hs.76253	GF211 · 3387	Hs.72885	Hs.113	Hs.122511	Hs.78713	Hs.326	Hs.166846		Hs.82979	Hs.251064
Hs.77793	Hs.251653	Hs.27610		Hs.281564	GF211 · 3166	Hs.74362	Hs.1360	Hs.1501	Hs.74085	Hs.52788	Hs.8375		Hs.2375	Hs.119597
Hs.211568		Hs.250911		Hs.279581	GF211 · 3571	Hs.83393	Hs.17908	GF211 · 1716	Hs.10712	Hs.172609	Hs.77597		Hs.30223	Hs.77496
Hs.82222		Hs.75659		Hs.1030	GF211 · 2982	Hs.23598	Hs.174051	Hs.180248	Hs.113207	Hs.42957	Hs.168516		Hs.1815	Hs.89525
Hs.28491		Hs.96		Hs.89576	GF211 · 4154	Hs.82927	GF211 · 262	Hs.2132	Hs.116577	Hs.78223	Hs.77422		Hs.4975	Hs.823
Hs.203104		Hs.171734		Hs.28914	GF211 · 3184	Hs.251664	Hs.47974	Hs.172280	Hs.181406	Hs.153177	Hs.6906		Hs.147663	Hs.15196
Hs.159581		Hs.2507		Hs.29877	GF211 · 1057	Hs.77269	Hs.83126	Hs.250666	Hs.107966	Hs.250666	Hs.76394		Hs.29285	Hs.91093
Hs.111024		Hs.220689		Hs.1846	GF211 · 2778	Hs.2253	Hs.26208	Hs.90107	Hs.180398	Hs.5337	Hs.74635		Hs.50404	Hs.184693
Hs.74649		Hs.154970		Hs.1531	GF211 · 3164	Hs.94581	Hs.89436	Hs.64016	Hs.239737	Hs.181369	Hs.27424		Hs.132463	Hs.1279
Hs.83393		Hs.81118		Hs.2253	GF211 · 3958	Hs.74649	Hs.2253	Hs.5636	Hs.115907	Hs.75655	Hs.237955		Hs.159628	Hs.244542
Hs.4217		Hs.237356		Hs.172851	GF211 · 3165	Hs.77579	Hs.76359	Hs.8765	Hs.274122	Hs.277721	Hs.38018		Hs.58685	Hs.250870
Hs.1211		Hs.24167		Hs.83634	GF211 · 2759	Hs.70327	Hs.34160	Hs.93659	Hs.278526	Hs.76461	Hs.167246		Hs.236646	Hs.75238
Hs.277704		Hs.75283		Hs.183153	GF211 · 2429	Hs.21899	Hs.10458	Hs.77091	Hs.150477	Hs.180669	Hs.178347		Hs.129953	Hs.83496
Hs.169306		Hs.82112		Hs.167371	GF211 · 5	Hs.28219	Hs.53985	Hs.173554	Hs.75742	Hs.3005	Hs.184402		Hs.3828	Hs.76240
Hs.203104		Hs.172195		Hs.73849	GF211 · 1405	Hs.1076	Hs.258850	Hs.85838	Hs.77432	Hs.119177	Hs.81008		Hs.47974	Hs.153221
		Hs.21016		Hs.76359	GF211 · 1735	Hs.174007	Hs.167371	Hs.112259	Hs.73986	Hs.75584	Hs.90598		Hs.80776	Hs.1817
		Hs.56066		Hs.77897	GF211 · 2959	Hs.102419	Hs.36508	Hs.75626	Hs.77273	Hs.68137	Hs.78089		Hs.1478	Hs.75589
		Hs.110248		Hs.25615	GF211 · 3979	Hs.26208	Hs.116206	Hs.77541	Hs.75569	Hs.75184	Hs.184161		Hs.169300	Hs.6809
		Hs.152213		Hs.2575	GF211 · 1733	Hs.251653	Hs.154782	Hs.181581	Hs.3260	Hs.1501	Hs.1422		Hs.25450	Hs.30002
		Hs.69089		Hs.100469	GF211 · 1753	Hs.795	Hs.75593	Hs.46362	Hs.28866	Hs.77541	Hs.28914		Hs.93002	Hs.87435
		Hs.83450		Hs.154162	GF211 · 1043	Hs.75593	GF211 · 3541	Hs.89655	Hs.188	Hs.168541	Hs.1063		Hs.107979	Hs.7510
		Hs.26109		Hs.81687	GF211 · 353	Hs.150580	Hs.174007	Hs.30941	Hs.138381	Hs.63984	Hs.189584		Hs.77490	Hs.271907
		Hs.77608		Hs.167013	GF211 · 1386	Hs.227511	GF211 · 1708	Hs.1103	Hs.69855	Hs.75438	Hs.107164		Hs.1770	GF211 · 291
		Hs.159627		Hs.79706	GF211 · 1403	Hs.1116	Hs.27424	Hs.25351	Hs.37045	Hs.89657	Hs.75232		Hs.80680	Hs.75102
		Hs.82794		Hs.102419	GF211 · 1	Hs.4245	Hs.182240	Hs.77711	Hs.753	Hs.315	Hs.239663		Hs.12107	Hs.85339
		Hs.5636		Hs.73818	GF211 · 3367	Hs.84264	Hs.81336	Hs.277721	Hs.171811	Hs.75447	Hs.207776		Hs.2271	Hs.211582
		Hs.278554		Hs.1432	GF211 · 1041	Hs.178237	Hs.3123	Hs.21016	Hs.169148	Hs.2142	Hs.199248		Hs.241363	Hs.155585
		Hs.1675		Hs.99948	GF211 · 366	Hs.100221	Hs.251653	Hs.182825	Hs.6076	Hs.64016	Hs.20924		Hs.279910	Hs.104519
		Hs.8248		Hs.21432	GF211 · 2760	Hs.258850	Hs.77269	Hs.77356	Hs.77329	Hs.80919	Hs.268530		Hs.92323	Hs.75412
		Hs.198951		GF211 · 262	GF211 · 2779	Hs.240013	Hs.49105	Hs.172153	Hs.154970	Hs.122511	Hs.89771		Hs.20225	Hs.89538
		Hs.89751		Hs.192853	GF211 · 3976	Hs.1360	Hs.252280	Hs.155462	Hs.75104	Hs.93649	Hs.5822		Hs.167389	Hs.76751
		Hs.404		Hs.9235	GF211 · 2424	Hs.167371	Hs.89781	Hs.119177	Hs.2903	Hs.182825	Hs.235887		Hs.273307	Hs.77490
		Hs.5085			GF211 · 19	Hs.153436	Hs.73849	Hs.13501	Hs.103315	Hs.89655	Hs.79101		Hs.77929	Hs.107019
		Hs.153487			GF211 · 4155	Hs.203104	Hs.19949	Hs.75584	Hs.3786	Hs.171763	Hs.8986		Hs.2942	Hs.105465
		Hs.79158			GF211 · 3980	Hs.89981	Hs.94581	Hs.79889	Hs.170808	Hs.5636	Hs.2994		Hs.172914	Hs.121895
		Hs.117938			GF211 · 3383	Hs.180266	Hs.124027	Hs.26886	Hs.19131	Hs.75790	Hs.79732		Hs.79059	GF211 · 3709
		Hs.118778			GF211 · 3978	Hs.167371	Hs.192853	Hs.248	Hs.172216	Hs.90107	Hs.281564		Hs.247423	Hs.108104
		Hs.89591			GF211 · 2080	Hs.82222	Hs.28081	Hs.112255	Hs.244613	Hs.154036	Hs.1252		Hs.83469	Hs.182366
		Hs.8724			GF211 · 2964	Hs.153618	Hs.135	Hs.89657	Hs.100016	GF211 · 1716	Hs.154084		Hs.3144	Hs.56729
		Hs.80731			GF211 · 1736	Hs.167013	Hs.28219	Hs.106705	Hs.183138	Hs.166079	Hs.169457		Hs.75854	Hs.83468
		Hs.84999			GF211 · 1042	Hs.110299	Hs.26403	Hs.66392	Hs.150101	Hs.57783	Hs.49346		Hs.155894	Hs.86948
		Hs.168103			GF211 · 718	Hs.173466	Hs.6456	Hs.100322	Hs.75113	Hs.2132	Hs.58685		Hs.96149	Hs.194534
		Hs.75737			GF211 · 1750	GF211 · 262	Hs.81071	Hs.2507	Hs.75737	Hs.172280	Hs.30743		Hs.78575	Hs.20225
		Hs.320			GF211 · 2777		Hs.14331	Hs.98102	Hs.153837	Hs.172153	Hs.200480		Hs.151734	Hs.112
		Hs.188			GF211 · 1389		Hs.260665	Hs.154036	Hs.8724	Hs.77711	Hs.12084		Hs.20716	Hs.13476
		Hs.709			GF211 · 3570		Hs.8551	Hs.80686	Hs.12272	Hs.89421	Hs.92004		Hs.25648	Hs.22985
		Hs.184270			GF211 · 4152		Hs.5978	Hs.68137	Hs.278500	Hs.100322	Hs.107979		Hs.138671	Hs.79391
		Hs.73986			GF211 · 352		Hs.75279	Hs.181369	Hs.262476	Hs.89570	Hs.1473		Hs.83468	Hs.14894
		Hs.91161			GF211 · 24		Hs.27424	Hs.3005	Hs.279652	Hs.180248	Hs.3132		Hs.5753	Hs.227789
					GF211 · 4		Hs.227511	Hs.76461	Hs.264	Hs.83583	Hs.129548		Hs.12045	Hs.308
					GF211 · 2758		Hs.24040	Hs.177543	Hs.84999	Hs.258730	Hs.7647		Hs.89627	Hs.3416
					GF211 · 6		Hs.16530	Hs.3109	Hs.260872	Hs.77091	Hs.78864		Hs.75621	Hs.172914
					GF211 · 4150		Hs.174103	Hs.70983	Hs.98493	Hs.104576	Hs.7771		Hs.241572	Hs.79226
					GF211 · 3960		Hs.79067	Hs.4147	Hs.96038	Hs.115460	Hs.104005		Hs.86948	Hs.74369
					GF211 · 3369		Hs.54780	Hs.153937	Hs.76194	Hs.21016	Hs.79362		Hs.107019	Hs.78880
					GF211 · 2960		Hs.110675	Hs.84183	Hs.77608	Hs.173205	Hs.110299		Hs.81942	Hs.32970
					GF211 · 2083		GF211 · 400	Hs.80642	Hs.75217	Hs.79110	Hs.171545		Hs.29331	Hs.1478
					GF211 · 2980		Hs.178347	Hs.57975	Hs.242894	Hs.77356	Hs.78575		Hs.74642	Hs.154138
					GF211 · 3365		Hs.80758	Hs.169241	Hs.23518	Hs.2507	Hs.76252		Hs.74077	Hs.12107
					GF211 · 2961		Hs.77890	Hs.76118	Hs.75694	Hs.57975	Hs.75716		Hs.117313	Hs.42915
					GF211 · 1752		Hs.282266	Hs.279919	Hs.75929	Hs.4099	Hs.9216		Hs.36566	Hs.2777
					GF211 · 1755		Hs.82132	Hs.2128	Hs.118397	Hs.75825	Hs.148027		Hs.124027	Hs.166161
					GF211 · 1407		Hs.77897	Hs.173464	Hs.171271		Hs.162		GF211 · 585	Hs.105097
					GF211 · 2425		Hs.37860		Hs.96448		Hs.150557		Hs.3109	Hs.171495
					GF211 · 3785		Hs.194143		Hs.16340		Hs.177584		Hs.32309	Hs.168052
					GF211 · 2427		Hs.3144		Hs.8935		Hs.75375		Hs.26655	Hs.76111
					GF211 · 370		Hs.12379		Hs.31053		Hs.77522		Hs.11866	Hs.77643
					GF211 · 3962		Hs.82422		Hs.279902		Hs.167420		Hs.1973	Hs.50404
					GF211 · 698		Hs.78854		Hs.5233		Hs.76394		Hs.244542	Hs.169172
					GF211 · 1754		Hs.239663		Hs.182241		Hs.77628		GF211 · 4063	Hs.75627
					GF211 · 3163		Hs.84264		Hs.75280		Hs.81994		Hs.78902	Hs.239307
					GF211 · 3384		Hs.154156		Hs.858		Hs.146812		Hs.79411	Hs.15265
					GF211 · 2426		Hs.7644		Hs.771		Hs.75216		Hs.2178	GF211 · 2730
					GF211 · 23		Hs.2055		Hs.172195		Hs.99364		Hs.154879	Hs.82193
					GF211 · 713		Hs.12107		Hs.82124		Hs.74571		Hs.111680	Hs.79339
					GF211 · 1732		Hs.184877		Hs.8248		Hs.154417		Hs.79086	Hs.75350
					GF211 · 2433		Hs.159161		Hs.243886		Hs.169921		Hs.83734	Hs.156115
					GF211 · 2428		Hs.75736		Hs.130607		Hs.78825		Hs.73875	Hs.82887
					GF211 · 4157		Hs.99364		Hs.271980		Hs.81071		Hs.278657	Hs.180655
					GF211 · 695				Hs.86858		Hs.118223		Hs.263671	Hs.1027
					GF211 · 4153				Hs.198951		Hs.82927		Hs.159557	Hs.279816
					GF211 · 1385				Hs.155174		Hs.135202		Hs.3745	Hs.162
					GF211 · 699				Hs.75283		Hs.22554		Hs.89674	Hs.119684
					GF211 · 3				Hs.177574		Hs.169266		Hs.82037	Hs.1179
					GF211 · 3366				Hs.1104		Hs.89768		Hs.62187	Hs.239176
					GF211 · 348				Hs.118778		Hs.173466		Hs.278563	Hs.75752
					GF211 · 1059				Hs.282847		Hs.2910		Hs.172727	Hs.107055
					GF211 · 2096				Hs.168103		Hs.77770		Hs.85482	Hs.79136
					GF211 · 717				Hs.84285		Hs.274371		Hs.6364	Hs.75546
					GF211 · 4151				Hs.152213		Hs.79375		Hs.79375	Hs.259873
					GF211 · 2434				Hs.366		Hs.241451		Hs.45743	Hs.9295
					GF211 · 4156				Hs.251702		Hs.74619		Hs.50640	Hs.121583
					GF211 · 21				Hs.153487		Hs.177605		Hs.78224	Hs.19554
					GF211 · 349				Hs.7766		Hs.89674		Hs.1011	Hs.857
					GF211 · 2757				Hs.80731		Hs.78996		Hs.75339	Hs.1023
					GF211 · 3975				Hs.24976		Hs.83795		Hs.141142	Hs.79000
					GF211 · 4148				Hs.167836		Hs.5101		Hs.75576	Hs.154145
					GF211 · 696				Hs.1327		Hs.4745		Hs.2894	Hs.129953
					GF211 · 2978				Hs.117938		Hs.159557		Hs.76838	Hs.83636
					GF211 · 3959				Hs.37144		Hs.79019		Hs.84229	Hs.200600
					GF211 · 3766				Hs.79090		Hs.26320		Hs.1305	Hs.59498
					GF211 · 2				Hs.172631		Hs.79322		Hs.258503	GF211 · 608
					GF211 · 2082				Hs.26468		Hs.10237		Hs.76536	Hs.9004
					GF211 · 368				Hs.159640		Hs.6106		Hs.196209	Hs.155981
					GF211 · 3162				Hs.699		Hs.21899		Hs.171963	Hs.108885
					GF211 · 3977				Hs.7655		Hs.1209		Hs.111301	Hs.21639
					GF211 · 3957				Hs.75528		Hs.109012		Hs.44532	Hs.70983
					GF211 · 3961				Hs.81613		Hs.83916		Hs.79006	Hs.181163
					Hs.31086				Hs.237356		Hs.112		Hs.31638	Hs.250712
					GF211 · 1040				Hs.183738		Hs.15114		Hs.169206	Hs.100058
					GF211 · 3368				Hs.116481		Hs.79625		Hs.112	Hs.29285
					GF211 · 351				Hs.77393		Hs.3136		Hs.177582	Hs.169517
					GF211 · 2099				Hs.239		Hs.178452		GF211 · 1716	Hs.154729
					GF211 · 3590				Hs.75087		Hs.77719		Hs.278721	Hs.12163
					GF211 · 1062				Hs.3210		Hs.127428		Hs.269222	Hs.154879
					GF211 · 2979				Hs.25363		Hs.3076		Hs.169517	Hs.183706
					GF211 · 2756				Hs.2794		Hs.821		Hs.83484	Hs.13451
					GF211 · 3586				Hs.88974		Hs.89981		GF211 · 789	Hs.274348
					GF211 · 2431				Hs.279903		Hs.65114		Hs.182237	Hs.251664
					GF211 · 371				Hs.203238		Hs.2171		Hs.171596	Hs.21432
					GF211 · 2100				Hs.77171		Hs.1526		Hs.3759	Hs.33846
					GF211 · 2101				Hs.78824		Hs.278027		Hs.77711	Hs.23179
					GF211 · 3386				Hs.184270		Hs.80887		Hs.259873	Hs.61255
					GF211 · 1408				Hs.85050		Hs.9999		Hs.76252	Hs.100030
					GF211 · 1737				Hs.20019		Hs.275182		Hs.78880	Hs.16362
					GF211 · 3179				Hs.78465		Hs.469		Hs.250712	Hs.265829
					Hs.10458				Hs.73956		Hs.90765		Hs.193788	Hs.10758
					GF211 · 3382				Hs.789		Hs.22670		Hs.88251	Hs.99890
					Hs.1846				Hs.89433		Hs.75375		Hs.258561	Hs.150968
					GF211 · 3769				Hs.77810		Hs.167741		Hs.74578	GF211 · 1668
					GF211 · 2081				Hs.16426		Hs.1355		Hs.77204	Hs.2706
					GF211 · 3568				Hs.181015		Hs.79064		Hs.76927	Hs.83086
					GF211 · 2977				Hs.169617		Hs.21371		GF211 · 778	Hs.74111
					GF211 · 3180				Hs.153022		Hs.75888		Hs.168052	Hs.75339
					Hs.102456				Hs.278581		Hs.53563		Hs.174843	Hs.26630
					GF211 · 4149				Hs.115770		Hs.105		Hs.687	Hs.174139
					GF211 · 700				Hs.76894		Hs.317		Hs.80423	Hs.204133
					Hs.21704				Hs.82399		Hs.72916		Hs.78950	Hs.1437
					GF211 · 20				Hs.93913		Hs.79078		Hs.79350	Hs.149443
					GF211 · 2098				Hs.171734		Hs.12379		Hs.279837	Hs.697
					GF211 · 1061				Hs.53250		Hs.160417		Hs.87409	Hs.45002
					GF211 · 2079				Hs.82962		Hs.173381		Hs.278468	Hs.184081
					GF211 · 3765				Hs.54576		Hs.1340		Hs.118223	Hs.5615
					GF211 · 1044				Hs.77202		Hs.118630		Hs.13501	Hs.247423
					Hs.94				Hs.26014		Hs.75878		Hs.33084	Hs.172727
					GF211 · 2078				Hs.110248		Hs.13063		Hs.81008	Hs.274252
					GF211 · 3587				Hs.1799		Hs.2554		Hs.77768	Hs.75875
					Hs.227777				Hs.96		Hs.926		Hs.21254	Hs.6574
					Hs.181163				Hs.12109		Hs.178281		Hs.239489	Hs.155172
					GF211 · 3572				Hs.7885		Hs.75613		Hs.251664	Hs.19317
					Hs.143482				Hs.6551		Hs.271353		Hs.200480	GF211 · 2885
					GF211 · 3767				Hs.50842		Hs.68257		Hs.20894	Hs.184167
					Hs.83126				Hs.709		Hs.2253		Hs.51299	Hs.290
					GF211 · 715				Hs.82794		Hs.100194		Hs.73797	Hs.3759
					GF211 · 367				Hs.5085		Hs.198396		Hs.153638	Hs.102761
					GF211 · 3270				Hs.66772		Hs.152345		Hs.75402	Hs.2730
					Hs.26045				Hs.17154		Hs.80667		Hs.79000	Hs.200816
					Hs.75350				Hs.108014		Hs.14286		Hs.153910	Hs.79625
					GF211 · 1060				Hs.20141		Hs.100764		Hs.3229	Hs.75636
					Hs.61255				Hs.79158		Hs.75372		Hs.100391	Hs.237825
					GF211 · 3183				Hs.89717		Hs.26550		Hs.274348	Hs.46700
					GF211 · 22				Hs.198365		Hs.75182		Hs.157	Hs.94925
					Hs.258850				Hs.27610		Hs.80961		Hs.78305	Hs.78629
					GF211 · 2761				Hs.77854		Hs.113264		Hs.173334	Hs.55823
					Hs.8551						Hs.179543		Hs.41639	Hs.152094
					Hs.2750						Hs.171963		Hs.1063	Hs.3764
					Hs.172766						Hs.89663		Hs.1686	Hs.97496
					Hs.110613						Hs.227949		Hs.75182	Hs.32309
					GF211 · 2097						Hs.99872		Hs.74316	Hs.21635
					Hs.27747						Hs.149443		Hs.76751	Hs.79067
					GF211 · 2776						Hs.169756		Hs.74002	Hs.831
					GF211 · 4147						Hs.79625		Hs.84389	Hs.278385
					Hs.239706						Hs.159481		Hs.166563	Hs.81454
					Hs.23590						Hs.89633		Hs.77266	Hs.79026
					Hs.96247						Hs.83577		Hs.170222	Hs.155218
					Hs.89538						Hs.89781		Hs.75658	Hs.23582
					Hs.1281						Hs.54483		Hs.2173	Hs.93210
					GF211 · 714						Hs.79411		Hs.89781	Hs.25960
					Hs.242						Hs.54589		Hs.78223	Hs.155202
					Hs.182240						Hs.26401		Hs.137555	Hs.153985
					GF211 · 3782						Hs.155212		Hs.83354	Hs.182278
					GF211 · 3181						Hs.241507		Hs.26776	Hs.8657
					GF211 · 3182						Hs.170222		Hs.89643	Hs.183868
					Hs.19949						Hs.104114		Hs.50732	Hs.177533
					GF211 · 3364						Hs.77271		Hs.78434	Hs.85201
					GF211 · 350						Hs.171862		Hs.105700	Hs.1074
					Hs.78596						Hs.198253		Hs.279663	Hs.169488
					GF211 · 1387						Hs.84883		Hs.93659	Hs.109752
					Hs.89571						Hs.211595		Hs.30792	Hs.9994
					GF211 · 2430						Hs.170116		Hs.3076	Hs.274701
					Hs.34114						Hs.156115		Hs.101842	Hs.76494
					GF211 · 2432						Hs.21022		Hs.823	Hs.66394
					Hs.29877						Hs.241572		Hs.193852	Hs.169228
					Hs.239818						Hs.73957		Hs.765	Hs.154084
					Hs.220529						Hs.952		Hs.100764	Hs.167389
					Hs.17908						Hs.76084		Hs.2664	Hs.239706
					GF211 · 3385						Hs.102135		Hs.170263	Hs.1624
					GF211 · 2423						Hs.124027		Hs.12835	Hs.82542
					Hs.32981						Hs.1872		Hs.2994	Hs.194035
					GF211 · 3588						GF211 · 3305		Hs.89890	Hs.27910
					Hs.239926						Hs.74122		Hs.100724	Hs.149310
					GF211 · 1058						Hs.14968		Hs.86122	Hs.2134
					Hs.102598						Hs.181373		Hs.13512	Hs.1390
					GF211 · 3567						Hs.6430		Hs.5337	Hs.74111
					Hs.172471						Hs.77508		Hs.46039	Hs.75812
					Hs.29494						Hs.153		Hs.106061	Hs.2250
					Hs.74520						Hs.75280		Hs.119177	Hs.47007
					Hs.73614						Hs.183874		Hs.84673	Hs.159637
					Hs.76090						Hs.76768		Hs.271907	Hs.26550
					GF211 · 3589						Hs.179600		Hs.265848	Hs.74649
					Hs.6335						Hs.258503		Hs.2777	Hs.155462
					GF211 · 716						Hs.5122		Hs.274371	Hs.185705
					Hs.104925						Hs.2271		Hs.166199	Hs.75180
					Hs.75441						Hs.198241		Hs.878	Hs.69575
					Hs.80758						Hs.178749		Hs.24030	Hs.1432
					Hs.74614						Hs.58589		Hs.227107	Hs.166154
					Hs.99948						Hs.57435		GF211 · 3867	Hs.151734
					Hs.831						Hs.1742		Hs.58589	Hs.108809
					GF211 · 1390						Hs.156007		Hs.184585	Hs.79018
					Hs.168052						Hs.1787		Hs.183868	Hs.78434
					Hs.198288						Hs.95361		Hs.236642	GF211 · 4155
					Hs.267446						Hs.75302		Hs.6441	Hs.279910
					GF211 · 1751						Hs.77100		Hs.44450	GF211 · 4154
					Hs.70983						Hs.89582		Hs.172979	Hs.64310
					GF211 · 3783						Hs.26766		Hs.184669	Hs.1259
					Hs.662						Hs.199250		Hs.23044	Hs.157
					GF211 · 1734						Hs.46700		Hs.155202	Hs.10882
					Hs.155489						Hs.7688		Hs.148027	Hs.2561
					GF211 · 3569						Hs.3314		Hs.166299	Hs.23881
					Hs.1004						Hs.143131		Hs.7644	Hs.3745
					GF211 · 3764						GF211 · 4063		Hs.81343	GF211 · 1040
					GF211 · 3784						Hs.15196		Hs.272529	Hs.88411
					Hs.71119						Hs.271888		Hs.84131	Hs.79474
					Hs.78920						Hs.92323		Hs.93974	GF211 · 3784
					Hs.82201						Hs.108104		Hs.83551	Hs.20521
					Hs.171763						Hs.75709		Hs.9994	Hs.184771
					Hs.79380						Hs.38481		Hs.89548	Hs.115396
					Hs.82251						Hs.151413		Hs.16530	Hs.80395
					GF211 · 3585						Hs.166096		Hs.80315	GF211 · 1060
					Hs.100322						Hs.273307		Hs.159637	Hs.21704
					Hs.748						Hs.153527		Hs.77069	Hs.1305
					Hs.172851						Hs.83114		Hs.155693	Hs.65114
					Hs.125180						Hs.51957		GF211 · 135	Hs.172816
					Hs.177192						Hs.75263		Hs.61255	GF211 · 4158
					Hs.82193						Hs.75082		Hs.154868	Hs.155894
					Hs.13980						Hs.75612		Hs.278657	GF211 · 3180
					Hs.7833						Hs.2271		Hs.5615	Hs.211614
					Hs.5353						Hs.1030		Hs.1027	Hs.19949
					Hs.73923						Hs.207776		Hs.90957	Hs.76452
					Hs.25051						Hs.240217		Hs.24439	Hs.155489
					Hs.81934						Hs.256309		Hs.77899	Hs.236361
					Hs.79021						Hs.50966		Hs.11881	Hs.75724
					Hs.76452						Hs.23964		Hs.74088	Hs.75854
					Hs.101382						Hs.505		Hs.172665	Hs.104143
					Hs.6574						Hs.92282		Hs.75652	Hs.1770
					Hs.29736						Hs.152978		Hs.23731	Hs.154868
					Hs.107019						Hs.1066		Hs.78683	Hs.16533
					Hs.155103						Hs.77502		Hs.181128	Hs.57419
					Hs.7678						Hs.74562		Hs.10758	Hs.80776
					Hs.75627						Hs.173912		Hs.77929	Hs.150853
					Hs.2142						Hs.278721		Hs.267819	Hs.80684
					Hs.19978						Hs.1179		Hs.24382	Hs.282975
					Hs.77579						Hs.279663		Hs.4953	Hs.226377
					Hs.75462						Hs.99910		Hs.81994	GF211 · 3270
					Hs.78221						Hs.169895		Hs.73923	Hs.282266
					Hs.145381						Hs.799		Hs.22028	GF211 · 3589
					Hs.272429						Hs.2210		Hs.173554	Hs.73987
					GF211 · 2775						Hs.75227		Hs.76228	Hs.28444
					Hs.77508						Hs.74077		Hs.76240	Hs.167354
					Hs.185705						Hs.173854		Hs.99872	GF211 · 2079
					Hs.155894						Hs.211568		Hs.57435	GF211 · 1039
					Hs.31939						Hs.68879		Hs.1870	GF211 · 3181
					Hs.282266						Hs.52002		Hs.71891	Hs.923
					Hs.80247						Hs.80876		Hs.199250	GF211 · 3783
					Hs.171495						Hs.2780		Hs.82963	Hs.172670
					Hs.85838						Hs.173328		Hs.184085	Hs.101850
					Hs.151123						Hs.165950		Hs.82212	Hs.167679
					Hs.16362						Hs.83551		GF211 · 2730	GF211 · 1059
					Hs.54780						Hs.75860		Hs.2962	Hs.58435
					Hs.200816						Hs.850		Hs.3281	GF211 · 3183
					Hs.50984						Hs.23205		Hs.69547	Hs.85283
					Hs.250653						GF211 · 3867		Hs.20938	Hs.93974
					Hs.94376						Hs.182280		Hs.9700	GF211 · 3959
					Hs.29287						Hs.91773		Hs.52002	Hs.278657
					Hs.83623						GF211 · 3973		Hs.183153	Hs.92261
					Hs.25647						Hs.75668		Hs.2331	Hs.37288
					Hs.76359						Hs.172670		Hs.47062	Hs.87539
					Hs.2017						Hs.14845		Hs.75238	GF211 · 3179
					Hs.75243						Hs.171963		Hs.33532	GF211 · 4157
					Hs.77541						Hs.173554		Hs.178452	Hs.84131
					Hs.194148						Hs.83469		Hs.71119	GF211 · 3366
					Hs.194035						Hs.169919		Hs.924	Hs.91773
					Hs.194657						Hs.75842		Hs.88411	GF211 · 2758
					Hs.171595						Hs.24447		Hs.38991	GF211 · 3769
					Hs.84229						Hs.118825		Hs.73149	Hs.184669
					Hs.47974						Hs.6721		Hs.82927	GF211 · 3590
					Hs.82380						Hs.7117		Hs.172648	GF211 · 3977
					Hs.64016						Hs.149894		Hs.9964	Hs.80206
					Hs.1531						Hs.31638		Hs.19978	Hs.17908
					GF211 · 1406						Hs.75730		Hs.104143	GF211 · 3184
					Hs.260622						Hs.90408		Hs.2246	Hs.154854
					Hs.154868						Hs.155324		Hs.30148	Hs.82085
					Hs.91296						Hs.91813		Hs.74571	Hs.182240
					Hs.24422						Hs.75510		Hs.172108	GF211 · 3367
					Hs.9930						Hs.47431		Hs.281434	Hs.83126
					Hs.15164						Hs.75297		Hs.2316	Hs.155396
					Hs.155090						Hs.24439		Hs.5978	Hs.241572
					Hs.2062						Hs.1217		Hs.247302	GF211 · 2776
					Hs.75639						Hs.138671		Hs.6335	Hs.27621
					Hs.585						Hs.51		Hs.6133	Hs.226307
					Hs.2391						Hs.5978		Hs.31939	Hs.229120
					Hs.172865						Hs.174185		Hs.119597	Hs.81737
					Hs.8265						Hs.154210		Hs.172816	Hs.8551
					Hs.154138						Hs.74002		Hs.2022	Hs.153053
					Hs.100980						Hs.13495		Hs.1219	GF211 · 3979
					Hs.79404						Hs.173912		Hs.27184	GF211 · 3387
					Hs.92137						Hs.183153		Hs.8765	Hs.20144
					Hs.82132						Hs.203104		Hs.52256	Hs.178452
					Hs.245188						Hs.169886		Hs.155553	GF211 · 1042
					GF211 · 2774						Hs.36787		Hs.194703	GF211 · 4149
					Hs.182225						Hs.12107		Hs.14231	GF211 · 3587
					Hs.77899						Hs.2942		Hs.9295	Hs.73919
					Hs.138593						Hs.109918		Hs.274252	Hs.4992
					Hs.269339						Hs.2314		Hs.308	Hs.64542
					Hs.80684						Hs.82285		Hs.226795	Hs.129951
					Hs.61258						Hs.173554		Hs.250792	Hs.258850
					Hs.25351						Hs.16533		Hs.239307	Hs.8024
					Hs.33021						Hs.11101		Hs.5002	Hs.227107
					Hs.194143						Hs.84673		Hs.23964	Hs.83190
					Hs.155585						Hs.85951		Hs.119129	Hs.194657
					Hs.97496						Hs.75854		Hs.84190	GF211 · 1406
					Hs.79022						Hs.227571		Hs.154138	GF211 · 3386
					Hs.6566						Hs.2664		Hs.78596	GF211 · 1058
					Hs.12337						Hs.11135		Hs.162	GF211 · 3768
					Hs.59498						Hs.25960		Hs.6139	Hs.50651
					GF211 · 608						Hs.107979		Hs.85302	Hs.245342
					Hs.174140						Hs.78934		Hs.74101	GF211 · 2982
					Hs.79402						Hs.77886		Hs.124752	GF211 · 4152
					Hs.1513						Hs.108802		Hs.82527	GF211 · 3787
					Hs.40637						Hs.4975		Hs.173328	GF211 · 2
					Hs.82113						Hs.93304		Hs.75668	GF211 · 3766
					Hs.197345						Hs.11173		Hs.80409	GF211 · 2779
					Hs.262869						Hs.82741		Hs.70983	Hs.32981
					Hs.227789						Hs.15243		Hs.75653	GF211 · 2424
					Hs.24382						Hs.102267		Hs.182366	Hs.181028
					Hs.197764						Hs.93164		Hs.72910	GF211 · 23
					Hs.3764						Hs.171909		Hs.83114	GF211 · 3980
					Hs.278613						Hs.9661		Hs.23581	Hs.84883
					Hs.24644						Hs.155693		Hs.334	GF211 · 3383
					Hs.82979						Hs.77510		Hs.75155	Hs.1973
					Hs.169241						Hs.17287		Hs.79101	GF211 · 3163
					Hs.2250						Hs.809		Hs.79021	GF211 · 1
					Hs.169963						Hs.87409		Hs.75725	Hs.155939
					Hs.178295						Hs.77929		Hs.277543	GF211 · 3767
					GF211 · 3541						Hs.201672		Hs.19904	Hs.94
					Hs.24950						Hs.2288		Hs.185705	Hs.275675
					Hs.9683						GF211 · 4294		Hs.171945	Hs.76159
					Hs.103391						Hs.151051		Hs.7833	Hs.94376
					Hs.77897						Hs.25475		Hs.5038	Hs.75243
					Hs.1087						Hs.74578		Hs.83775	Hs.77807
					Hs.272529						Hs.75599		Hs.93210	Hs.76913
					Hs.155968						Hs.211601		Hs.180941	GF211 · 1044
					Hs.21254						GF211 · 2786		Hs.171495	Hs.19699
					Hs.75155						Hs.75811		Hs.149846	GF211 · 22
					Hs.160483						Hs.83169		Hs.89582	GF211 · 3782
					Hs.166299						Hs.2839		Hs.12337	Hs.112028
					GF211 · 400						Hs.239489		Hs.74368	GF211 · 3164
					GF211 · 369						Hs.182231		Hs.151250	GF211 · 4148
					Hs.76240						Hs.79150		Hs.80876	GF211 · 2099
					GF211 · 1404						Hs.194673		Hs.23582	GF211 · 349
					Hs.697						Hs.117780		Hs.184571	GF211 · 2098
					Hs.78614						Hs.114215		Hs.1435	Hs.17778
					Hs.75812						Hs.83532		Hs.27076	GF211 · 3
					GF211 · 697						Hs.100469		Hs.3187	GF211 · 1753
					Hs.93659						Hs.38070		Hs.226117	GF211 · 1386
					Hs.74642						Hs.78353		Hs.235887	Hs.272688
					Hs.27076						Hs.240534		Hs.78687	GF211 · 3006
					Hs.227881						Hs.146861		Hs.77783	Hs.7833
					Hs.141011						Hs.236646		Hs.173034	Hs.75544
					Hs.170040						Hs.1985		Hs.6467	Hs.95361
					Hs.153684						Hs.19710		Hs.38586	Hs.1011
					Hs.269222						Hs.27424		Hs.33021	GF211 · 1755
					Hs.101842						Hs.112594		Hs.36787	GF211 · 2100
					Hs.139851						Hs.82927		Hs.1581	Hs.89761
					Hs.10882						Hs.89862		Hs.79226	GF211 · 369
					Hs.174139						Hs.76244		Hs.3446	GF211 · 4150
					Hs.4147						Hs.31218		Hs.132834	GF211 · 2083
					GF211 · 2730						Hs.966		Hs.75835	GF211 · 3384
					Hs.83974						Hs.75551		Hs.42915	Hs.11881
					Hs.278468						Hs.43857		Hs.75608	Hs.132834
					Hs.173464						Hs.236642		Hs.118354	GF211 · 2778
					Hs.84746						Hs.32309		Hs.78920	Hs.94498
					Hs.89709						Hs.347		Hs.13776	Hs.84389
					Hs.76751						Hs.4756		Hs.154145	Hs.5120
					Hs.149310						Hs.3886		Hs.2271	Hs.79059
					GF211 · 3786						Hs.8141		Hs.82614	GF211 · 1733
					Hs.27621						Hs.2094		Hs.169832	Hs.91296
					Hs.89655						Hs.12409		Hs.861	Hs.96247
					Hs.1390						Hs.180612		Hs.83727	Hs.102456
					Hs.290						Hs.105700		Hs.24950	GF211 · 2759
					Hs.182825						Hs.154443		GF211 · 3709	Hs.76536
					Hs.79162						Hs.166982		Hs.211614	Hs.34114
					Hs.207251						Hs.147663		Hs.75799	Hs.274248
					GF211 · 3161						Hs.173334		Hs.89761	Hs.12719
					Hs.270836						Hs.23103		Hs.75102	Hs.861
					Hs.77324						Hs.118162		Hs.166066	Hs.159581
					Hs.124029						Hs.26776		Hs.122511	GF211 · 3166
					Hs.241572						Hs.189999		Hs.117816	GF211 · 1043
					Hs.34012						Hs.82037		Hs.79093	GF211 · 2430
					Hs.149846						Hs.75576		Hs.268530	Hs.87409
					Hs.152094						Hs.267819		Hs.37288	GF211 · 2432
					Hs.38041						Hs.76494		Hs.128702	GF211 · 370
					Hs.159223						Hs.74316		Hs.50651	Hs.260622
					Hs.172665						Hs.89499		Hs.149443	Hs.153618
					Hs.240217						Hs.8325		Hs.32500	Hs.154417
					Hs.167371						Hs.73987		Hs.76111	GF211 · 2981
					Hs.89232						Hs.11866		Hs.2012	Hs.2750
					Hs.22028						Hs.113882		Hs.799	Hs.277704
					Hs.179662						Hs.58435		Hs.118174	GF211 · 3976
					Hs.20894						Hs.239760		Hs.170157	GF211 · 353
					Hs.103042						Hs.78473		Hs.21666	Hs.2533
					Hs.4747						Hs.184938		Hs.79141	Hs.26776
					Hs.155172						Hs.117313		Hs.77100	Hs.194638
					Hs.117176						Hs.145696		Hs.89674	GF211 · 1061
					Hs.26766						Hs.169306		Hs.82422	Hs.108660
					Hs.656						Hs.878		Hs.108885	Hs.10803
					Hs.278458						Hs.1519		Hs.48915	Hs.184402
					Hs.69771						Hs.22405		Hs.2943	GF211 · 368
					Hs.40500						Hs.258561		Hs.58589	Hs.6441
					Hs.3005						Hs.159628		Hs.79572	Hs.2869
					Hs.77496						Hs.106019		Hs.75939	GF211 · 20
					Hs.155553						Hs.6179		Hs.75285
					Hs.76362						Hs.1602		Hs.75253
					Hs.2820						Hs.740		Hs.78934
					Hs.141142						Hs.75860		Hs.169919
					Hs.89499						Hs.2331		Hs.662
					Hs.1870						Hs.89582		Hs.75372
					Hs.155691						Hs.78036		Hs.271986
					Hs.91142						Hs.80424		Hs.78979
					Hs.38991						Hs.76473		Hs.74576
					Hs.13501						Hs.149255		Hs.227209
					GF211 · 2094						GF211 · 981		Hs.992
					Hs.278657						Hs.75770		Hs.100058
					Hs.79226						Hs.74561		Hs.90073
					Hs.61828						Hs.164280		Hs.245990
					Hs.272897						Hs.7644		Hs.61796
					Hs.76111						Hs.3066		Hs.166982
					Hs.1686						Hs.697		Hs.14286
					Hs.96149						Hs.48915		Hs.155421
					Hs.280026						Hs.75593		Hs.239176
					Hs.111126						Hs.68054		Hs.53237
					Hs.236218						Hs.77798		Hs.76494
					Hs.154036						Hs.75335		Hs.91093
					Hs.75546						Hs.14231		Hs.271353
					Hs.250666						Hs.204354		Hs.177516
					Hs.121895						Hs.144700		Hs.1602
					Hs.77807						Hs.281434		Hs.174220
					Hs.34780						Hs.190561		Hs.19012
					Hs.79658						Hs.21330		GF211 · 291
					Hs.82542						Hs.100391		Hs.92282
					Hs.277543						Hs.1027		Hs.76932
					Hs.45033						Hs.79015		Hs.2730
					Hs.18792						Hs.114360		Hs.101850
					Hs.32042						Hs.106469		Hs.26766
					Hs.42915						Hs.184571		Hs.93841
					Hs.85482						Hs.170222		Hs.75888
					Hs.101850						Hs.2043		Hs.79339
					Hs.87435						Hs.76838		Hs.83834
					Hs.21639						Hs.166891		Hs.119571
					Hs.83870						Hs.79284		Hs.155691
					Hs.74034						Hs.63908		Hs.54457
					Hs.166563						Hs.28505		Hs.9880
					Hs.183648						Hs.263671		Hs.14541
					Hs.2777						Hs.19126		Hs.69575
					Hs.64542						Hs.75140		Hs.2271
					Hs.59106						Hs.89546		Hs.81874
					Hs.79117						Hs.75103		Hs.183601
					Hs.152601						Hs.198248		Hs.200526
					Hs.265829						Hs.75608		Hs.75860
					Hs.183601						Hs.44450		Hs.247302
					Hs.184081						Hs.75431		Hs.75302
					Hs.167584						Hs.32970		Hs.2299
					Hs.744						Hs.78683		Hs.151123
					Hs.28219						Hs.110736		Hs.154485
					Hs.79136						Hs.40202		Hs.129811
					Hs.101299						Hs.85092		Hs.31210
					Hs.166						Hs.170177		Hs.275675
					Hs.39913						Hs.248267		Hs.85339
					Hs.119129						Hs.224137		Hs.6106
					Hs.23881						Hs.153932		Hs.32942
					Hs.1145						Hs.5038		Hs.274459
					Hs.154145						Hs.14601		Hs.809
					Hs.78563						GF211 · 1362		Hs.9661
					Hs.10758						Hs.251397		Hs.83169
					Hs.87149						Hs.281866		Hs.66052
					Hs.82085						Hs.3281		Hs.19126
					Hs.166120						Hs.75761		Hs.113882
					Hs.244542						Hs.75199		Hs.16362
					Hs.70936						Hs.41639		Hs.90598
					Hs.183706						Hs.71891		Hs.49881
					Hs.23179						Hs.81791		Hs.2210
					Hs.167679						Hs.2178		Hs.169963
					Hs.250870						Hs.211581		Hs.205353
					Hs.3238						GF211 · 3709		Hs.505
					Hs.81336						Hs.159161		Hs.93574
					Hs.111301						GF211 · 2318		Hs.170087
					GF211 · 281						Hs.80423		Hs.153640
					Hs.198287						Hs.41688		Hs.177605
					Hs.60843						Hs.177516		Hs.96028
					Hs.12835						Hs.83050		Hs.16695
					Hs.25590						Hs.3238		Hs.20521
					Hs.105465						Hs.89887		Hs.15114
					Hs.74369						Hs.152720		Hs.180248
					GF211 · 451						Hs.75262		Hs.67397
					Hs.169517						Hs.75270		Hs.169457
					GF211 · 1716						Hs.278419		Hs.75412
					Hs.75574						Hs.6566		Hs.6574
					Hs.82143						Hs.51299		Hs.156115
					Hs.183868						Hs.84113		Hs.9004
					Hs.74111						Hs.2178		Hs.118630
					Hs.6809						Hs.132463		GF211 · 1582
					Hs.13572						Hs.73818		Hs.166154
					Hs.273644						Hs.89674		Hs.169488
					Hs.137555						Hs.14541		Hs.270836
					Hs.11881						Hs.9731		Hs.2936
					Hs.184585						Hs.78305		Hs.395
					Hs.9994						Hs.20716		Hs.1259
					Hs.245990						Hs.234234		Hs.2250
					Hs.278667						Hs.153678		Hs.139851
					Hs.27184						GF211 · 2947		Hs.149255
					Hs.181581						Hs.153638		Hs.94865
					Hs.19012						Hs.183760		Hs.265829
					Hs.150403						Hs.111680		Hs.90458
					Hs.86948						Hs.25450		Hs.89633
					Hs.75619						Hs.46319		Hs.8024
					Hs.25283						Hs.182018		Hs.82771
					Hs.76716						Hs.196209		Hs.213289
					Hs.75184						Hs.77348		Hs.169853
					Hs.174071						Hs.93183		Hs.250870
					Hs.21330						Hs.75682		Hs.77929
					Hs.167371						Hs.146401		Hs.77326
					Hs.47062						Hs.82771		Hs.33642
					Hs.2943						Hs.164915		Hs.850
					Hs.239176						Hs.170157		Hs.274701
					Hs.251653						Hs.89519		Hs.119684
					Hs.33642						Hs.169900		Hs.89771
					Hs.5615						Hs.75621		Hs.83496
					Hs.153934						Hs.78589		Hs.1787
					Hs.279910						Hs.170087		Hs.85092
					Hs.64310						Hs.94592		Hs.74369
					Hs.6980						Hs.19236		Hs.112028
					Hs.89627						Hs.183583		Hs.2910
					GF211 · 2885						Hs.1219		Hs.77628
					Hs.74407						Hs.167835		Hs.1519
					Hs.234773						Hs.93974		Hs.109804
					Hs.14894						Hs.1691		Hs.108380
					Hs.75511						Hs.80741		Hs.76461
					Hs.75412						Hs.50727		Hs.74619
					GF211 · 1330						Hs.76289		Hs.19710
					Hs.180930						Hs.86978		Hs.107055
					Hs.26320						Hs.178452		GF211 · 399
					Hs.94925						Hs.94865		Hs.76244
					Hs.90786						Hs.88411		Hs.198288
					Hs.89421						Hs.32721		Hs.10237
					Hs.11951						GF211 · 1134		Hs.183706
					Hs.25960						Hs.2936		Hs.100669
					Hs.279949						Hs.13512		Hs.184916
					Hs.77929						Hs.166563		Hs.86386
					Hs.63984						Hs.26655		Hs.5542
					Hs.154782						Hs.50640		Hs.585
					Hs.73848						Hs.2375		Hs.79322
					Hs.184298						Hs.236030		Hs.6430
					Hs.429						Hs.277543		Hs.74614
					Hs.26208						Hs.1076		Hs.55823
					Hs.167354						Hs.54434		Hs.89582
					Hs.5038						Hs.152601		Hs.12163
					Hs.1408						Hs.2258		Hs.171545
					Hs.36508						Hs.109225		Hs.77510
					Hs.83727						Hs.153934		Hs.152175
					Hs.174843						Hs.25156		Hs.164915
					Hs.790						Hs.2012		Hs.173554
					Hs.166161						Hs.174843		Hs.81454
					Hs.270833						Hs.53237		Hs.89655
					Hs.1624						Hs.75546		Hs.75709
					Hs.166199						Hs.117970		Hs.109993
					Hs.992						Hs.244416		Hs.172847
					Hs.1334						Hs.25601		Hs.154084
					Hs.172648						Hs.184211		Hs.88219
					Hs.226307						Hs.250792		Hs.80741
					Hs.1973						Hs.151573		GF211 · 1717
					Hs.624						Hs.21486		Hs.36131
					Hs.22985						Hs.79089		Hs.1074
					GF211 · 1708						Hs.79059		Hs.117970
											Hs.78637		Hs.83951
											Hs.61418		Hs.199248
											Hs.29117		Hs.69285
											Hs.166066		Hs.77324
											Hs.697		Hs.3764
											Hs.1770		Hs.155585
											Hs.251526		Hs.81170
											Hs.170285		Hs.79732
											Hs.177		Hs.78629
											Hs.241567		Hs.155140
											Hs.2271		Hs.246970
											Hs.77768		GF211 · 433
											Hs.74573		Hs.95821
											Hs.227948		Hs.73919
											GF211 · 778		Hs.90408
											Hs.77028		Hs.83190
											Hs.62		Hs.167791
											Hs.77490		Hs.184402
											Hs.86386		Hs.857
											Hs.1817		Hs.169921
											Hs.75151		Hs.184298
											Hs.77602		Hs.78589
											GF211 · 1582		Hs.99364
											Hs.247302		Hs.272951
											Hs.620		Hs.50924
											GF211 · 399		Hs.159223
											Hs.114311		Hs.74520
											Hs.155140		Hs.1408
											Hs.6891		Hs.194657
											Hs.271986		Hs.89538
											Hs.4835		Hs.75612
											Hs.82614		Hs.179662
											Hs.1708		Hs.250615
											Hs.58589		Hs.697
											Hs.172550		Hs.26630
											Hs.74571		Hs.61418
											Hs.176977		Hs.76392
											Hs.146428		Hs.13476
											Hs.44708		Hs.90443
											Hs.18136		Hs.151573
											Hs.53531		Hs.1624
											Hs.89791		Hs.197764
											Hs.58593		Hs.112259
											Hs.278657		Hs.2839
											Hs.75725		Hs.3066
											Hs.227881		Hs.26146
											Hs.89582		Hs.79391
											Hs.100431		Hs.274614
											Hs.78977		Hs.279816
											Hs.23582		Hs.170040
											Hs.1424		Hs.150557
											Hs.1298		Hs.83086
											Hs.12835		Hs.146388
											Hs.5022		Hs.178452
											Hs.7844		Hs.173451
											Hs.108327		Hs.13980
											Hs.274252		Hs.149894
											Hs.117816		Hs.77541
											Hs.80539		Hs.1422
											Hs.10803		Hs.155956
											Hs.30148		Hs.3136
											Hs.170279		Hs.240534
											Hs.80315		Hs.169875
											Hs.36451		Hs.656
											Hs.150580		Hs.2359
													Hs.69360
													Hs.26401
													Hs.111126
													Hs.82285
													Hs.151624
													Hs.169449
													Hs.2704
													Hs.170177
													Hs.55967
													Hs.154729
													Hs.76768
													Hs.75486
													Hs.12379
													Hs.1600
													Hs.89791
													Hs.128087
													Hs.75875
													Hs.78563
													Hs.75724
													Hs.75510
													GF211 · 781
													Hs.25051
													Hs.83733
													Hs.119018
													Hs.169900
													Hs.207776
													Hs.79064
													Hs.1012
													Hs.155079
													Hs.4
													Hs.76084
													Hs.75319
													Hs.173381
													Hs.11930
													Hs.20924
													Hs.227881
													Hs.167584
													Hs.79137
													Hs.79658
													Hs.1424
													Hs.108660
													Hs.93164
													Hs.110
													Hs.240217
													Hs.76090
													Hs.172674
													GF211 · 1362
													Hs.89768
													Hs.153687
													Hs.831
													Hs.1691
													Hs.166161
													Hs.78103
													Hs.1690
													Hs.95361
													Hs.106469
													Hs.1256
													Hs.180930
													Hs.25482
													Hs.241507
													Hs.13495
													Hs.76669
													Hs.143600
													Hs.50966
													Hs.169756
													Hs.82793
													Hs.94376
													Hs.6454
													Hs.83870
													Hs.79402
													Hs.25195
													Hs.74619
													Hs.100030
													Hs.227789
													Hs.87435
													Hs.26320
													Hs.77439
													Hs.697
													Hs.6980
													Hs.64542
													Hs.5022
													Hs.38783
													Hs.92137
													Hs.19317
													Hs.170250
													Hs.394
													Hs.125359
													Hs.995
													Hs.2961
													Hs.155524
													Hs.21635
													Hs.181369
													Hs.1023
													Hs.80248
													Hs.12068
													Hs.245342
													Hs.75812
													Hs.184194
													Hs.24422
													Hs.75270
													Hs.697
													Hs.75546
													Hs.72916
													Hs.73947
													Hs.4854
													GF211 · 1134
													Hs.90107
													Hs.1279
													Hs.2838
													Hs.33846
													Hs.77807
													GF211 · 2318
													Hs.171963
													Hs.226307
													Hs.15265
													Hs.268515
													Hs.1906
													Hs.104519
													Hs.179573
													Hs.3886
													Hs.23016
													Hs.75462
													Hs.2554
													Hs.146861
													Hs.173554
													Hs.115460
													Hs.210862
													Hs.2094
													Hs.199061
													Hs.238030
													Hs.77508
													Hs.59498
													GF211 · 1668
													Hs.83337
													Hs.11101
													Hs.172865
													Hs.156007
													Hs.172887
													Hs.167473
													Hs.82127
													Hs.79150
													GF211 · 2094
													Hs.62354
													Hs.183648
													Hs.740
													Hs.79265
													Hs.81737
													Hs.247433
													Hs.155968
													Hs.159629
													Hs.183874
													Hs.89519
													Hs.226377
													Hs.1298
													Hs.154156
													Hs.84746
													GF211 · 751
													Hs.79026
													Hs.198248
													Hs.75599
													Hs.68137
													Hs.79380
													Hs.22985
													Hs.438
													Hs.182965
													Hs.429
													Hs.79187
													Hs.104005
													Hs.91773
													Hs.151518
													Hs.109918
													Hs.169241
													Hs.1526
													Hs.1217
													Hs.1674
													Hs.152978
													Hs.160786
													Hs.78473
													Hs.2391
													Hs.179565
													Hs.75375
													Hs.174140
													Hs.153932
													Hs.150403
													Hs.174185
													Hs.83942
													Hs.171595
													Hs.211581
													Hs.78776
													Hs.108104
													Hs.166079
													Hs.76394
													Hs.1274
													Hs.750
													Hs.3132
													Hs.168818
													Hs.27621
													Hs.74124
													Hs.177584
													Hs.56845
													Hs.2969
													Hs.171763
													Hs.28444
													Hs.94498
													Hs.159161
													Hs.102761
													Hs.151139
													Hs.8986
													Hs.8551
													Hs.100431
													Hs.24763
													Hs.79348
													Hs.152981
													Hs.154443
													Hs.2178
													Hs.117176
													Hs.63984
													Hs.83623
													Hs.75736
													Hs.172471
													Hs.73828
													Hs.196176
													Hs.82741
													Hs.47007
													Hs.9071
													Hs.75916
													Hs.89499
													Hs.100980
													Hs.7771
													Hs.184081
													Hs.1817
													Hs.245188
													Hs.108802
													Hs.966
													Hs.82887
													Hs.82380
													Hs.145279
													Hs.278419
													Hs.184771
													Hs.57783
													Hs.75867
													Hs.89718
													Hs.145381
													Hs.64016
													Hs.160417
													Hs.78793
													Hs.143131
													Hs.25960
													Hs.146355
													Hs.153985
													Hs.114311
													Hs.84905
													Hs.25475
													Hs.179543
													Hs.181062
													Hs.78743
													Hs.89040
													Hs.66151
													Hs.164036
													Hs.290
													Hs.12482
													Hs.103042
													Hs.952
													Hs.78915
													GF211 · 981
													Hs.27695
													Hs.75379
													Hs.170225
													Hs.82295
													Hs.2258
													Hs.25351
													Hs.75350
													Hs.23179
													Hs.121895
													GF211 · 3797
													Hs.6906
													Hs.83974
													Hs.77643
													Hs.168541
													Hs.75636
													Hs.172851
													Hs.180433
													Hs.177
													Hs.5353
													Hs.164975
													Hs.207776
													Hs.119651
													Hs.71
													Hs.93728
													Hs.109012
													Hs.73818
													Hs.74597
													Hs.14331
													Hs.1340
													Hs.25590
													Hs.181304
													Hs.82542
													Hs.78946
													Hs.17287
													Hs.147097
													Hs.114215
													Hs.174070
													Hs.155342
													Hs.1066
													Hs.114360
													Hs.93183
													Hs.89626
													Hs.32970
													Hs.239760
													Hs.8517
													Hs.75227
													Hs.278423
													Hs.20144
													Hs.1042
													Hs.79404
													Hs.89582
													Hs.168261
													Hs.56729
													Hs.75279
													Hs.75082
													Hs.59106
													Hs.2561
													Hs.1145
													Hs.29981
													Hs.79389
													Hs.80976
													Hs.166017
													Hs.186809
													Hs.107164
													Hs.168516
													Hs.47860
													Hs.748
													Hs.65993
													Hs.2043
													Hs.2820
													Hs.2864
													Hs.22785
													Hs.76122
													Hs.7510
													Hs.124029
													Hs.278458
													Hs.104114
													Hs.79117
													Hs.21639
													Hs.15196
													Hs.77602
													Hs.198282
													Hs.211601
													Hs.26550
													Hs.75893
													Hs.112058
													Hs.66394
													Hs.241451
													Hs.26766
													Hs.78614
													Hs.82425
													Hs.83636
													Hs.279906
													Hs.2131
													Hs.78353
													Hs.75441
													Hs.75593
													Hs.85289
													Hs.83577
													Hs.75151
													Hs.554
													Hs.30002
													Hs.38018
													Hs.13063
													Hs.169946
													Hs.103253
													Hs.8272
													Hs.169228
													Hs.167679
													Hs.77840
													Hs.82568
													Hs.12503
													Hs.48576
													Hs.127428
													Hs.1710
													Hs.22584
													Hs.80552
													Hs.102267
													Hs.198287
													Hs.258730
													Hs.75860
													Hs.26
													Hs.23103
													Hs.14894
													Hs.250595
													Hs.34074
													Hs.89232
													Hs.82927
													Hs.18136
													GF211 · 1460
													Hs.153678
													Hs.182018
													Hs.75262
													Hs.275182
													Hs.77600
													Hs.183583
													Hs.278627
													Hs.173464
													Hs.469
													Hs.1437
													Hs.100299
													Hs.94925
													Hs.278027
													Hs.153
													Hs.155981
													Hs.19699
													Hs.117005
													Hs.58589
													Hs.30888
													Hs.34073
													Hs.34780
													Hs.275374
													Hs.78637
													Hs.78943
													Hs.75692
													Hs.181373
													Hs.75761
													Hs.76716
													Hs.272688
													Hs.195850
													Hs.7647
													Hs.744
													Hs.118825
													Hs.83916
													Hs.75574
													Hs.82269
													Hs.77348
													Hs.171776
													Hs.77494
													Hs.278667
													Hs.151777
													Hs.82251
													Hs.109225
													Hs.107979
													Hs.79625
													Hs.77356
													Hs.204133
													Hs.18048
													GF211 · 2474
													Hs.119591
													Hs.52788
													Hs.169886
													Hs.3080
													Hs.38084
													Hs.270833
													Hs.82163
													Hs.65114
													Hs.40500
													Hs.94382
													Hs.79284
													Hs.100322
													Hs.166468
													Hs.24439
													GF211 · 2044
													Hs.234773
													Hs.79022
													Hs.37616
													Hs.268571
													Hs.75511
													Hs.1501
													Hs.47431
													Hs.168075
													Hs.64797
													Hs.236218
													Hs.74635
													Hs.6891
													Hs.82193
													Hs.160741
													Hs.78221
													Hs.102122
													Hs.74034
													Hs.84113
													Hs.272429
													Hs.75516
													Hs.180034
													Hs.80961
													Hs.7844
													Hs.108809
													Hs.2134
													Hs.89709
													Hs.69563
													Hs.119000
													Hs.155939
													Hs.25478
													Hs.4745
													Hs.239069
													Hs.25797
													Hs.152345
													Hs.25333
													Hs.75309
													Hs.155185
													Hs.22670
													Hs.154417
													Hs.26766
													Hs.169286
													Hs.77522
													Hs.91142
													Hs.211595
													Hs.119007
													Hs.79018
													Hs.103391
													Hs.82359
													Hs.184908
													Hs.118638
													GF211 · 3270
													Hs.75375
													Hs.12436
													Hs.230
													Hs.118778
													Hs.71816
													Hs.111461
													Hs.167835
													Hs.264750
													Hs.75280
													Hs.77443
													Hs.169266
													Hs.1708
													Hs.192803
													Hs.167420
													Hs.9216
													Hs.80828
													Hs.92261
													Hs.271366
													Hs.13351
													Hs.1497
													Hs.22554
													Hs.44926
													Hs.66392
													Hs.646
													Hs.194035
													Hs.75593
													GF211 · 386
													Hs.315
													Hs.267887
													Hs.75263
													Hs.27
													Hs.151413
													Hs.597
													Hs.4187
													Hs.51
													Hs.182231
													Hs.202669
													Hs.34853
													Hs.76452
													Hs.4835
													Hs.10882
													Hs.102135
													Hs.81336
													Hs.271888
													Hs.78864
													Hs.78466
													Hs.8679
													Hs.89546
													Hs.79241
													Hs.123654
													Hs.75671
													Hs.76781
													Hs.211578
													Hs.250687
													Hs.21704
													Hs.40968
													Hs.129951
													Hs.195464
													Hs.79886
													Hs.75180
													Hs.74427
													Hs.155204
													Hs.75140
													Hs.100407
													Hs.8364
													Hs.15110
													Hs.167741
													Hs.3352
													Hs.18676
													Hs.129548
													Hs.57301
													GF211 · 2930
													Hs.44708
													Hs.6809
													Hs.141011
													Hs.12719
													Hs.29494
													Hs.75551
													Hs.117367
													Hs.110906
													Hs.180628
													Hs.4992
													Hs.194673
													Hs.89864
													Hs.18079
													Hs.75586
													Hs.168132
													Hs.75613
													Hs.77311
													Hs.184877
													Hs.3314
													Hs.75188
													Hs.9884
													Hs.235069
													Hs.241567
													Hs.93304
													Hs.236030
													Hs.40202
													Hs.279789
													Hs.82201
													Hs.278613
													GF211 · 415
													Hs.1708
													Hs.79625
													Hs.45033
													Hs.74111
													Hs.7117
													Hs.267446
													Hs.81791
													Hs.274248
													Hs.125180
													Hs.84072
													Hs.77271
													Hs.42650
													Hs.115396
													Hs.16297
													Hs.19368
													Hs.15318
													Hs.94360
													Hs.85283
													Hs.183671
													Hs.49346
													Hs.48291
													Hs.153612
													Hs.180610
													Hs.82085
													Hs.46319
													Hs.234799
													Hs.68257
													Hs.169172
													Hs.69171
													Hs.73848
													Hs.74562
													Hs.77597
													Hs.790
													Hs.152601
													Hs.75535
													Hs.166
													Hs.78995
													Hs.84154
													Hs.170279
													Hs.166096
													Hs.99847
													Hs.78977
													Hs.250653
													Hs.155462
													Hs.8325
													Hs.151469
													Hs.79335
													Hs.74111
													Hs.110802
													Hs.172670
													Hs.75544
													Hs.139120
													Hs.75842
													Hs.274495
													Hs.1265
													Hs.170133
													Hs.184161
													Hs.90786
													Hs.63908
													Hs.24485
													Hs.81548
													Hs.19554
													Hs.169577
													Hs.29287
													Hs.73957
													Hs.250692
													Hs.53563
													Hs.82587
													Hs.53155
													Hs.149923
													Hs.1103
													Hs.96247
													Hs.110736
													Hs.69771
													Hs.167354
													Hs.75546
													Hs.105097
													Hs.195175

## Sheet: Multiple Sclerosis Co
M1	M2	M3	M4	M5	M6	M7	M8
GF211 · 3962	Hs.82251	Hs.29736	Hs.140400	GF211 · 451	Hs.278613	Hs.79110	Hs.2142
GF211 · 4152	Hs.75140	Hs.29877	Hs.4217	Hs.155524	Hs.115460	Hs.25450	Hs.64016
GF211 · 3183	Hs.83126	Hs.272529	Hs.101448	Hs.12840	Hs.129811	Hs.29877	Hs.75825
GF211 · 4156	Hs.29877	Hs.269339	Hs.50727	Hs.30875	Hs.53237	Hs.89864	Hs.112259
GF211 · 699	Hs.5978	Hs.10458	Hs.101047	Hs.37616	Hs.75262	Hs.10458	Hs.30941
GF211 · 4149	Hs.25450	GF211 · 585	Hs.2171	Hs.1281	Hs.34073	Hs.104519	Hs.250666
GF211 · 351	Hs.10458	Hs.82251	Hs.54434	Hs.83974	Hs.100669	Hs.83126	Hs.172280
GF211 · 1736	Hs.23731	Hs.78979	Hs.4880	Hs.2157	Hs.169517	Hs.269339	Hs.75184
GF211 · 1043	Hs.1074	Hs.94	Hs.89862	Hs.91093	Hs.5753	Hs.172851	Hs.104576
GF211 · 3976	Hs.125359	Hs.79110	Hs.72885	Hs.2704	Hs.83577	Hs.272529	Hs.25351
GF211 · 2082	Hs.75682	Hs.13572	Hs.78629	Hs.241507	Hs.26655	Hs.59544	Hs.122511
GF211 · 4151	Hs.104519	Hs.83126	Hs.82222	Hs.8265	Hs.75270	Hs.78979	Hs.173554
GF211 · 2774	Hs.2253	Hs.146861	Hs.110299	Hs.172851	Hs.153638	Hs.149443	Hs.5636
GF211 · 2096	Hs.272529	Hs.3745	Hs.21595	Hs.1846	Hs.4854	Hs.94	Hs.75790
GF211 · 2776	Hs.26630	Hs.149443	Hs.1103	Hs.245342	Hs.87409	Hs.29736	Hs.75626
	Hs.78979		Hs.795	Hs.75372	Hs.85092	Hs.1281	Hs.89655
	Hs.13572		Hs.167013	Hs.2777	Hs.76461	Hs.75682	Hs.270836
	Hs.29736		Hs.77793	Hs.172727	Hs.155585	Hs.74561	Hs.1103
	Hs.89864		Hs.25601	Hs.265829	Hs.277704	Hs.95008	Hs.9222
	Hs.194657		Hs.75589	Hs.7857	Hs.75860		GF211 · 1716
	Hs.269339		Hs.203104	Hs.772	Hs.79187		Hs.258730
	Hs.12719		Hs.83393	Hs.1087	Hs.145381		Hs.78563
	Hs.2750		Hs.102419	Hs.278657	Hs.82887		Hs.117367
	Hs.79110		Hs.82030		GF211 · 4063		Hs.90107
			Hs.204304		Hs.152981		Hs.169241
			Hs.36451		Hs.10237		Hs.83583
			Hs.74573		Hs.75854		Hs.155079
			Hs.229120		Hs.74369		Hs.84183
			Hs.277704		Hs.89791		Hs.158225
			Hs.167791		Hs.58589		Hs.75209
			Hs.159581		Hs.104114		Hs.77091
			Hs.76932		Hs.2210		Hs.166199
			Hs.166120		Hs.109804		Hs.2132
			Hs.2780		Hs.265829		Hs.181581
			Hs.171909		Hs.24439		Hs.93649
			Hs.211568		Hs.139851		Hs.68137
			Hs.111024		Hs.21254		Hs.27076
			Hs.2043		Hs.77204		Hs.170225
			Hs.79625		Hs.74614		Hs.171595
			Hs.76780		Hs.246970		Hs.79021
			Hs.83634		Hs.166982		Hs.12503
			Hs.240013		Hs.81874		Hs.69171
			Hs.74562		Hs.14541		Hs.46362
			Hs.102267		Hs.149310		Hs.241363
			Hs.89887		Hs.79322		Hs.79889
			Hs.25640		Hs.59106		Hs.77729
			Hs.112058		Hs.96028		Hs.1042
			Hs.2043		Hs.83114		Hs.153684
			Hs.104143		Hs.169172		Hs.77711
			Hs.83636		Hs.84389		Hs.182825
			Hs.83484		Hs.211773		Hs.7833
			Hs.127428		Hs.196176		Hs.26886
			Hs.21486		Hs.160786		Hs.1501
			Hs.250653		Hs.89421		Hs.169832
			Hs.181373		Hs.924		Hs.8765
			Hs.146360		Hs.155140		Hs.93659
			Hs.24756		Hs.198248		Hs.172740
			Hs.203104		Hs.26766		Hs.83870
			Hs.10237		Hs.76240		Hs.2507
			Hs.23598		GF211 · 1717		Hs.89626
			Hs.181028		Hs.113882		Hs.277721
					Hs.33642		Hs.272429
					Hs.108802		Hs.180248
					GF211 · 585		Hs.77356
					Hs.184081		Hs.1870
					Hs.172648
					Hs.180828
					Hs.167791
					Hs.117816
					Hs.154443
					Hs.151777
					Hs.259873
					Hs.13776
					Hs.171596
					Hs.151734
					Hs.62
					Hs.79019
					Hs.75182
					Hs.170222
					Hs.159628
					Hs.121895
					Hs.93304
					Hs.75402
					Hs.96149
					Hs.30792
					Hs.93210
					Hs.239307
					Hs.75238
					Hs.146401
					Hs.169919
					Hs.89546
					Hs.147663
					Hs.178452
					Hs.198288
					Hs.36787
					Hs.2942
					GF211 · 778
					Hs.78629
					Hs.251664
					Hs.93002
					Hs.79284
					Hs.238030
					Hs.95821
					Hs.164036
					Hs.270833
					Hs.154084
					Hs.76394
					Hs.41639
					Hs.74088
					Hs.78563
					Hs.74368
					Hs.174843
					Hs.25156
					Hs.75621
					Hs.86978
					Hs.152175
					Hs.84905
					GF211 · 751
					Hs.112259
					Hs.36131
					Hs.172847
					Hs.79150
					Hs.26630
					Hs.138671
					Hs.71119
					Hs.94865
					Hs.170263
					Hs.250712
					Hs.164975
					Hs.279789
					Hs.92323
					Hs.278563
					Hs.74597
					Hs.268530
					Hs.79375
					Hs.181128
					Hs.86122
					Hs.95361
					Hs.6721
					Hs.200480
					Hs.77439
					Hs.132463
					Hs.3187
					Hs.278657
					Hs.73149
					Hs.77069
					Hs.155956
					Hs.93841
					Hs.107055
					Hs.33532
					Hs.117970
					Hs.244542
					Hs.5978
					Hs.167389
					Hs.173334
					Hs.75608
					Hs.19126
					Hs.137555
					Hs.74642
					Hs.235887
					Hs.100724
					Hs.76751
					Hs.26401
					Hs.236642
					Hs.127428
					Hs.72916
					Hs.47860
					Hs.172108
					Hs.75724
					Hs.78614
					Hs.75486
					Hs.9700
					Hs.250595
					Hs.173381
					Hs.152978
					Hs.1870
					Hs.193852
					Hs.76768
					Hs.90598
					Hs.119000
					Hs.78687
					Hs.12337
					Hs.21330
					Hs.279663
					Hs.81994
					Hs.1437
					Hs.151624
					Hs.20938
					Hs.24030
					Hs.272951
					Hs.2891
					Hs.82425
					Hs.50640
					Hs.3352
					Hs.172665
					Hs.80409
					Hs.2316
					Hs.23731
					Hs.80776
					Hs.77929
					Hs.2375
					Hs.167473
					Hs.227107
					GF211 · 433
					Hs.81008
					Hs.177582
					Hs.833
					Hs.93974
					Hs.69285
					Hs.1305
					Hs.89643
					Hs.20225
					Hs.210862
					Hs.172914
					Hs.82422
					Hs.6335
					Hs.78353
					Hs.166079
					Hs.44450
					Hs.22584
					Hs.166299
					Hs.24382
					Hs.82037
					Hs.65993
					Hs.2730
					Hs.167584
					Hs.52002
					Hs.241572
					Hs.151250
					Hs.82793
					Hs.32500
					Hs.6139
					Hs.241363
					Hs.1973
					Hs.59498
					Hs.83834
					Hs.3446
					Hs.334
					Hs.103042
					Hs.79059
					Hs.119007
					Hs.107019
					Hs.146428
					Hs.2173
					Hs.169300
					Hs.79391
					Hs.119177
					Hs.29331
					Hs.22985
					Hs.36566
					Hs.78902
					Hs.85339
					Hs.111301
					Hs.54457
					Hs.74635
					Hs.79732
					Hs.50404
					Hs.76927
					Hs.94592
					Hs.139120
					Hs.5337
					Hs.154145
					GF211 · 135
					Hs.92004
					Hs.9216
					Hs.154679
					Hs.169206
					Hs.168261
					Hs.90786
					Hs.168818
					Hs.878
					Hs.20924
					Hs.183153
					Hs.101842
					Hs.194703
					Hs.7833
					Hs.83469
					Hs.91773
					Hs.75825
					Hs.141142
					Hs.75812
					Hs.24950
					Hs.9071
					Hs.86386
					Hs.75761
					Hs.33084
					Hs.83870
					Hs.79265
					Hs.78575
					Hs.74576
					Hs.79086
					Hs.89627
					Hs.2664
					Hs.78950
					Hs.308
					Hs.114360
					Hs.90073
					Hs.83733
					Hs.146388
					Hs.2022
					Hs.77326
					Hs.271353
					Hs.272529
					Hs.23103
					Hs.185705
					Hs.1011
					Hs.1787
					Hs.74520
					Hs.123654
					Hs.274495
					Hs.273307
					Hs.50966
					Hs.76392
					Hs.26320
					Hs.172979
					Hs.117367
					Hs.6467
					Hs.90765
					Hs.149894
					Hs.79411
					Hs.56205
					Hs.132834
					Hs.79572
					GF211 · 3867
					Hs.85302
					Hs.2962
					Hs.40500
					Hs.71891
					Hs.110
					Hs.77508
					Hs.6364
					Hs.169577
					Hs.20716
					Hs.172744
					Hs.173554
					Hs.168052
					Hs.159557
					Hs.155421
					Hs.44532
					Hs.2134
					Hs.75709
					Hs.75102
					Hs.73168
					Hs.73923
					Hs.180941
					Hs.554
					Hs.101850
					Hs.75725
					Hs.111680
					GF211 · 291
					Hs.7117
					Hs.281866
					Hs.151573
					Hs.106469
					Hs.91093
					Hs.247302
					Hs.75551
					Hs.247423
					Hs.44
					Hs.80423
					Hs.1217
					Hs.9884
					Hs.30148
					Hs.211595
					Hs.184669
					Hs.2331
					Hs.73957
					Hs.75888
					Hs.211569
					Hs.1063
					Hs.84229
					Hs.83337
					Hs.51147
					Hs.204133
					Hs.169449
					Hs.149923
					Hs.70983
					Hs.93659
					Hs.19904
					Hs.104143
					Hs.82927
					Hs.77602
					Hs.2178
					Hs.5353
					Hs.177516
					Hs.152720
					Hs.81343
					Hs.155637
					Hs.118638
					Hs.90957
					Hs.2271
					Hs.279910
					Hs.3144
					Hs.25450
					Hs.155693
					Hs.281434
					Hs.13512
					Hs.2936
					Hs.78864
					Hs.50732
					Hs.74427
					Hs.85482
					Hs.69575
					Hs.182018
					Hs.100980
					Hs.189584
					Hs.74316
					Hs.80247
					Hs.278721
					Hs.90408
					Hs.226795
					Hs.105700
					Hs.74626
					Hs.100030
					Hs.992
					Hs.74077
					Hs.267819
					Hs.100058
					Hs.27424
					Hs.169853
					Hs.269222
					Hs.75576
					Hs.173554
					Hs.20521
					Hs.89709
					Hs.99872
					Hs.33846
					Hs.183874
					Hs.31210
					Hs.11101
					Hs.1259
					Hs.47974
					Hs.77899
					Hs.78596
					Hs.79064
					Hs.12835
					Hs.159629
					Hs.75658
					Hs.79064
					Hs.31939
					Hs.211614
					Hs.118721
					Hs.58685
					Hs.13476
					Hs.30223
					Hs.74578
					Hs.75263
					Hs.4745
					Hs.861
					Hs.2271
					Hs.181581
					Hs.265848
					Hs.108104
					Hs.82963
					Hs.3745
					Hs.38586
					Hs.5038
					Hs.11866
					Hs.42915
					Hs.61255
					Hs.211578
					Hs.3066
					Hs.181373
					Hs.36451
					Hs.83623
					Hs.73797
					Hs.82771
					GF211 · 1716
					Hs.174140
					Hs.83190
					Hs.119206
					Hs.169756
					Hs.23964
					Hs.128702
					Hs.119523
					Hs.89691
					Hs.69360
					Hs.84131
					Hs.263671
					GF211 · 781
					Hs.166172
					Hs.38783
					Hs.25648
					Hs.799
					Hs.1770
					Hs.394
					Hs.49881
					Hs.22670
					Hs.2659
					Hs.78776
					Hs.12436
					Hs.196209
					Hs.146861
					Hs.107979
					Hs.113264
					GF211 · 3709
					Hs.55823
					Hs.88219
					Hs.662
					Hs.10758
					Hs.119684
					Hs.155894
					Hs.193788
					Hs.75589
					Hs.82741
					Hs.89582
					Hs.181368
					Hs.278468
					Hs.6454
					Hs.6133
					Hs.247302
					Hs.109012
					Hs.3229
					Hs.79000
					Hs.22028
					Hs.160417
					Hs.167354
					Hs.58589
					Hs.199248
					Hs.4992
					Hs.26146
					Hs.90708
					Hs.19368
					Hs.25797
					Hs.174185
					Hs.3109
					Hs.25195
					Hs.179573
					Hs.250615
					Hs.75887
					Hs.82527
					Hs.82380
					Hs.79137
					Hs.182237
					Hs.169963
					Hs.236646
					Hs.75511
					Hs.72910
					Hs.76111
					Hs.154868
					Hs.79350
					Hs.11881
					Hs.172727
					Hs.3828
					Hs.83775
					Hs.84673
					Hs.239489
					Hs.77266
					Hs.104519
					Hs.239760
					Hs.102761
					Hs.1815
					Hs.100764
					Hs.211581
					Hs.75586
					Hs.174050
					Hs.76536
					Hs.77643
					Hs.241510
					Hs.181062
					Hs.173880
					Hs.247433
					Hs.75653
					Hs.7644
					Hs.167017
					Hs.79625
					Hs.75867
					Hs.1103
					Hs.15318
					Hs.15114
					Hs.64016
					Hs.79021
					Hs.106019
					Hs.585
					Hs.227209
					Hs.271907
					Hs.177
					Hs.75155
					Hs.12107
					Hs.81170
					Hs.1435
					Hs.155553
					Hs.62187
					Hs.112058
					Hs.8765
					Hs.75893
					Hs.78880
					Hs.12045
					Hs.19236
					Hs.213289
					Hs.31638
					Hs.154879
					Hs.83951
					Hs.80680
					Hs.94925
					Hs.2894
					Hs.1012
					Hs.3314
					Hs.19012
					Hs.15589
					Hs.149255
					Hs.240534
					Hs.18676
					Hs.180930
					Hs.9880
					Hs.106705
					Hs.78934
					Hs.128087
					Hs.66392
					Hs.50924
					GF211 · 2730
					Hs.57553
					Hs.151518
					Hs.75593
					Hs.75668
					Hs.857
					Hs.58589
					Hs.84746
					Hs.164280
					Hs.77522
					Hs.20894
					Hs.278627
					Hs.168516
					Hs.61828
					Hs.17778
					Hs.80667
					Hs.278657
					Hs.6441
					Hs.23044
					Hs.169457
					Hs.75875
					Hs.823
					Hs.6430
					Hs.151461
					Hs.79886
					Hs.279906
					GF211 · 399
					Hs.44585
					Hs.75619
					Hs.18136
					Hs.184585
					Hs.200478
					Hs.505
					Hs.89781
					Hs.76494
					Hs.109993
					Hs.240217
					Hs.30035
					Hs.194534
					Hs.75339
					Hs.77729
					Hs.274348
					Hs.104624
					Hs.199250
					Hs.17409
					Hs.106311
					Hs.395
					Hs.23179
					Hs.154729
					Hs.75227
					Hs.83916
					Hs.75510
					Hs.80248
					Hs.114215
					Hs.80876
					Hs.84190
					Hs.73818
					Hs.82542
					Hs.2012
					Hs.1581
					Hs.76228
					Hs.271986
					Hs.92004
					Hs.89582
					Hs.74002
					Hs.45033
					Hs.1422
					Hs.258503
					Hs.198287
					Hs.155524
					Hs.76159
					Hs.40202
					Hs.154485
					Hs.8986
					Hs.77028
					Hs.47007
					Hs.106061
					Hs.29285
					Hs.156115
					Hs.127799
					Hs.80315
					Hs.77807
					Hs.3281
					Hs.184085
					Hs.4975
					Hs.50651
					Hs.264750
					Hs.180433
					Hs.129953
					Hs.118778
					Hs.78305
					Hs.76289
					Hs.82276
					Hs.82251
					Hs.227881
					Hs.184771
					Hs.75546
					Hs.3076
					Hs.82212
					Hs.110802
					Hs.25601
					Hs.117005
					Hs.77367
					Hs.146812
					Hs.84072
					Hs.6980
					GF211 · 2318
					Hs.1219
					Hs.80206
					Hs.282975
					Hs.173328
					Hs.89890
					Hs.89674
					Hs.2704
					Hs.166066
					Hs.171595
					Hs.78224
					Hs.52256
					Hs.76252
					Hs.77597
					Hs.119571
					Hs.93574
					Hs.171963
					Hs.77783
					Hs.258561
					Hs.79335
					Hs.6891
					Hs.438
					Hs.182366
					Hs.5122
					Hs.20924
					Hs.82979
					Hs.78996
					Hs.184571
					Hs.74552
					Hs.83734
					Hs.245990
					GF211 · 3270
					Hs.38018
					Hs.16530
					Hs.48915
					Hs.171545
					Hs.1298
					Hs.277543
					Hs.93164
					GF211 · 3217
					Hs.103253
					Hs.153985
					Hs.317
					Hs.171495
					Hs.169536
					Hs.184693
					Hs.81170
					Hs.168541
					Hs.75441
					Hs.687
					Hs.429
					Hs.78589
					Hs.740
					Hs.99364
					Hs.155079
					Hs.274459
					Hs.155210
					Hs.81942
					Hs.275675
					Hs.9964
					Hs.5002
					Hs.166161
					Hs.108380
					Hs.77271
					Hs.1817
					Hs.75253
					Hs.157
					Hs.76932
					Hs.82587
					Hs.167679
					Hs.14331
					GF211 · 2474
					Hs.177605
					Hs.100391
					Hs.7510
					Hs.2246
					Hs.14286
					Hs.72241
					Hs.13980
					Hs.234773
					Hs.48291
					Hs.697
					Hs.109805
					Hs.86948
					Hs.75379
					Hs.83942
					Hs.75703
					Hs.850
					Hs.198396
					Hs.2094
					Hs.166154
					Hs.250692
					Hs.78683
					Hs.45743
					Hs.170040
					Hs.27695
					Hs.75375
					Hs.51299
					Hs.78946
					Hs.123667
					Hs.118223
					Hs.180248
					Hs.33021
					Hs.85201
					Hs.164915
					Hs.77768
					Hs.76838
					Hs.101033
					Hs.9661
					GF211 · 1362
					Hs.153932
					Hs.124752
					Hs.89548
					Hs.37288
					Hs.75790
					Hs.118630
					Hs.172887
					Hs.82085
					Hs.1708
					Hs.9999
					Hs.18079
					Hs.75103
					Hs.2271
					Hs.226307
					Hs.1600
					Hs.26776
					Hs.1691
					Hs.90458
					Hs.74101
					Hs.181369
					Hs.74276
					Hs.1602
					Hs.64310
					Hs.124027
					Hs.273333
					Hs.27
					Hs.110299
					Hs.1861
					Hs.4953
					Hs.46039
					Hs.237955
					Hs.117313
					Hs.89718
					Hs.159637
					Hs.4245
					Hs.88251
					Hs.279919
					Hs.207776
					Hs.151123
					Hs.169875
					Hs.68879
					Hs.26550
					Hs.162
					Hs.43834
					Hs.75297
					Hs.155968
					Hs.99185
					Hs.271366
					Hs.172816
					Hs.29494
					Hs.99910
					Hs.183583
					Hs.78223
					Hs.78103
					Hs.73172
					Hs.172471
					Hs.100194
					Hs.170087
					Hs.29981
					Hs.92282
					Hs.75350
					Hs.89864
					Hs.198282
					Hs.89538
					Hs.11930
					Hs.75285
					Hs.270836
					Hs.23581
					Hs.14601
					Hs.1274
					Hs.169900
					Hs.80768
					Hs.1408
					Hs.67397
					GF211 · 3480
					Hs.77490
					Hs.29352
					Hs.239138
					Hs.460
					Hs.9295
					Hs.2910
					Hs.12163
					Hs.195175
					Hs.170222
					Hs.153227
					Hs.154294
					Hs.77711
					Hs.57435
					Hs.76930
					Hs.5022
					Hs.79093
					Hs.170225
					Hs.33287
					Hs.177533
					Hs.118162
					Hs.267446
					Hs.241507
					Hs.2969
					Hs.173554
					Hs.83468
					Hs.83496
					Hs.89472
					Hs.183706
					Hs.83727
					Hs.81454
					Hs.75302
					Hs.36708
					Hs.91390
					Hs.146355
					Hs.27076
					Hs.184402
					Hs.102122
					Hs.79022
					Hs.13495
					Hs.48576
					Hs.3759
					Hs.10803
					Hs.74571
					Hs.19978
					Hs.200526
					Hs.118174
					Hs.169965
					Hs.76122
					Hs.2994
					Hs.109606
					Hs.16362
					Hs.278419
					Hs.239818
					Hs.83484
					Hs.166468
					GF211 · 3797
					Hs.82285
					Hs.169241
					Hs.179657
					Hs.76669
					Hs.1957
					Hs.122511
					Hs.75648
					Hs.184908
					Hs.4
					Hs.2864
					Hs.184877
					Hs.156007
					Hs.172182
					Hs.270956
					Hs.174071
					Hs.2561
					Hs.183868
					GF211 · 2930
					Hs.169079
					Hs.19317
					Hs.171921
					Hs.174220
					Hs.19554
					Hs.100407
					Hs.181390
					Hs.62354
					Hs.166017
					Hs.2359
					Hs.75593
					Hs.7594
					Hs.211593
					Hs.1066
					Hs.194657
					Hs.151413
					Hs.226117
					Hs.155204
					Hs.1478
					Hs.278599
					Hs.1690
					Hs.13501
					Hs.100431
					Hs.85838
					Hs.13351
					Hs.1145
					Hs.12503
					Hs.995
					Hs.102267
					Hs.278667
					Hs.168286
					Hs.180446
					Hs.184298
					Hs.2943
					Hs.2961
					GF211 · 262
					Hs.57975
					Hs.2777
					Hs.79889
					Hs.73875
					Hs.75280
					Hs.79033
					Hs.77628
					Hs.88044
					Hs.656
					Hs.32935
					Hs.81548
					Hs.39913
					Hs.32721
					Hs.114311
					Hs.91142
					Hs.153910
					Hs.275033
					Hs.94211
					Hs.118354
					Hs.250870
					Hs.12482
					Hs.153678
					Hs.166120
					Hs.250792
					Hs.74561
					Hs.40968
					Hs.17287
					Hs.108809
					Hs.65114
					Hs.169886
					GF211 · 981
					Hs.173854
					Hs.68137
					Hs.79241
					Hs.148027
					Hs.100469
					Hs.50727
					Hs.178749
					Hs.108966
					Hs.75799
					Hs.952
					Hs.166199
					Hs.83636
					Hs.78434
					Hs.809
					Hs.268571
					Hs.104555
					Hs.151310
					Hs.1424
					Hs.2299
					Hs.46319
					Hs.5683
					Hs.77929
					Hs.77929
					Hs.84113
					Hs.82614
					Hs.10882
					Hs.10306
					Hs.196384
					Hs.3080
					Hs.171776
					Hs.75412
					Hs.63984
					Hs.87435
					Hs.75375
					Hs.112028
					Hs.82295
					Hs.73828
					GF211 · 281
					Hs.57419
					Hs.180612
					Hs.66052
					Hs.9349
					Hs.21666
					Hs.80741
					Hs.75916
					Hs.69563
					Hs.145279
					Hs.20144
					Hs.2132
					Hs.44708
					Hs.169266
					Hs.183648
					Hs.141011
					Hs.79474
					Hs.82927
					Hs.75082
					Hs.89771
					Hs.171862
					Hs.32309
					Hs.331
					Hs.169286
					Hs.94376
					Hs.74619
					Hs.2391
					Hs.1027
					Hs.119591
					Hs.61796
					Hs.86905
					Hs.18573
					Hs.46700
					Hs.82116
					Hs.179662
					Hs.274252
					Hs.274371
					Hs.205353
					Hs.2554
					Hs.79006
					Hs.157441
					Hs.697
					Hs.76084
					Hs.75180
					Hs.56729
					Hs.61418
					Hs.107164
					Hs.75527
					Hs.744
					Hs.89582
					Hs.16533
					Hs.83354
					Hs.2575
					Hs.38991
					Hs.8679
					Hs.248267
					Hs.15265
					Hs.75613
					Hs.6574
					Hs.100641
					Hs.75462
					Hs.1023
					Hs.82129
					Hs.111126
					Hs.159301
					Hs.279837
					Hs.250653
					Hs.184167
					Hs.79625
					Hs.75309
					Hs.80976
					Hs.87773
					Hs.184194
					Hs.79362
					Hs.177584
					Hs.105097
					Hs.230
					Hs.78920
					Hs.78793
					Hs.100602
					Hs.79516
					Hs.25051
					Hs.153687
					Hs.240013
					Hs.34780
					Hs.149846
					Hs.234279
					Hs.78979
					Hs.166563
					Hs.172280
					Hs.21635
					Hs.32942
					Hs.25478
					Hs.182231
					Hs.77510
					Hs.111243
					Hs.697
					Hs.168352
					Hs.26766
					Hs.81336
					Hs.6106
					Hs.1674
					Hs.75535
					Hs.109225
					Hs.274701
					Hs.155981
					Hs.8024
					Hs.159161
					Hs.7844
					Hs.82222
					Hs.157429
					Hs.125359
					Hs.63908
					Hs.181373
					Hs.75692
					Hs.262869
					Hs.15110
					Hs.25283
					Hs.34853
					Hs.2442
					Hs.118825
					Hs.75652
					Hs.178281
					Hs.77858
					Hs.89626
					Hs.69771
					Hs.108660
					Hs.79141
					Hs.29882
					Hs.76716
					Hs.171185
					Hs.75516
					Hs.75599
					Hs.15154
					Hs.23582
					Hs.166846
					Hs.147097
					Hs.1256
					Hs.79101
					Hs.83169
					Hs.1608
					Hs.77324
					Hs.172670
					Hs.75612
					Hs.91797
					Hs.75335
					Hs.1519
					Hs.75544
					Hs.11173
					Hs.80642
					Hs.199179
					Hs.12379
					Hs.119129
					Hs.80828
					Hs.32981
					Hs.57783
					Hs.172674
					Hs.79162
					Hs.89655
					Hs.155324
					Hs.129673
					Hs.77541
					Hs.1265
					Hs.772
					Hs.77348
					Hs.12719
					Hs.160741
					Hs.182485
					Hs.10526
					Hs.7688
					Hs.19699
					Hs.75140
					Hs.153
					Hs.150403
					Hs.94382
					Hs.281564
					Hs.250882
					Hs.1872
					Hs.64797
					Hs.77494
					Hs.8272
					Hs.235069
					Hs.54483
					Hs.278458
					Hs.278385
					Hs.85951
					Hs.635
					Hs.92137
					Hs.71816
					Hs.22554
					Hs.5615
					Hs.90107
					Hs.75243
					Hs.25475
					Hs.181163
					Hs.79226
					Hs.738
					Hs.8551
					Hs.103707
					Hs.75184
					Hs.109752
					Hs.169832
					Hs.190561
					Hs.203104
					Hs.81737
					Hs.5101
					Hs.78466
					Hs.274248
					Hs.469
					Hs.8325
					Hs.184161
					Hs.189999
					Hs.74170
					Hs.112
					Hs.171909
					Hs.58593
					Hs.3886
					Hs.82163
					Hs.78825
					Hs.91566
					Hs.167835
					Hs.183671
					Hs.20478
					Hs.151641
					Hs.82506
					Hs.79404
					Hs.227789
					Hs.211568
					Hs.146688
					Hs.27621
					Hs.25590
					Hs.102135
					Hs.904
					Hs.16695
					Hs.85273
					Hs.186809
					Hs.29117
					Hs.172865
					Hs.55967
					Hs.171763
					Hs.172851
					Hs.71
					GF211 · 3305
					Hs.155185
					Hs.24447
					Hs.237825
					Hs.2178
					Hs.290
					Hs.89761
					Hs.112360
					Hs.93183
					Hs.47431
					Hs.75641
					Hs.53531
					Hs.9994
					Hs.41270
					Hs.73919
					Hs.58435
					Hs.19710
					Hs.1355
					Hs.112255
					Hs.227949
					Hs.78036
					Hs.89768
					Hs.51077
					Hs.108885
					Hs.77886
					Hs.179543
					Hs.56845
					Hs.79018
					Hs.169921
					GF211 · 789
					Hs.109526
					Hs.150580
					Hs.195464
					Hs.125845
					Hs.74562
					Hs.1722
					Hs.272168
					Hs.3764
					Hs.155939
					Hs.180034
					Hs.74619
					Hs.76090
					Hs.748
					Hs.25351
					Hs.27184
					Hs.24422
					Hs.100299
					Hs.50984
					Hs.83551
					Hs.75151
					Hs.85289
					Hs.109918
					Hs.143600
					Hs.3136
					Hs.88411
					Hs.6061
					Hs.77100
					Hs.76244
					Hs.89576
					Hs.966
					Hs.80961
					Hs.274614
					Hs.155202
					Hs.7647
					Hs.77443
					Hs.78221
					Hs.176977
					Hs.119597
					Hs.278423
					Hs.82359
					Hs.26766
					Hs.75939
					Hs.236030
					Hs.7768
					Hs.1686
					Hs.4880
					Hs.5181
					Hs.117176
					Hs.224137
					Hs.166
					Hs.170285
					GF211 · 581
					Hs.75319
					Hs.73987
					Hs.84154
					Hs.32970
					Hs.155462
					Hs.75279
					Hs.89499
					Hs.78943
					Hs.84183
					Hs.271888
					Hs.119018
					Hs.173034
					Hs.107979
					Hs.79339
					Hs.82568
					Hs.26208
					Hs.150557
					Hs.1004
					Hs.169993
					Hs.99890
					Hs.75372
					Hs.204354
					Hs.1174
					Hs.203104
					Hs.1360
					Hs.74407
					Hs.75232
					Hs.75760
					Hs.104005
					Hs.173912
					Hs.3833
					Hs.258609
					Hs.170133
					Hs.177192
					Hs.2291
					Hs.750
					Hs.159223
					Hs.75678
					Hs.16297
					Hs.144630
					Hs.80424
					Hs.112193
					Hs.47062
					Hs.64542
					Hs.274412
					Hs.178452
					Hs.171683
					Hs.7771
					Hs.151469
					Hs.28914
					Hs.171280
					Hs.21022
					Hs.9222
					Hs.78743
					Hs.167741
					Hs.45002
					Hs.75636
					Hs.241567
					Hs.21371
					Hs.14896
					Hs.25960
					Hs.181304
					Hs.91296
					Hs.153436
					Hs.89674
					Hs.79078
					Hs.29656
					Hs.278027
					Hs.2484
					Hs.256309
					Hs.53563
					Hs.272897
					Hs.275374
					Hs.152818
					Hs.184916
					Hs.172028
					Hs.153612
					Hs.101299
					Hs.111461
					Hs.183601
					GF211 · 2786
					Hs.8517
					Hs.166096
					Hs.24485
					Hs.2838
