# Supplementary material for: EDISA: extracting biclusters from multiple time-series of gene expression profiles
Source: BMC Bioinformatics. 2007 Sep 12;8:334. doi: 10.1186/1471-2105-8-334 (PMC2063505; doi:10.1186/1471-2105-8-334)
Supplement: Additional file 1 — Synthetic dataset. The synthetic dataset used for the evaluation analysis. [file 1471-2105-8-334-S1.xls]

## Sheet: Noise 0
The four implanted modules are colored in blue and green
Condition	1						2						3						4						5						6						7						8						9
Time-point	1	2	3	4	5	6	1	2	3	4	5	6	1	2	3	4	5	6	1	2	3	4	5	6	1	2	3	4	5	6	1	2	3	4	5	6	1	2	3	4	5	6	1	2	3	4	5	6	1
	11.836	12.836	22.836	23.836	24.836	25.836	11.725	12.725	14.725	15.725	16.725	17.725	12.912	13.912	13.912	12.912	11.912	10.912	10.388	9.6274	8.3979	11.035	9.6747	11.091	9.0993	9.88	10.196	9.5125	9.2672	8.8179	10.116	10.186	8.209	9.2502	9.0924	10.763	10.212	10.315	9.9229	9.1699	10.495	9.5248	10.525	11.461	11.27	9.4269	8.8938	10.14	10.615
	13.867	14.867	24.867	25.867	26.867	27.867	13.337	14.337	16.337	17.337	18.337	19.337	10.261	11.261	11.261	10.261	9.2609	8.2609	9.8447	9.0843	9.0249	9.0289	9.6756	10.132	10.572	8.9069	9.4883	10.551	11.148	9.3931	10.052	9.658	10.511	8.0193	9.3783	9.0279	9.4375	10.816	11.25	9.836	11.169	10.178	8.7954	10.822	8.546	9.6017	10.875	9.7037	9.6804
	7.4882	8.4882	18.488	19.488	20.488	21.488	10.922	11.922	13.922	14.922	15.922	16.922	11.195	12.195	12.195	11.195	10.195	9.1947	9.361	9.8675	9.5673	9.355	9.6367	9.4635	11.715	10.729	9.2083	10.144	11.004	9.0309	9.759	9.5567	8.4215	9.434	9.3947	10.564	9.0662	9.9654	9.545	10.611	11.281	8.7818	10.877	9.4826	10.246	9.0718	9.0142	11.006	11.041
	7.3147	8.3147	18.315	19.315	20.315	21.315	13.849	14.849	16.849	17.849	18.849	19.849	8.4571	9.4571	9.4571	8.4571	7.4571	6.4571	9.08	10.413	9.0147	10.096	10.211	11.007	10.019	10.219	10.923	10.474	11.761	9.2867	9.8275	9.336	10.5	9.0248	9.9344	9.8138	9.0949	9.9651	9.9556	10.122	10.843	9.5633	9.5454	10.069	9.533	10.47	11.174	10.472	9.5082
	12.18	13.18	23.18	24.18	25.18	26.18	13.633	14.633	16.633	17.633	18.633	19.633	10.619	11.619	11.619	10.619	9.6194	8.6194	10.523	10.317	8.6225	9.984	9.6369	9.9145	9.8505	10.267	9.6778	10.975	10.166	8.9447	10.963	9.5564	10.375	11.349	11.249	9.5223	10.233	10.702	9.6912	7.6013	10.846	9.7201	10.361	10.538	10.128	11.96	11.336	10.194	9.0849
	12.734	13.734	23.734	24.734	25.734	26.734	8.0642	9.0642	11.064	12.064	13.064	14.064	8.1061	9.1061	9.1061	8.1061	7.1061	6.1061	9.9982	10.412	9.4559	10.22	10.787	8.9827	12.247	9.5491	9.7923	10.859	11.253	9.6356	9.4627	10.693	10.146	9.8719	10.697	10.04	10.381	10.349	11.151	9.9086	9.2827	10.948	9.3811	8.7501	10.058	11.028	9.0467	10.752	8.3282
	8.8259	9.8259	19.826	20.826	21.826	22.826	12.513	13.513	15.513	16.513	17.513	18.513	12.211	13.211	13.211	12.211	11.211	10.211	10.265	10.347	9.7829	9.8948	11.605	10.951	9.8488	11.237	9.2042	9.7278	9.4275	10.826	10.852	11.177	10.605	11.083	9.8116	10.673	10.948	9.6544	9.5089	9.8582	9.9653	9.8079	9.7546	8.8349	9.7304	9.3175	9.9085	8.3224	10.301
	11.928	12.928	22.928	23.928	24.928	25.928	8.7865	9.7865	11.786	12.786	13.786	14.786	10.424	11.424	11.424	10.424	9.4235	8.4235	9.7831	11.467	10.678	10.366	8.6967	9.6232	11.232	9.635	10.331	9.1972	10.623	9.995	9.7441	10.415	9.775	10.966	10	11.254	8.7579	10.368	10.287	9.5534	10.284	10.305	10.472	11.167	9.4373	10.738	9.7322	10.31	9.2245
	9.0753	10.075	20.075	21.075	22.075	23.075	9.5099	10.51	12.51	13.51	14.51	15.51	11.548	12.548	12.548	11.548	10.548	9.5475	8.6243	8.9836	10.225	10.018	10.736	9.6989	10.791	12.299	10.283	10.131	10.621	10.845	8.7749	11.3	10.616	10.599	11.071	9.536	9.9476	11.135	9.5446	8.9045	10.145	9.7615	9.5376	9.821	10.128	10.6	10.299	10.199	10.16
	7.576	8.576	18.576	19.576	20.576	21.576	14.365	15.365	17.365	18.365	19.365	20.365	7.2923	8.2923	8.2923	7.2923	6.2923	5.2923	10.062	10.615	10.061	9.553	10.343	8.8844	10.05	10.008	9.2177	9.7911	9.9589	8.5181	10.581	9.5367	10.355	10.72	10.401	10.036	10.666	9.1136	9.7206	10.15	10.259	9.2393	9.909	9.7738	10.837	11.378	10.793	10.608	10.591
	13.128	14.128	24.128	25.128	26.128	27.128	9.0127	10.013	12.013	13.013	14.013	15.013	9.3437	10.344	10.344	9.3437	8.3437	7.3437	9.5808	11.139	8.21	10.303	10.409	10.23	9.9111	9.5966	9.6397	9.2807	9.1278	9.9122	10.329	10.328	10.869	11.256	11.284	9.8042	11.68	11.062	10.055	9.3396	8.9924	10.422	9.5457	10.342	9.377	11.129	9.78	9.6004	10.028
	7.5422	8.5422	18.542	19.542	20.542	21.542	9.4523	10.452	12.452	13.452	14.452	15.452	10.033	11.033	11.033	10.033	9.0335	8.0335	9.9454	11.998	10.03	10.196	8.8406	10.931	9.6697	9.7462	10.077	10.401	8.2231	9.6003	9.4101	10.6	9.6003	9.9414	9.4932	9.1455	10.681	9.5708	9.8077	9.9491	10.186	9.8982	11.733	8.9362	9.6075	9.6135	10.908	9.5124	9.7082
	12.187	13.187	23.187	24.187	25.187	26.187	13.954	14.954	16.954	17.954	18.954	19.954	7.6901	8.6901	8.6901	7.6901	6.6901	5.6901	9.3029	9.9898	10.321	8.7227	9.7659	9.2318	9.1844	10.369	10.012	9.1906	9.7261	10.556	8.5928	9.1089	9.0534	8.5292	10.98	9.8044	9.4484	9.9813	9.7341	11.424	9.3772	9.1302	10.277	10.217	10.696	9.5463	8.3606	9.114	10.082
	7.8755	8.8755	18.875	19.875	20.875	21.875	12.992	13.992	15.992	16.992	17.992	18.992	11.766	12.766	12.766	11.766	10.766	9.7665	10.597	10.32	10.464	8.9306	10.426	11.707	9.0105	8.9683	9.6047	10.607	10.549	10.956	9.9747	8.8585	7.9427	10.839	8.3218	9.6448	9.3159	8.6544	7.596	10.17	8.8972	11.192	11.051	10.25	9.9915	10.22	9.8409	9.9864	9.8192
	10.106	11.106	21.106	22.106	23.106	24.106	8.563	9.563	11.563	12.563	13.563	14.563	7.1899	8.1899	8.1899	7.1899	6.1899	5.1899	9.6802	10.427	11.045	9.7888	9.1222	9.585	10.246	10.52	11.222	9.4559	9.2507	10.112	10.265	9.2839	10.837	9.7526	10.74	10.096	10.259	9.1042	9.5144	10.31	10.398	11.173	9.9039	9.2216	8.4906	7.5413	9.9874	9.5553	9.3771
	11.147	12.147	22.147	23.147	24.147	25.147	13.731	14.731	16.731	17.731	18.731	19.731	9.2459	10.246	10.246	9.2459	8.2459	7.2459	6.996	10.008	8.8699	10.481	11.283	11.762	9.687	10.842	10.138	8.3808	10.517	9.3124	9.7946	9.4919	9.9497	9.3719	10.538	9.355	11.363	8.7865	11.077	9.7977	10.531	11.038	10.962	9.5995	10.412	10.156	9.2007	9.4558	11.22
	11.454	12.454	22.454	23.454	24.454	25.454	10.443	11.443	13.443	14.443	15.443	16.443	7.3674	8.3674	8.3674	7.3674	6.3674	5.3674	9.8381	10.301	9.9806	11.665	11.004	11.27	10.197	10.933	10.134	9.1307	8.7478	9.9509	10.822	10.832	8.7754	10.978	10.088	7.9011	10.309	9.6484	9.2185	10.744	8.9471	9.7083	9.6377	11.141	9.057	10.996	9.6804	9.0965	9.403
	10.729	11.729	21.729	22.729	23.729	24.729	9.1378	10.138	12.138	13.138	14.138	15.138	9.5869	10.587	10.587	9.5869	8.5869	7.5869	10.127	10.501	11.317	10.966	10.176	10.675	11.237	11.002	10.549	10.182	9.1543	10.201	9.5708	9.0606	10.038	11.991	9.6096	10.12	9.6546	9.5783	7.892	9.8266	10.639	8.7857	12.391	9.8473	9.7343	10.926	10.432	11.033	10.941
	8.461	9.461	19.461	20.461	21.461	22.461	11.778	12.778	14.778	15.778	16.778	17.778	9.6871	10.687	10.687	9.6871	8.6871	7.6871	11.866	9.5062	9.1089	8.9405	11.879	8.9677	9.5585	10.436	9.6999	9.5628	8.6298	9.2156	10.081	9.682	10.012	9.9303	10.109	9.2399	9.6302	9.6696	8.7313	9.2833	8.8618	9.159	10.844	9.8279	10.374	9.368	10.632	9.5288	9.053
	11.716	12.716	22.716	23.716	24.716	25.716	14.463	15.463	17.463	18.463	19.463	20.463	9.3511	10.351	10.351	9.3511	8.3511	7.3511	8.7308	9.5551	10.25	8.0111	10.734	10.679	10.665	9.3108	7.8466	9.4729	11.621	9.3477	9.1951	8.8216	10.76	9.5293	10.089	9.9061	9.6516	10.933	8.6788	9.6707	10.96	10.57	9.9031	9.5647	9.0429	9.4832	11.092	10.411	10.65
	8.6934	9.6934	19.693	20.693	21.693	22.693	11.06	12.06	14.06	15.06	16.06	17.06	13.235	14.235	14.235	13.235	12.235	11.235	10.915	11.183	11.743	10.276	11.049	9.2451	9.4743	9.6792	9.3289	10.284	10.209	10.84	9.726	10.14	9.7767	9.5598	7.8454	10.839	8.8671	10.214	12.088	10.362	8.9379	9.6183	8.0289	11.795	9.0015	10.328	9.2949	10.03	10.336
	12.044	13.044	23.044	24.044	25.044	26.044	11.781	12.781	14.781	15.781	16.781	17.781	8.667	9.667	9.667	8.667	7.667	6.667	11.68	9.4306	10.963	10.119	10.213	10.458	9.6887	9.6448	9.9608	9.4501	7.5372	9.642	9.0066	11.042	10.731	9.1693	9.0708	8.747	9.5036	10.493	10.538	9.3967	10.8	9.3132	10.797	11.326	10.103	9.5277	11.323	9.8319	10.748
	9.7997	10.8	20.8	21.8	22.8	23.8	12.888	13.888	15.888	16.888	17.888	18.888	7.5667	8.5667	8.5667	7.5667	6.5667	5.5667	10.241	10.854	10.958	8.8331	9.7324	9.6069	8.3795	10.926	10.84	10.066	10.208	8.5203	10.263	9.6645	9.2352	9.9682	10.548	11.122	9.9377	10.854	11.6	9.9758	11.095	10.232	9.8408	10.281	8.4667	11.912	10.513	9.754	9.8786
	9.7583	10.758	20.758	21.758	22.758	23.758	8.0144	9.0144	11.014	12.014	13.014	14.014	9.1104	10.11	10.11	9.1104	8.1104	7.1104	9.7255	10.035	9.3825	8.8835	9.7579	10.108	11.918	10.017	9.4985	11.338	9.1277	10.061	9.9261	9.3528	10.293	10.194	10.191	8.6587	11.202	11.031	10.047	10.467	9.5695	11.089	12.382	9.2276	9.8333	10.847	9.3162	9.2099	8.9869
	9.8805	10.881	20.881	21.881	22.881	23.881	13.856	14.856	16.856	17.856	18.856	19.856	8.2602	9.2602	9.2602	8.2602	7.2602	6.2602	9.1686	9.9471	10.69	10.122	9.9941	9.4854	7.8358	9.9163	8.7265	10.04	9.3686	10.14	10.023	8.5704	11.824	11.687	11.765	10.236	10.33	8.6751	8.7947	11.349	9.9594	10.241	10.419	11.04	10.671	8.8949	8.8522	10.714	9.6724
	8.0482	9.0482	19.048	20.048	21.048	22.048	14.226	15.226	17.226	18.226	19.226	20.226	12.013	13.013	13.013	12.013	11.013	10.013	9.7481	10.627	10.041	10.395	10.023	9.7666	9.375	11.341	9.6288	11.097	9.6314	8.9852	9.1573	10.378	12.242	9.2424	11.621	9.2403	12.31	10.256	8.474	9.4466	9.4976	9.543	10.121	9.6775	10.393	8.8363	9.2367	7.4122	10.908
	13.148	14.148	24.148	25.148	26.148	27.148	8.1383	9.1383	11.138	12.138	13.138	14.138	12.532	13.532	13.532	12.532	11.532	10.532	9.7848	10.457	9.3761	10.028	9.8769	10.062	9.8481	11.042	10.288	11.943	9.4484	10.638	10.597	9.7121	10.367	9.7526	10.469	12.419	9.991	8.0261	8.3022	11.462	10.943	9.1518	11.86	12.041	8.6459	9.5136	9.6635	10.858	12.041
	7.1523	8.1523	18.152	19.152	20.152	21.152	8.6889	9.6889	11.689	12.689	13.689	14.689	9.3193	10.319	10.319	9.3193	8.3193	7.3193	10.895	11.761	9.1677	9.2251	9.4515	11.803	8.8029	9.0771	9.352	10.621	9.6292	9.6639	9.5341	8.8017	9.9947	10.418	10.494	9.6861	9.8682	9.4673	9.7978	9.9789	10.437	10.084	9.6801	10.076	9.9741	9.6501	10.797	9.4044	10.493
	13.467	14.467	24.467	25.467	26.467	27.467	10.619	11.619	13.619	14.619	15.619	16.619	12.471	13.471	13.471	12.471	11.471	10.471	9.9943	10.527	9.685	9.9756	8.2372	9.0215	10.003	9.9373	9.3857	9.8454	9.6875	9.5834	11.122	9.9482	10.909	9.5153	10.388	8.6501	9.5431	8.9886	11.03	10.47	10.576	10.015	9.6942	11.393	10.343	9.993	9.9847	9.5858	9.76
	11.428	12.428	22.428	23.428	24.428	25.428	14.772	15.772	17.772	18.772	19.772	20.772	12.437	13.437	13.437	12.437	11.437	10.437	9.3194	11.769	8.5864	11.016	9.0545	10.053	10.741	10.377	9.2688	9.7938	9.3703	10.131	9.6433	10.87	9.9625	11.586	11.023	9.2547	10.576	11.875	11.947	10.252	9.5497	10.582	8.8215	10.251	10.313	9.4712	9.8618	9.6208	10.135
	7.4684	8.4684	18.468	19.468	20.468	21.468	12.337	13.337	15.337	16.337	17.337	18.337	7.7329	8.7329	8.7329	7.7329	6.7329	5.7329	10.765	9.2424	10.815	10.586	10.134	9.2128	10.587	11.496	8.3115	9.3906	10.237	10.263	9.2178	10.196	9.4557	9.3051	9.7292	10.831	10.575	9.4151	11.074	9.0274	9.6803	10.387	9.7912	11.124	8.9834	8.7858	7.8947	9.1265	8.8332
	11.429	12.429	22.429	23.429	24.429	25.429	12.69	13.69	15.69	16.69	17.69	18.69	9.3029	10.303	10.303	9.3029	8.3029	7.3029	9.4202	11.265	10.008	10.556	10.356	10.519	9.8862	12.425	9.5988	8.5543	9.1365	10.069	9.5506	9.5506	11	8.9526	11.131	11.448	11.537	9.8184	10.008	8.9776	10.472	10.162	10.619	9.5402	9.0987	9.9528	7.7686	9.8917	11.249
	12.276	13.276	23.276	24.276	25.276	26.276	11.193	12.193	14.193	15.193	16.193	17.193	8.8277	9.8277	9.8277	8.8277	7.8277	6.8277	9.6907	9.9968	9.6546	10.972	9.6634	10.76	10.998	9.1882	10.085	10.112	10.392	8.954	10.031	10.261	9.1628	9.8282	11.215	9.1072	9.4228	9.2623	9.3091	11.264	10.893	9.6343	10.497	9.4821	9.6364	10.642	7.657	10.304	9.9348
	12.388	13.388	23.388	24.388	25.388	26.388	13.866	14.866	16.866	17.866	18.866	19.866	9.7188	10.719	10.719	9.7188	8.7188	7.7188	10.2	10.568	10.079	9.2309	10.147	10.546	10.479	9.7702	9.3636	11.485	10.178	8.7421	10.539	9.6392	9.0396	10.171	10.177	11.15	9.8329	8.752	9.8591	9.9689	12.059	10.393	11.843	8.9254	9.884	9.6276	9.905	9.2948	10.342
	12.656	13.656	23.656	24.656	25.656	26.656	13.762	14.762	16.762	17.762	18.762	19.762	13.282	14.282	14.282	13.282	12.282	11.282	9.0795	9.7794	9.5553	9.2205	9.6588	9.9267	9.8724	10.182	10.725	10.385	10.377	11.093	9.4097	10.331	11.864	10.357	8.7066	8.8318	9.7833	8.7463	8.3284	8.9596	10.229	9.8618	11.442	10.384	10.588	10.422	8.7059	8.3255	8.4992
	10.803	11.803	21.803	22.803	23.803	24.803	11.795	12.795	14.795	15.795	16.795	17.795	12.367	13.367	13.367	12.367	11.367	10.367	10.514	10.261	8.5627	10.661	11.818	10.177	8.5739	9.7006	8.3738	10.205	9.6411	8.2153	10.55	9.7984	8.806	10.667	9.4626	8.975	8.8078	9.3273	9.9489	9.2605	8.563	10.4	11.064	9.5911	9.4007	10.355	9.2758	11.416	8.8082
	10.396	11.396	21.396	22.396	23.396	24.396	8.6467	9.6467	11.647	12.647	13.647	14.647	8.71	9.71	9.71	8.71	7.71	6.71	9.0982	10.375	9.1426	10.408	8.6142	9.1925	10.604	9.375	9.1345	10.477	8.4956	9.451	11.71	9.6068	9.4068	10.234	11.438	10.762	9.6849	9.4986	9.7276	8.5315	10.373	10.161	11.1	10.365	8.6259	9.3882	9.8313	9.9603	10.797
	10.089	11.089	21.089	22.089	23.089	24.089	10.067	11.067	13.067	14.067	15.067	16.067	10.183	11.183	11.183	10.183	9.1825	8.1825	9.8158	9.1912	10.783	8.7675	9.8216	8.6945	10.179	10.202	10.96	10.956	9.8179	10.16	9.3171	10.034	10.948	9.8078	9.8641	10.113	7.4472	8.928	9.9119	9.4251	9.9068	10.553	11.613	9.6442	10.989	9.9549	8.521	10.987	10.918
	11.385	12.385	22.385	23.385	24.385	25.385	12.216	13.216	15.216	16.216	17.216	18.216	8.9065	9.9065	9.9065	8.9065	7.9065	6.9065	8.8978	10.629	8.8954	9.3472	9.0571	10.933	10.061	8.6366	10.358	10.061	9.5637	9.9301	11.304	10.578	9.9685	10.422	10.272	10.437	10.57	10.14	10.469	9.8879	9.0958	10.858	10.493	9.7204	9.4514	10.046	8.9708	9.4813	9.1816
	7.5445	8.5445	18.544	19.544	20.544	21.544	9.2799	10.28	12.28	13.28	14.28	15.28	9.9623	10.962	10.962	9.9623	8.9623	7.9623	10.963	8.7563	10.998	10.411	10.384	9.1038	9.5869	11.022	9.5798	7.0675	9.5039	9.0565	9.2659	8.9261	9.2645	9.3052	10.979	10.042	10.28	9.9276	9.7682	9.9793	10.924	10.248	9.2598	10.022	9.8913	9.9714	8.9305	9.5482	9.3979
	10.808	11.808	21.808	22.808	23.808	24.808	13.132	14.132	16.132	17.132	18.132	19.132	11.893	12.893	12.893	11.893	10.893	9.8929	10.34	10.501	8.7753	8.9642	9.2842	10.597	9.5402	10.84	11.796	11.359	10.341	9.874	10.643	9.1006	9.3559	10.874	12.875	9.544	9.8761	10.525	10.828	9.2464	10.562	10.599	9.0289	9.6357	9.1688	11.505	9.811	11.414	9.1708
	8.4637	9.4637	19.464	20.464	21.464	22.464	11.842	12.842	14.842	15.842	16.842	17.842	12.722	13.722	13.722	12.722	11.722	10.722	11.483	11.688	10.074	9.8243	9.4569	10.166	7.3989	9.8859	11.886	10.269	8.8606	9.0904	10.553	10.875	11.525	8.5921	9.8802	9.6033	9.7502	10.442	10.871	11.02	11.625	12.572	10.028	10.822	9.4319	9.6765	11.812	10.867	9.101
	8.89	9.89	19.89	20.89	21.89	22.89	9.0931	10.093	12.093	13.093	14.093	15.093	12.778	13.778	13.778	12.778	11.778	10.778	8.8167	9.1051	7.9291	9.8621	9.9332	9.0642	10.851	9.9063	9.937	10.982	11.659	9.2903	9.2462	10.97	11.249	11.644	11.275	10.333	9.8806	8.7637	9.8064	11.281	10.159	11.298	10.321	11.331	10.462	10.034	11.518	9.4166	9.841
	9.0418	10.042	20.042	21.042	22.042	23.042	14.475	15.475	17.475	18.475	19.475	20.475	9.8229	10.823	10.823	9.8229	8.8229	7.8229	10.152	9.6983	10.756	9.6168	8.9713	9.5501	10.071	10.885	8.7433	8.5	11.627	10.801	9.625	9.1072	10.066	10.464	9.6755	9.0527	10.51	10.832	9.0522	11.223	10.78	9.4184	10.478	9.0116	9.1809	11.097	11.124	8.2793	10.395
	12.756	13.756	23.756	24.756	25.756	26.756	9.4151	10.415	12.415	13.415	14.415	15.415	11.561	12.561	12.561	11.561	10.561	9.5612	10.767	10.522	11.217	9.7864	8.6528	9.3182	9.8166	9.5125	10.749	8.8237	11.332	9.7609	9.9667	8.5997	9.8166	10.117	9.9877	11.745	11.071	8.5485	10.356	11.113	9.7583	8.3003	10.19	10.817	10.007	10.962	8.8453	10.789	11.114
	9.8805	10.88	20.88	21.88	22.88	23.88	8.0591	9.0591	11.059	12.059	13.059	14.059	8.067	9.067	9.067	8.067	7.067	6.067	9.8541	11.004	11.612	10.303	9.376	9.7088	9.1639	10.552	8.4603	11.432	9.7711	9.3754	11.212	9.6252	11.395	11.136	9.7039	10.89	8.3491	10.562	10.729	10.341	9.3335	9.5843	9.024	9.5087	11.365	9.5754	9.1686	10.143	10.527
	10.689	11.689	21.689	22.689	23.689	24.689	12.824	13.824	15.824	16.824	17.824	18.824	9.3793	10.379	10.379	9.3793	8.3793	7.3793	12.426	9.1822	9.5351	9.9988	9.5641	8.988	11.695	9.3231	9.5962	9.7366	12.038	11.319	9.0906	9.4563	10.211	9.4873	10.083	8.6504	9.064	9.3221	9.7741	10.14	10.615	9.1445	9.4763	9.3193	9.9756	9.4768	11.941	10.253	8.4739
	13.441	14.441	24.441	25.441	26.441	27.441	10.807	11.807	13.807	14.807	15.807	16.807	7.135	8.135	8.135	7.135	6.135	5.135	8.5694	10.783	10.369	10.633	11.199	9.4214	8.6096	10.645	10.391	10.013	9.6404	9.8892	9.3732	9.0503	7.6097	9.9328	10.104	10.638	10.362	9.9122	8.7284	10.269	8.8287	9.7186	9.2971	9.9503	10.34	7.6116	9.325	9.2368	9.6585
	9.6539	10.654	20.654	21.654	22.654	23.654	10.657	11.657	13.657	14.657	15.657	16.657	12.378	13.378	13.378	12.378	11.378	10.378	8.7724	10.126	9.5893	10.552	10.067	11.258	8.3517	10.565	11.095	11.027	8.8669	9.7947	9.9983	9.985	10.489	9.9015	10.063	10.998	9.6448	10.769	9.5348	11.203	9.7841	11.75	9.3594	9.0955	10.351	10.486	9.8185	10.273	11.161
	11.472	12.472	22.472	23.472	24.472	25.472	14.322	15.322	17.322	18.322	19.322	20.322	10.205	11.205	11.205	10.205	9.2051	8.2051	9.8862	9.6972	10.54	6.9156	10.301	10.504	8.3843	9.9308	11.297	9.6304	9.486	10.349	8.4158	9.2543	9.9799	10.57	9.9971	11.261	11.363	9.0415	10.492	10.168	8.6934	11.503	10.233	9.5881	9.2407	9.7017	9.7049	10.008	11.498
	10.698	10.466	9.3164	8.9709	9.7942	9.972	10.401	9.2883	7.6539	9.7585	11.245	10.99	9.6779	8.7598	8.5308	10.24	12.255	9.6339	-8.836	-9.836	-19.836	-20.836	-21.836	-22.836	-13.836	-14.836	-24.836	-25.836	-26.836	-27.836	-9.912	-10.912	-10.912	-9.912	-8.912	-7.912	9.6528	10.553	9.7039	9.1063	10.703	10.146	9.5284	9.6151	10.757	10.435	9.9771	10.386	8.416
	10.89	9.964	10.182	10.127	10.801	9.1527	10.015	9.9257	11.275	9.2629	10.859	9.9156	9.432	9.988	9.5095	8.2948	9.0324	9.1282	-10.867	-11.867	-21.867	-22.867	-23.867	-24.867	-15.867	-16.867	-26.867	-27.867	-28.867	-29.867	-7.261	-8.261	-8.261	-7.261	-6.2609	-5.2609	11.141	11.174	9.7348	10.078	12.665	9.3454	10.572	10.542	9.6052	10.223	9.6803	9.3419	10.61
	8.2236	11.627	10.511	10.644	9.9881	9.1038	9.0593	10.765	9.6275	8.5963	9.3067	10.012	10.472	9.8484	10.092	9.8179	9.7555	9.7479	-4.4882	-5.4882	-15.488	-16.488	-17.488	-18.488	-9.4882	-10.488	-20.488	-21.488	-22.488	-23.488	-8.195	-9.195	-9.195	-8.195	-7.195	-6.1947	10.124	10.044	10.391	9.674	10.081	8.7876	9.8847	10.264	8.8824	9.7233	10.748	9.8289	9.9951
	11.694	11.291	9.912	10.454	10.161	11.656	11.049	10.007	10.353	10.377	10.065	9.2604	10.626	9.6896	10.969	8.8367	11.115	10.293	-4.3147	-5.3147	-15.315	-16.315	-17.315	-18.315	-9.3147	-10.315	-20.315	-21.315	-22.315	-23.315	-5.4571	-6.4571	-6.4571	-5.4571	-4.4571	-3.4571	11.191	10.72	9.8109	11.122	10.989	9.7084	8.8264	9.6454	9.6767	10.432	9.8771	10.865	8.8764
	9.5625	7.7933	8.2385	10.63	9.4135	11.28	8.4934	9.6126	10.297	8.2127	9.9226	8.0959	8.9974	10.965	9.5811	10.762	9.2159	9.9423	-9.18	-10.18	-20.18	-21.18	-22.18	-23.18	-14.18	-15.18	-25.18	-26.18	-27.18	-28.18	-7.619	-8.619	-8.619	-7.619	-6.6194	-5.6194	10.718	10.425	9.4626	9.09	10.683	10.95	9.0296	11.077	10.407	9.5145	11.491	10.484	10.331
	10.16	9.1792	9.591	11.627	9.8575	10.856	11.069	9.2189	9.1805	9.6812	9.9913	9.2768	11.578	9.7946	10.71	10.342	10.437	11.433	-9.734	-10.734	-20.734	-21.734	-22.734	-23.734	-14.734	-15.734	-25.734	-26.734	-27.734	-28.734	-5.1061	-6.1061	-6.1061	-5.1061	-4.1061	-3.1061	9.4534	10.348	9.6118	10.859	10.455	11.373	11.112	9.8389	11.614	11.382	9.6882	8.5605	9.4701
	10.599	11.009	11.199	8.791	8.4488	9.725	8.447	10.233	10.889	9.815	10.273	9.695	10.43	9.7815	10.712	9.9898	10.423	10.706	-5.8259	-6.8259	-16.826	-17.826	-18.826	-19.826	-10.826	-11.826	-21.826	-22.826	-23.826	-24.826	-9.211	-10.211	-10.211	-9.211	-8.211	-7.211	9.4503	11.46	10.491	10.692	10.853	9.1171	9.0934	9.2485	11.019	9.629	11.261	10.33	11.594
	9.9049	10.496	10.378	10.169	9.9185	9.5999	9.4967	9.4439	11.413	10.276	9.6524	10.397	9.455	10.823	9.2305	9.0326	9.3438	10.393	-8.928	-9.928	-19.928	-20.928	-21.928	-22.928	-13.928	-14.928	-24.928	-25.928	-26.928	-27.928	-7.424	-8.424	-8.424	-7.424	-6.4235	-5.4235	8.9412	11.29	10.508	9.8296	10.112	10.652	11.079	8.9241	10.649	10.482	10.371	10.394	9.9666
	9.8484	8.8477	10.468	11.879	8.9248	11.127	9.7354	10.244	10.276	10.935	9.0101	10.809	7.8422	8.6346	9.7506	11.915	10.914	11.524	-6.0753	-7.075	-17.075	-18.075	-19.075	-20.075	-11.075	-12.075	-22.075	-23.075	-24.075	-25.075	-8.548	-9.548	-9.548	-8.548	-7.548	-6.5475	9.8471	10.25	11.655	10.115	10.553	10.117	9.1589	11.12	10.332	9.5797	9.7377	11.787	10.318
	10.72	8.8345	10.847	10.201	11.323	10.266	9.9509	8.9467	9.3033	11.025	9.3536	11.311	10.91	8.3114	12.114	11.343	10.149	10.614	-4.576	-5.576	-15.576	-16.576	-17.576	-18.576	-9.576	-10.576	-20.576	-21.576	-22.576	-23.576	-4.2923	-5.2923	-5.2923	-4.2923	-3.2923	-2.2923	9.0671	10.316	8.3307	10.213	11.458	11.012	10.014	9.4984	9.0124	10.161	8.4687	9.4339	8.4464
	10.295	11.541	11.374	9.9111	8.4012	9.2734	12.548	11.841	9.88	10.247	8.6647	9.1446	10.098	9.8169	11.578	10.25	11.744	9.2383	-10.128	-11.128	-21.128	-22.128	-23.128	-24.128	-15.128	-16.128	-26.128	-27.128	-28.128	-29.128	-6.3437	-7.344	-7.344	-6.3437	-5.3437	-4.3437	9.3466	10.167	8.8989	10.987	9.7133	9.2207	8.5529	10.242	10.439	10.471	9.966	9.4597	11.594
	10.568	9.9826	10.415	10.1	11.035	9.7209	10.264	8.3613	9.639	10.446	9.4279	9.7633	10.231	9.8814	9.6317	11.184	9.66	9.4004	-4.5422	-5.5422	-15.542	-16.542	-17.542	-18.542	-9.5422	-10.542	-20.542	-21.542	-22.542	-23.542	-7.033	-8.033	-8.033	-7.033	-6.0335	-5.0335	10.087	9.5121	11.181	10.36	9.3019	10.442	10.556	9.8224	10.084	10.061	9.4602	10.834	9.7897
	9.4938	9.179	10.068	9.0367	9.2483	10.692	9.0188	10.342	9.6999	10.721	10.911	9.5415	10.058	9.6145	8.9185	9.2769	10.768	10.414	-9.187	-10.187	-20.187	-21.187	-22.187	-23.187	-14.187	-15.187	-25.187	-26.187	-27.187	-28.187	-4.6901	-5.6901	-5.6901	-4.6901	-3.6901	-2.6901	10.761	9.4157	8.155	9.9054	10.425	10.052	8.6916	11.586	9.8146	10.598	8.312	11.032	8.623
	10.982	12.082	10.215	10.871	9.4199	7.5943	10.803	10.031	11.048	7.4265	9.8725	9.8817	9.1371	9.7302	8.4532	9.2587	9.9396	9.7633	-4.8755	-5.8755	-15.875	-16.875	-17.875	-18.875	-9.8755	-10.876	-20.875	-21.875	-22.875	-23.875	-8.766	-9.766	-9.766	-8.766	-7.766	-6.7665	11.398	8.9061	10.832	9.6487	9.779	10.057	11.497	9.4485	8.8097	9.4028	10.801	9.49	9.8545
	12.112	10.145	9.7972	11.017	9.4347	9.7204	9.05	8.7891	12.467	9.839	10.554	10.51	10.338	10.077	10.116	10.026	10.357	10.245	-7.106	-8.106	-18.106	-19.106	-20.106	-21.106	-12.106	-13.106	-23.106	-24.106	-25.106	-26.106	-4.1899	-5.1899	-5.1899	-4.1899	-3.1899	-2.1899	9.8218	8.3521	11.551	9.9578	10.173	9.34	8.8442	8.4097	8.963	8.0624	10.967	9.0019	8.532
	10.546	9.4168	9.5501	10.511	10.002	8.2378	9.0006	9.6104	10.007	8.9139	8.4498	8.7262	10.216	9.5047	7.9283	10.412	10.532	11.043	-8.147	-9.147	-19.147	-20.147	-21.147	-22.147	-13.147	-14.147	-24.147	-25.147	-26.147	-27.147	-6.2459	-7.246	-7.246	-6.2459	-5.2459	-4.2459	9.2927	10.457	11.291	12.425	9.3587	11.016	11.383	9.5049	9.8988	8.8906	8.1362	9.3985	9.8582
	11.245	10.726	10.105	8.6968	9.9292	8.4376	9.2684	10.479	9.2656	10.654	9.3076	10.474	7.6551	9.5067	9.2089	10.304	10.23	9.8298	-8.454	-9.454	-19.454	-20.454	-21.454	-22.454	-13.454	-14.454	-24.454	-25.454	-26.454	-27.454	-4.3674	-5.3674	-5.3674	-4.3674	-3.3674	-2.3674	10.471	10.09	9.4997	10.169	8.8945	11.156	9.7123	9.4252	11.828	8.6766	9.2247	10.219	10.326
	10.594	12.243	9.8873	8.6496	9.6887	10.26	10.361	10.576	10.507	9.4952	9.7142	11.064	9.1845	10.164	8.5609	8.9956	10.277	8.4359	-7.729	-8.729	-18.729	-19.729	-20.729	-21.729	-12.729	-13.729	-23.729	-24.729	-25.729	-26.729	-6.5869	-7.587	-7.587	-6.5869	-5.5869	-4.5869	10.222	9.3471	8.7683	9.8333	8.9714	10.405	10.762	11.867	10.316	9.3646	11.74	10.046	10.344
	8.0416	10.201	10.132	11.245	9.6196	9.8731	9.4576	8.2342	10.494	11.521	9.5705	11.77	9.39	12.154	9.4985	9.7709	10.696	9.7666	-5.461	-6.461	-16.461	-17.461	-18.461	-19.461	-10.461	-11.461	-21.461	-22.461	-23.461	-24.461	-6.6871	-7.687	-7.687	-6.6871	-5.6871	-4.6871	9.1061	9.1929	9.4828	9.7953	11.08	10.131	10.014	10.089	11.577	10.957	11.644	10.117	9.7985
	8.719	10.149	9.7714	11.437	9.8481	9.348	9.9279	9.4445	9.5623	10.135	11.126	9.9439	9.5355	9.2332	11.941	10.108	10.562	10.386	-8.716	-9.716	-19.716	-20.716	-21.716	-22.716	-13.716	-14.716	-24.716	-25.716	-26.716	-27.716	-6.3511	-7.351	-7.351	-6.3511	-5.3511	-4.3511	10.164	9.0504	9.6623	9.3544	9.9793	9.9546	10.802	8.7684	9.4455	8.417	11.188	9.4876	9.8452
	9.7037	9.6239	10.031	11.438	10.672	10.135	9.2596	8.4616	11.725	10.19	8.8389	9.6094	10.413	9.5115	9.0255	8.6239	9.3594	9.0118	-5.6934	-6.6934	-16.693	-17.693	-18.693	-19.693	-10.693	-11.693	-21.693	-22.693	-23.693	-24.693	-10.235	-11.235	-11.235	-10.235	-9.235	-8.235	9.9849	11.196	11.409	9.7075	9.4606	10.448	10.21	10.5	9.5137	10.114	9.0048	9.783	8.8676
	9.8735	9.0553	10.506	10.025	9.8695	9.3902	10.004	9.6909	10.466	10.466	10.68	10.851	11.026	10.274	8.8184	9.4478	10.331	9.3921	-9.044	-10.044	-20.044	-21.044	-22.044	-23.044	-14.044	-15.044	-25.044	-26.044	-27.044	-28.044	-5.667	-6.667	-6.667	-5.667	-4.667	-3.667	11.942	10.506	10.1	9.3274	10.238	10.349	10.134	10.007	11.154	10.101	9.9494	8.2614	9.4354
	9.6942	9.353	11.973	9.253	10.599	9.727	11.897	10.357	9.9736	9.7613	9.9459	8.8915	9.2641	10.509	8.8675	9.4557	8.3449	11.596	-6.7997	-7.8	-17.8	-18.8	-19.8	-20.8	-11.8	-12.8	-22.8	-23.8	-24.8	-25.8	-4.5667	-5.5667	-5.5667	-4.5667	-3.5667	-2.5667	10.269	8.5699	9.6522	11.228	10.383	9.0689	10.47	11.003	9.4636	9.9012	10.63	9.1102	10.433
	10.486	9.5654	10.781	8.3411	9.1446	10.321	8.5241	9.7492	11.049	10.043	8.7994	9.1454	8.9429	10.186	10.138	10.073	10.728	11.387	-6.7583	-7.758	-17.758	-18.758	-19.758	-20.758	-11.758	-12.758	-22.758	-23.758	-24.758	-25.758	-6.1104	-7.11	-7.11	-6.1104	-5.1104	-4.1104	10.575	9.6293	10.244	9.3497	10.694	8.6993	8.9826	10.08	10.757	11.012	9.5947	9.0607	7.9957
	12.051	9.7994	11.367	9.8846	9.8416	10.53	8.8667	11.167	11.276	9.5975	9.0222	9.2572	10.457	9.3606	9.9941	10.163	10.493	9.4596	-6.8805	-7.881	-17.881	-18.881	-19.881	-20.881	-11.881	-12.881	-22.881	-23.881	-24.881	-25.881	-5.2602	-6.2602	-6.2602	-5.2602	-4.2602	-3.2602	10.962	9.4522	9.1531	9.7175	11.684	8.8876	9.5996	9.8959	10.896	9.1585	10.501	11.375	9.1893
	7.4121	9.3652	9.6018	10.087	9.777	11.182	8.944	10.131	9.0338	9.8216	10.948	11.07	10.199	10.157	9.8716	9.3988	10.753	10.362	-5.0482	-6.0482	-16.048	-17.048	-18.048	-19.048	-10.048	-11.048	-21.048	-22.048	-23.048	-24.048	-9.013	-10.013	-10.013	-9.013	-8.013	-7.013	8.7484	9.1968	10.28	9.0785	9.6636	10.295	9.1921	9.9706	9.2294	9.8537	10.215	9.9655	10.076
	10.386	10.416	10.925	10.424	10.528	9.5077	10.591	10.067	10.095	11.393	10.27	10.794	9.9982	9.4889	11.119	10.133	8.987	9.8509	-10.148	-11.148	-21.148	-22.148	-23.148	-24.148	-15.148	-16.148	-26.148	-27.148	-28.148	-29.148	-9.532	-10.532	-10.532	-9.532	-8.532	-7.532	9.8731	9.9065	8.6751	9.98	10.083	10.123	9.2273	10.464	9.3173	11.125	10.329	10.93	9.8242
	11.724	11.306	10.851	11.311	9.0504	9.1061	9.3252	11.204	8.8454	9.4816	10.387	9.9285	10.582	9.4128	10.583	9.6944	9.9152	11.984	-4.1523	-5.1523	-15.152	-16.152	-17.152	-18.152	-9.1523	-10.152	-20.152	-21.152	-22.152	-23.152	-6.3193	-7.319	-7.319	-6.3193	-5.3193	-4.3193	9.6668	7.8641	11.608	9.195	10.913	9.0796	10.732	10.006	9.5552	11.086	10.268	10.326	10.873
	9.43	10.181	9.8661	9.8801	8.6875	9.7763	8.8377	11.042	10.267	9.2305	8.96	11.432	10.965	8.1657	8.118	9.6533	10.576	10.891	-10.467	-11.467	-21.467	-22.467	-23.467	-24.467	-15.467	-16.467	-26.467	-27.467	-28.467	-29.467	-9.471	-10.471	-10.471	-9.471	-8.471	-7.471	10.387	9.6434	10.596	8.7477	11.057	10.306	8.4511	8.3902	9.8518	8.7503	10.219	10.389	11.032
	9.8426	10.463	9.0869	9.2165	8.8652	9.952	9.5583	10.032	11.264	8.2738	10.482	10.089	9.8443	10.479	8.4479	11.221	9.5578	8.8277	-8.428	-9.428	-19.428	-20.428	-21.428	-22.428	-13.428	-14.428	-24.428	-25.428	-26.428	-27.428	-9.437	-10.437	-10.437	-9.437	-8.437	-7.437	9.5912	9.8144	11.202	10.507	11.275	9.1795	10.122	10.964	9.8669	8.3862	8.6915	9.5712	10.93
	11.594	11.444	10.862	10.26	9.087	9.5833	9.9717	11.297	10.254	9.4333	11.264	10.552	9.455	10.732	9.1251	8.292	11.13	11.177	-4.4684	-5.4684	-15.468	-16.468	-17.468	-18.468	-9.4684	-10.468	-20.468	-21.468	-22.468	-23.468	-4.7329	-5.7329	-5.7329	-4.7329	-3.7329	-2.7329	9.2498	10.63	10.253	8.1735	9.8375	10.295	8.8487	9.7396	9.4232	10.112	11.52	9.2411	8.3479
	9.3865	8.9203	9.2958	10.482	10.127	8.7214	10.705	11.468	10.81	9.1691	11.879	9.372	8.3574	9.1454	11.372	10.489	8.7872	11.072	-8.429	-9.429	-19.429	-20.429	-21.429	-22.429	-13.429	-14.429	-24.429	-25.429	-26.429	-27.429	-6.3029	-7.303	-7.303	-6.3029	-5.3029	-4.3029	10.485	9.4414	10.003	9.9593	9.4205	10.972	8.9951	9.9013	11.25	9.0792	7.9946	9.1225	10.844
	10.731	12.43	9.298	8.5818	11.392	10.946	10.24	11.495	11.005	8.6147	10.197	7.9464	9.8203	9.8125	9.2298	10.11	10.419	8.7751	-9.276	-10.276	-20.276	-21.276	-22.276	-23.276	-14.276	-15.276	-25.276	-26.276	-27.276	-28.276	-5.8277	-6.8277	-6.8277	-5.8277	-4.8277	-3.8277	11.017	10.062	9.6239	9.837	11.206	10.097	9.6771	10.388	10.833	9.4869	10.15	8.6231	11.244
	10.836	9.2146	11.153	10.955	8.2213	9.1992	10.542	9.2249	11.448	10.569	9.8772	10.051	10.158	9.2173	9.2397	10.028	9.5595	10.579	-9.388	-10.388	-20.388	-21.388	-22.388	-23.388	-14.388	-15.388	-25.388	-26.388	-27.388	-28.388	-6.7188	-7.719	-7.719	-6.7188	-5.7188	-4.7188	9.9604	10.347	9.4579	9.7542	10.962	12.064	10.652	9.4026	10.252	11.613	10.884	8.222	10.071
	10.524	10.716	9.9945	10.252	9.966	10.759	10.495	10.629	11.822	8.4585	10.068	10.882	9.2854	8.8575	10.022	8.9209	10.521	9.5191	-9.656	-10.656	-20.656	-21.656	-22.656	-23.656	-14.656	-15.656	-25.656	-26.656	-27.656	-28.656	-10.282	-11.282	-11.282	-10.282	-9.282	-8.282	9.4998	9.995	10.117	10.203	8.9463	10.017	10.757	9.7825	10.171	10.957	11.827	10.284	10.964
	7.693	11.419	10.091	10.383	9.773	11.336	9.403	9.4432	8.7998	10.014	10.198	9.4446	10.743	10.51	10.299	9.9325	9.5899	8.3386	-7.803	-8.803	-18.803	-19.803	-20.803	-21.803	-12.803	-13.803	-23.803	-24.803	-25.803	-26.803	-9.367	-10.367	-10.367	-9.367	-8.367	-7.367	10.117	10.387	9.1228	10.401	10.713	10.054	11.048	8.8255	11.151	11.894	9.4349	11.25	10.905
	9.0849	9.6819	9.271	9.9144	10.986	10.671	10.794	10.468	11.291	9.8787	11.305	8.459	10.339	10.823	9.9252	10.352	9.9243	9.6597	-7.396	-8.396	-18.396	-19.396	-20.396	-21.396	-12.396	-13.396	-23.396	-24.396	-25.396	-26.396	-5.71	-6.71	-6.71	-5.71	-4.71	-3.71	10.484	9.6894	8.812	11.088	11.216	10.311	10.315	10.281	10.123	9.8202	10.208	10.168	9.8066
	11.64	9.5309	10.165	10.634	9.8903	10.319	9.7083	10.783	10.112	10.189	9.7279	10.467	10.254	10.9	9.3033	9.4249	9.4694	9.6153	-7.089	-8.089	-18.089	-19.089	-20.089	-21.089	-12.089	-13.089	-23.089	-24.089	-25.089	-26.089	-7.183	-8.183	-8.183	-7.183	-6.1825	-5.1825	9.2212	9.8326	9.3218	9.7891	10.178	8.8653	9.7418	9.938	9.0823	9.794	9.6301	9.6743	10.183
	9.2197	10.49	9.5667	11.109	10.062	9.0506	9.9816	11.866	10.789	9.1597	8.7885	9.4072	11.372	8.1433	9.8063	9.9487	9.2465	9.9645	-8.385	-9.385	-19.385	-20.385	-21.385	-22.385	-13.385	-14.385	-24.385	-25.385	-26.385	-27.385	-5.9065	-6.9065	-6.9065	-5.9065	-4.9065	-3.9065	10.93	10.675	11.323	9.3063	9.1213	8.4426	9.0798	10.096	9.4064	11.813	11.122	10.037	11.298
	9.8178	10.034	10.429	10.073	11.918	9.4245	11.436	11.361	9.6866	11.46	10.499	10.907	11.75	10.288	8.3183	9.4338	9.3395	9.8176	-4.5445	-5.5445	-15.544	-16.544	-17.544	-18.544	-9.5445	-10.544	-20.544	-21.544	-22.544	-23.544	-6.9623	-7.962	-7.962	-6.9623	-5.9623	-4.9623	10.45	9.9353	8.9526	10.019	10.385	10.409	9.9611	9.7584	9.3671	8.4162	8.4804	9.4364	11.182
	8.848	10.213	9.8331	8.1764	9.7636	10.316	11.17	10.816	9.8955	10.755	10.645	10.065	11.505	10.223	11.673	9.5448	9.3824	8.222	-7.808	-8.808	-18.808	-19.808	-20.808	-21.808	-12.808	-13.808	-23.808	-24.808	-25.808	-26.808	-8.893	-9.893	-9.893	-8.893	-7.893	-6.8929	9.4929	11.011	9.5589	10.514	10.378	9.0913	9.8091	12.088	9.0788	9.6438	9.5805	10.864	9.0551
	10.586	10.144	10.016	9.5154	9.8965	11.065	10.549	10.558	11.162	8.7946	8.4136	8.1364	8.6628	10.184	10.491	8.7974	10.505	9.5902	-5.4637	-6.4637	-16.464	-17.464	-18.464	-19.464	-10.464	-11.464	-21.464	-22.464	-23.464	-24.464	-9.722	-10.722	-10.722	-9.722	-8.722	-7.722	10.585	10.161	10.386	10.069	9.5872	10.789	9.7602	10.035	9.918	11.809	10.425	9.6469	9.158
	9.4499	10.707	9.6795	8.8632	8.2187	10.148	10.857	10.65	9.7899	10.484	10.117	10.88	9.916	9.5145	10.494	11.217	10.647	10.374	-5.89	-6.89	-16.89	-17.89	-18.89	-19.89	-10.89	-11.89	-21.89	-22.89	-23.89	-24.89	-9.778	-10.778	-10.778	-9.778	-8.778	-7.778	9.489	10.651	10.789	9.0612	9.8489	10.403	10.791	7.5991	9.5746	8.7945	9.7458	11.062	10.775
	9.4619	8.6105	11.295	8.5187	10.279	8.8236	9.7573	10.288	9.8308	10.194	10.105	8.2588	9.3324	10.906	10.305	11.074	10.86	9.8936	-6.0418	-7.042	-17.042	-18.042	-19.042	-20.042	-11.042	-12.042	-22.042	-23.042	-24.042	-25.042	-6.8229	-7.823	-7.823	-6.8229	-5.8229	-4.8229	10.425	10.527	9.2619	9.9238	9.4061	10.518	10.421	8.7946	9.5372	9.2577	10.785	9.1913	10.273
	10.611	9.7786	7.4052	9.9245	11.585	10.557	10.17	10.149	9.6442	8.7898	11.093	9.1367	10.506	9.3145	10.53	11.288	10.575	11.57	-9.756	-10.756	-20.756	-21.756	-22.756	-23.756	-14.756	-15.756	-25.756	-26.756	-27.756	-28.756	-8.561	-9.561	-9.561	-8.561	-7.561	-6.5612	9.8986	9.9869	10.366	9.1112	9.4049	7.9968	10.958	9.7333	9.4501	8.6321	9.5919	10.12	10.207
	9.8144	10.362	8.1413	9.5763	11.032	10.284	9.1552	9.0889	11.695	9.2911	8.8858	9.5537	10.834	7.791	10.028	10.217	10.395	9.7392	-6.8805	-7.88	-17.88	-18.88	-19.88	-20.88	-11.881	-12.88	-22.88	-23.88	-24.88	-25.88	-5.067	-6.067	-6.067	-5.067	-4.067	-3.067	9.9377	9.9599	10.359	9.1643	9.6783	10.392	10.627	9.2769	9.085	9.8581	10.661	10.13	10.543
	10.89	11.126	8.5044	9.6401	9.8127	9.5946	9.2558	9.8877	9.615	9.8352	9.7675	11.188	10.447	10.593	10.925	8.5216	11.504	9.6317	-7.689	-8.689	-18.689	-19.689	-20.689	-21.689	-12.689	-13.689	-23.689	-24.689	-25.689	-26.689	-6.3793	-7.379	-7.379	-6.3793	-5.3793	-4.3793	10.531	9.0185	8.236	9.3928	10.735	9.9245	10.281	9.6172	9.955	8.1366	8.1105	10.838	7.6389
	9.8678	9.8206	10.196	11.997	9.6096	11.346	10.434	10.909	9.9815	9.7026	9.6623	9.6958	9.2655	10.601	9.1666	10.133	9.0364	9.5954	-10.441	-11.441	-21.441	-22.441	-23.441	-24.441	-15.441	-16.441	-26.441	-27.441	-28.441	-29.441	-4.135	-5.135	-5.135	-4.135	-3.135	-2.135	10.922	10.247	10.171	10.467	10.882	9.7987	11.525	11.077	8.8687	9.6549	10.257	11.032	9.6824
	10.628	8.8891	7.2274	10.024	8.7571	8.3968	10.657	12.142	11.006	8.8653	9.4942	10.137	9.5437	8.9594	9.8773	10.231	12.021	10.165	-6.6539	-7.654	-17.654	-18.654	-19.654	-20.654	-11.654	-12.654	-22.654	-23.654	-24.654	-25.654	-9.378	-10.378	-10.378	-9.378	-8.378	-7.378	9.8445	9.4871	11.406	9.6846	9.4958	9.9305	9.3384	10.061	9.0541	9.996	9.2785	9.1404	11.004
	10.052	10.92	9.9404	9.1563	9.8111	9.3316	9.6367	9.9019	11.081	9.2879	10.771	10.262	11.015	10.057	9.4647	11.45	9.6398	9.0052	-8.472	-9.472	-19.472	-20.472	-21.472	-22.472	-13.472	-14.472	-24.472	-25.472	-26.472	-27.472	-7.205	-8.205	-8.205	-7.205	-6.2051	-5.2051	15.255	9.2002	3.061	5.258	9.3095	12.962	9.9005	9.116	8.7497	9.4451	10.859	9.4435	9.3934
	10.21	9.8443	8.6052	9.9691	9.1332	11.131	10.601	11.345	9.8588	9.9031	9.7308	8.7397	10.58	10.127	8.9959	9.5335	9.3857	9.5029	10.275	10.423	10.679	11.467	9.9018	11.164	9.8108	9.0606	11.478	10.01	11.515	10.882	-16.02	-17.12	-28.12	-29.22	-30.32	-31.42	-15.898	-16.998	-19.198	-20.297	-21.398	-22.498	-17.203	-18.303	-18.303	-17.203	-16.103	-15.003	9.2686
	10.397	9.5438	10.63	9.413	10.86	8.4473	11.078	10.356	9.106	10.73	9.426	9.6666	9.4524	11.445	9.6302	8.4277	10.765	9.4727	11.156	11.352	10.908	9.825	8.4515	9.6495	8.9815	10.208	10.853	9.771	10.13	11.075	-18.254	-19.354	-30.354	-31.454	-32.554	-33.654	-17.671	-18.771	-20.971	-22.071	-23.171	-24.271	-14.287	-15.387	-15.387	-14.287	-13.187	-12.087	9.8654
	10.712	9.0605	9.0813	9.5096	10.021	10.672	10.188	10.2	10.702	10.238	9.9504	9.236	9.4628	8.9195	9.7476	8.6077	9.7643	9.9778	8.8585	10.2	8.5801	10.433	11.499	8.0318	10.444	8.9763	10.69	10.589	9.665	10.49	-11.237	-12.337	-23.337	-24.437	-25.537	-26.637	-15.014	-16.114	-18.314	-19.414	-20.514	-21.614	-15.315	-16.415	-16.415	-15.315	-14.215	-13.114	9.5444
	9.5749	10.553	8.984	9.5351	10.458	9.8095	9.2646	11.303	9.5296	8.2964	10.522	9.965	10.38	10.025	10.918	8.6447	11.477	11.005	8.6048	10.311	8.7124	10.646	10.526	8.8026	8.675	9.0554	10.842	10.714	11.511	9.3479	-11.046	-12.146	-23.147	-24.247	-25.347	-26.447	-18.234	-19.334	-21.534	-22.634	-23.734	-24.834	-12.303	-13.403	-13.403	-12.303	-11.203	-10.103	9.9517
	8.9038	8.8566	9.7308	11.68	8.5719	11.041	8.5953	8.8728	9.5007	10.486	11.328	9.0461	9.3393	8.8555	9.2765	9.4434	11.397	10.429	8.9403	12.788	8.4315	9.9318	9.1928	10.424	8.737	9.3985	10.712	11.531	10.454	9.4789	-16.398	-17.498	-28.498	-29.598	-30.698	-31.798	-17.996	-19.096	-21.296	-22.396	-23.496	-24.596	-14.681	-15.781	-15.781	-14.681	-13.581	-12.481	8.8839
	10.52	9.1833	9.8419	10.653	10.262	9.5881	11.451	9.6082	10.147	10.37	9.2089	9.6751	9.5873	9.5614	9.0568	8.0536	10.313	10.608	8.9004	9.1199	9.4315	9.7185	9.3388	9.3538	9.2098	9.0103	11.082	8.9443	9.1829	10.705	-17.007	-18.107	-29.107	-30.207	-31.307	-32.407	-11.871	-12.971	-15.17	-16.27	-17.37	-18.47	-11.917	-13.017	-13.017	-11.917	-10.817	-9.7167	9.4112
	11.437	10.63	8.8834	9.3472	9.8093	9.8729	11.051	10.303	10.726	9.9796	10.347	9.9414	10.409	10.747	9.0862	10.964	9.0558	10.237	11.272	9.337	10.043	9.7265	11.608	8.701	8.6989	8.4098	9.9929	11.127	11.421	7.9235	-12.708	-13.808	-24.809	-25.909	-27.009	-28.109	-16.764	-17.864	-20.064	-21.164	-22.264	-23.364	-16.432	-17.532	-17.532	-16.432	-15.332	-14.232	11.327
	8.6868	10.47	8.7788	9.6423	9.7162	9.8287	8.3286	9.6554	9.7145	8.1549	10.466	8.8889	11.182	8.8615	10.324	8.1469	10.288	9.9495	10.637	10.667	8.5612	8.6813	10.628	9.7468	9.2819	8.826	10.809	11.041	9.3897	8.9491	-16.121	-17.221	-28.221	-29.321	-30.421	-31.521	-12.665	-13.765	-15.965	-17.065	-18.165	-19.265	-14.466	-15.566	-15.566	-14.466	-13.366	-12.266	8.7699
	10.214	10.695	8.3942	11.24	10.968	10.283	10.954	10.015	9.6108	10.41	10.726	11.173	8.4814	9.4834	11.118	10.126	8.1389	8.3406	12.007	9.887	11.834	10.012	11.897	9.1828	8.626	9.3991	11.616	10.576	9.2294	8.4011	-12.983	-14.083	-25.083	-26.183	-27.283	-28.383	-13.461	-14.561	-16.761	-17.861	-18.961	-20.061	-15.703	-16.803	-16.803	-15.703	-14.603	-13.502	9.7498
	10.457	8.9486	11.791	10.722	10.344	11.101	10.642	8.7923	9.9854	11.172	9.4346	10.79	10.229	10.07	11.202	10.328	9.5924	9.3443	9.4568	10.426	10.621	10.72	10.66	8.9391	9.3628	10.208	9.0904	10.503	8.7004	8.4664	-11.334	-12.434	-23.434	-24.534	-25.634	-26.734	-18.802	-19.902	-22.102	-23.201	-24.302	-25.401	-11.022	-12.122	-12.122	-11.022	-9.9215	-8.8215	10.101
	8.4157	10.449	9.9733	9.3891	10.948	10.201	10.051	9.5903	8.4652	10.133	8.6395	7.3079	10.921	8.8892	10.389	11.214	9.3728	10.066	10.784	11.317	9.2122	11.415	8.8399	7.6642	10.189	9.4183	9.8958	11.223	10.009	11.489	-17.441	-18.541	-29.541	-30.641	-31.741	-32.841	-12.914	-14.014	-16.214	-17.314	-18.414	-19.514	-13.278	-14.378	-14.378	-13.278	-12.178	-11.078	10.285
	12.317	9.4309	8.6768	9.7315	9.2571	10.828	11.067	9.4502	9.3488	10.214	10.722	10.317	11.549	11.143	11.014	8.7358	8.7519	10.541	9.0131	9.5212	10.399	11.892	9.8854	10.012	11.565	10.87	11.165	9.4012	9.4027	10.315	-11.296	-12.396	-23.396	-24.496	-25.596	-26.696	-13.398	-14.497	-16.697	-17.797	-18.897	-19.997	-14.036	-15.136	-15.136	-14.036	-12.937	-11.837	10.07
	10.919	8.8159	11.839	10.364	11.008	10.8	9.6461	9.3221	10.386	9.7063	10.572	9.2881	11.029	9.0515	9.6794	10.272	10.171	8.9605	11.236	10.258	9.9556	9.3621	11.14	10.929	8.2604	8.9297	10.426	10.988	10.251	10.23	-16.406	-17.506	-28.506	-29.606	-30.706	-31.806	-18.349	-19.449	-21.649	-22.749	-23.849	-24.949	-11.459	-12.559	-12.559	-11.459	-10.359	-9.2591	9.7728
	8.7488	11.258	9.21	8.7381	9.1188	7.7315	11.388	10.05	11.244	9.084	10.346	10.556	10.416	9.7109	9.2277	10.57	10.106	9.0183	11.661	9.8318	9.1806	9.8234	9.0832	10.022	10.412	9.5068	9.1736	11.102	10.253	10.401	-11.663	-12.763	-23.763	-24.863	-25.963	-27.063	-17.291	-18.391	-20.591	-21.691	-22.791	-23.891	-15.943	-17.043	-17.043	-15.943	-14.843	-13.743	11.803
	10.87	11.654	10.838	9.0893	10.073	10.489	8.8899	9.7208	11.303	8.2007	9.5893	11.175	8.088	9.0946	9.2116	11.245	9.3377	10.358	10.016	9.1147	8.5668	9.2131	9.6292	9.698	10.186	12.669	9.915	10.448	10.052	9.7522	-14.117	-15.217	-26.217	-27.317	-28.417	-29.517	-12.419	-13.519	-15.719	-16.819	-17.919	-19.019	-10.909	-12.009	-12.009	-10.909	-9.8089	-8.7089	9.9053
	9.1801	11.674	11.031	11.219	10.343	9.7659	9.0134	9.4682	9.7968	10.174	9.5013	9.5345	9.7251	8.0472	9.3149	10.872	9.6809	11.583	10.56	9.8775	9.781	10.959	9.5291	9.8771	8.7481	10.116	10.711	10.397	11.201	10.36	-15.262	-16.362	-27.362	-28.462	-29.562	-30.662	-18.104	-19.204	-21.404	-22.504	-23.604	-24.704	-13.17	-14.271	-14.271	-13.17	-12.07	-10.97	9.8825
	9.3424	9.542	9.6479	11.299	9.3085	9.5137	9.1873	10.484	11.666	10.784	9.3985	10.1	9.0905	9.6594	8.8513	8.7662	11.038	8.7161	10.491	9.264	9.5187	10.049	10.819	8.8547	11.56	9.0883	12.437	10.011	10.731	10.44	-15.599	-16.699	-27.699	-28.799	-29.899	-30.999	-14.487	-15.587	-17.787	-18.887	-19.987	-21.087	-11.104	-12.204	-12.204	-11.104	-10.004	-8.9041	9.8302
	11.17	11.2	10.043	9.2925	10.59	10.426	9.9456	10.515	10.119	10.5	10.287	8.5994	9.5133	10.859	8.4944	10.643	11.126	9.6994	9.4267	10.795	10.204	8.3159	9.1659	8.468	10.141	9.1207	9.0349	10.979	10.112	12.156	-14.802	-15.902	-26.902	-28.002	-29.102	-30.202	-13.052	-14.152	-16.352	-17.452	-18.552	-19.652	-13.546	-14.646	-14.646	-13.546	-12.446	-11.346	7.614
	10.046	9.5133	10.369	9.0562	9.4598	9.806	9.5265	9.5383	10.153	9.6102	11.154	11.499	10.82	10.724	9.7992	9.8309	10.355	10.859	9.6373	10.063	9.9749	10.407	10.831	10.167	8.8015	12.764	9.0519	10.314	8.4798	9.9677	-12.307	-13.407	-24.407	-25.507	-26.607	-27.707	-15.956	-17.056	-19.256	-20.356	-21.456	-22.556	-13.656	-14.756	-14.756	-13.656	-12.556	-11.456	12.165
	11.768	10.489	10.163	9.7083	8.7431	10.325	9.375	10.164	9.2126	7.98	10.414	9.5239	9.3727	10.012	9.353	10.016	10.355	9.4069	11.106	9.235	9.7546	10.35	8.5886	9.5921	8.9614	8.7157	10.256	10.406	8.8619	10.762	-15.888	-16.988	-27.988	-29.088	-30.188	-31.288	-18.909	-20.009	-22.209	-23.309	-24.409	-25.509	-13.286	-14.386	-14.386	-13.286	-12.186	-11.086	9.1422
	10.518	9.4505	10.657	9.027	10.848	9.9233	10.744	8.2511	11.213	10.66	9.891	9.9881	11.349	9.6542	11.909	10.482	8.4477	11.187	10.349	9.1517	9.4866	9.9308	9.9695	9.8781	9.023	9.9492	8.7858	9.9251	9.6824	10.684	-12.563	-13.663	-24.662	-25.762	-26.862	-27.962	-15.166	-16.266	-18.466	-19.566	-20.666	-21.766	-17.559	-18.659	-18.659	-17.559	-16.459	-15.359	10.536
	9.6019	11.807	9.3848	9.7133	10.108	10.523	10.326	10.833	11.337	10.052	10.013	11.41	10.489	9.7465	10.91	9.5609	9.9238	7.9135	9.0342	10.733	10.399	12.032	10.099	10.077	11.478	11.287	8.7305	10.296	8.8233	9.2809	-16.248	-17.348	-28.348	-29.448	-30.548	-31.648	-15.959	-17.059	-19.259	-20.359	-21.459	-22.559	-12.534	-13.634	-13.634	-12.534	-11.434	-10.334	11.186
	9.8483	8.0281	10.169	8.8476	11.012	10.097	9.0868	11.419	10.378	8.9506	9.8785	10.317	9.3872	10.174	9.7931	10.026	9.9234	10.784	10.005	10.229	8.9832	9.2315	9.7558	9.098	10.045	10.661	10.638	10.318	8.0193	10.75	-13.78	-14.88	-25.88	-26.98	-28.08	-29.18	-17.177	-18.277	-20.477	-21.577	-22.677	-23.777	-11.323	-12.423	-12.423	-11.323	-10.223	-9.1234	9.8093
	11.694	9.99	9.9065	9.1938	10.342	10.659	9.7055	9.0474	10.627	10.191	8.3976	8.3543	8.7258	10.626	9.5375	10.341	10.338	11.391	10.52	10.348	8.2833	9.5295	11.661	9.906	11.242	9.6585	9.138	9.7888	10.887	10.096	-13.734	-14.834	-25.834	-26.934	-28.034	-29.134	-11.816	-12.916	-15.115	-16.215	-17.315	-18.415	-13.021	-14.121	-14.121	-13.021	-11.921	-10.821	8.8312
	9.7362	10.932	9.8287	10.051	8.7737	10.136	11.263	11.051	11.019	11.075	9.3123	9.6878	11.897	9.4638	9.1069	9.6555	10.035	8.9512	10.326	9.5379	10.313	9.4946	10.972	9.2887	10.958	8.8809	10.774	9.7363	10.271	9.6682	-13.869	-14.969	-25.969	-27.069	-28.169	-29.269	-18.242	-19.342	-21.542	-22.642	-23.742	-24.842	-12.086	-13.186	-13.186	-12.086	-10.986	-9.8862	9.8134
	8.2193	9.8571	8.5878	9.9615	10.412	10.302	11.188	10.139	10.826	7.7399	9.7168	9.4892	10.341	12.599	9.8745	10.297	9.5053	11.686	11.082	9.4262	8.2155	9.371	9.3756	10.989	9.319	8.1053	10.483	12.004	8.105	9.7992	-11.853	-12.953	-23.953	-25.053	-26.153	-27.253	-18.649	-19.749	-21.949	-23.049	-24.149	-25.249	-16.214	-17.314	-17.314	-16.214	-15.114	-14.014	8.9675
	10.641	8.5587	8.1915	8.236	8.8811	9.3551	9.7941	9.5346	8.2808	7.9442	10.616	10.564	9.0945	10.65	9.2692	9.6156	9.8035	8.9769	9.8482	10.971	11.042	8.78	9.727	9.8189	10.901	8.8329	9.9457	10.377	10.161	9.3476	-17.463	-18.563	-29.563	-30.663	-31.763	-32.863	-11.952	-13.052	-15.252	-16.352	-17.452	-18.552	-16.785	-17.885	-17.885	-16.785	-15.685	-14.585	9.7653
	10.841	8.9811	9.1097	10.591	9.493	9.8958	10.11	12.744	9.4318	9.024	9.9385	9.7174	11.488	10.279	9.8514	10.51	10.648	11.453	10.24	9.9221	9.4341	9.6225	10.041	9.4905	9.0066	9.6536	8.4707	11.003	10.082	10.364	-10.868	-11.968	-22.967	-24.067	-25.167	-26.267	-12.558	-13.658	-15.858	-16.958	-18.058	-19.158	-13.251	-14.351	-14.351	-13.251	-12.151	-11.051	9.5983
	11.113	9.8537	12.1	10.327	9.2108	10.769	8.1938	10.769	10.131	9.8108	11.284	10.236	9.8905	10.378	9.6944	10.769	9.5591	9.656	12.293	11.037	9.7432	10.261	10.73	11.595	9.9715	10.841	9.0908	9.9772	10.161	9.2826	-17.814	-18.914	-29.914	-31.014	-32.114	-33.214	-14.681	-15.781	-17.981	-19.081	-20.181	-21.281	-16.718	-17.818	-17.818	-16.718	-15.618	-14.518	10.128
	9.2771	10.097	9.9005	10.11	9.396	10.176	10.272	9.7008	10.807	8.8399	10.194	9.9064	8.9307	11.976	9.3301	11.738	8.0734	9.9907	9.8547	9.2731	9.7287	11.491	10.193	8.8425	10.012	9.4608	10.305	9.5697	8.8412	9.1852	-15.571	-16.671	-27.671	-28.771	-29.871	-30.971	-19.249	-20.349	-22.549	-23.649	-24.749	-25.849	-16.681	-17.781	-17.781	-16.681	-15.581	-14.481	10.006
	10.415	7.88	9.06	9.9466	10.428	10.911	9.0908	10.198	10.946	9.3038	9.5406	10.227	11.395	9.3254	9.5377	9.5131	9.8871	7.8917	9.554	11.049	9.8363	8.8314	10.524	10.129	10.825	11.363	10.016	10.734	9.9043	9.1846	-11.215	-12.315	-23.315	-24.415	-25.515	-26.615	-16.571	-17.671	-19.871	-20.971	-22.071	-23.171	-11.506	-12.606	-12.606	-11.506	-10.406	-9.3062	12.009
	12.1	10.823	9.035	9.9046	8.4375	10.161	9.8919	9.9313	9.4861	10.769	10.116	10.46	9.3598	10.7	9.3342	10.349	10.993	10.612	11.96	10.514	10.214	11.129	10.053	10.045	7.4408	9.2849	9.7304	8.3265	11.493	10.419	-15.572	-16.672	-27.672	-28.772	-29.872	-30.972	-16.959	-18.059	-20.259	-21.359	-22.459	-23.559	-13.233	-14.333	-14.333	-13.233	-12.133	-11.033	8.8046
	9.8867	9.5919	9.3688	10.363	9.5224	11.009	9.8421	9.8596	10.668	12.088	11.004	9.7459	10.784	10.007	8.8544	10.268	11.337	11.239	9.5195	10.177	9.7723	10.069	11.662	9.8026	11.352	12.063	10.161	9.9111	9.3436	9.5042	-16.504	-17.604	-28.604	-29.704	-30.804	-31.904	-15.312	-16.412	-18.612	-19.712	-20.812	-21.912	-12.71	-13.81	-13.81	-12.71	-11.61	-10.51	9.0721
	9.8238	9.2744	9.4132	10.526	9.4649	10.374	8.6107	10.201	9.2772	8.9541	10.443	11.766	10.661	8.8901	10.019	9.6554	9.1804	10.555	11.082	12.097	8.5658	9.6387	10.021	10.214	9.0409	9.6617	8.8751	11.852	10.274	8.5923	-16.627	-17.727	-28.727	-29.827	-30.927	-32.027	-18.253	-19.353	-21.553	-22.653	-23.753	-24.853	-13.691	-14.791	-14.791	-13.691	-12.591	-11.491	11.526
	10.041	8.8021	10.456	9.1101	9.7207	10.278	10.509	10.316	11.471	10.184	9.0394	11.389	10.711	10.806	11.143	9.5782	9.6168	10.309	9.0496	10.95	10.459	11.584	11.287	7.5236	10.423	11.673	9.3235	10.378	10.368	10.008	-16.922	-18.022	-29.022	-30.122	-31.222	-32.322	-18.138	-19.238	-21.438	-22.538	-23.638	-24.738	-17.61	-18.71	-18.71	-17.61	-16.51	-15.41	8.2767
	9.465	10.572	10.181	9.7704	10.799	9.1674	10.13	10.362	9.3417	9.4676	11.112	9.9695	10.806	10.485	10.603	10.636	8.8992	9.7247	10.818	12.171	10.592	10.692	11.341	11.289	9.7491	9.7956	11.106	11.001	9.3027	9.5219	-14.883	-15.983	-26.983	-28.083	-29.183	-30.283	-15.975	-17.075	-19.275	-20.375	-21.475	-22.575	-16.604	-17.704	-17.704	-16.604	-15.504	-14.404	8.1369
	8.9887	10.785	9.4234	12.783	10.839	10.459	10.21	10.378	9.7568	10.141	8.4451	9.7616	9.6615	10.177	10.147	10.971	11.72	10.573	10.703	9.0501	10.618	10.544	10.059	8.4637	8.6342	10.457	9.5222	11.014	10.717	8.8624	-14.436	-15.536	-26.536	-27.636	-28.736	-29.836	-12.511	-13.611	-15.812	-16.912	-18.012	-19.112	-12.581	-13.681	-13.681	-12.581	-11.481	-10.381	9.6361
	9.4487	8.9468	9.3107	9.272	9.4501	10.217	9.374	10.551	10.301	9.2401	10.331	9.5997	9.2692	6.9255	9.5974	9.2766	11.028	10.938	10.203	9.6367	10.83	9.682	11.837	8.897	9.052	8.8992	9.325	9.7553	10.112	10.289	-14.098	-15.198	-26.198	-27.298	-28.398	-29.498	-14.074	-15.174	-17.374	-18.474	-19.574	-20.674	-14.201	-15.301	-15.301	-14.201	-13.101	-12.001	10.658
	10.706	11.128	10.651	9.324	10.293	9.5792	8.8262	10.294	9.3913	10.342	11.178	9.6995	9.8988	10.82	11.188	9.9686	9.3046	10.426	9.7161	11.542	9.975	10.368	10.076	10.421	11.016	8.5034	10.508	10.4	9.7351	10.345	-15.524	-16.624	-27.624	-28.724	-29.824	-30.924	-16.438	-17.538	-19.738	-20.838	-21.938	-23.038	-12.797	-13.897	-13.897	-12.797	-11.697	-10.597	10.579
	8.5265	9.3999	9.6824	10.549	11.781	8.6388	11.626	10.833	11.016	9.113	9.8362	10.444	12.743	9.2019	9.7437	10.074	9.6681	12.086	9.7966	11.259	9.343	9.1586	10.337	10.443	9.0911	9.7785	12.158	9.6792	8.6039	9.9321	-11.299	-12.399	-23.398	-24.498	-25.598	-26.698	-13.208	-14.308	-16.508	-17.608	-18.708	-19.808	-13.959	-15.058	-15.058	-13.959	-12.859	-11.759	8.8821
	9.9958	9.9069	11.17	8.0517	8.8588	11.148	7.2127	9.5882	8.9699	10.571	9.3231	9.6448	11.028	8.9725	11.189	10.365	10.86	8.9011	10.313	8.5402	9.9249	9.4007	11.651	10.596	10.237	9.4236	8.7513	9.4273	8.8777	9.5477	-14.889	-15.989	-26.989	-28.089	-29.189	-30.289	-17.445	-18.545	-20.745	-21.845	-22.945	-24.045	-16.082	-17.182	-17.182	-16.082	-14.982	-13.882	10.593
	10.553	6.8727	10.822	9.7639	9.5063	10.289	10.513	9.3761	10.282	9.9904	9.1221	9.1511	11.047	10.008	10.83	9.7589	9.7857	10.869	9.9224	9.8764	10.187	10.884	11.037	10.481	10.967	9.8439	9.4694	10.8	7.5223	8.0929	-12.31	-13.41	-24.41	-25.51	-26.61	-27.71	-16.026	-17.126	-19.326	-20.426	-21.526	-22.626	-16.994	-18.094	-18.094	-16.994	-15.894	-14.794	10.041
	9.4862	8.7614	10.215	10.488	11.432	11.813	11.808	8.5287	11.223	11.011	10.384	10.241	11.265	10.4	11.322	10.905	10.516	9.4101	10.96	9.7814	7.7086	10.276	10.169	8.5729	11.262	8.3166	9.8077	10.48	9.8186	10.685	-12.779	-13.879	-24.879	-25.979	-27.079	-28.179	-13.002	-14.102	-16.302	-17.402	-18.502	-19.602	-17.056	-18.156	-18.156	-17.056	-15.956	-14.856	8.7954
	10.866	10.696	10.646	8.6892	7.9956	10.974	11.716	10.975	10.287	9.7172	10.646	12.391	10.678	11.153	10.475	9.8483	8.9747	9.1077	10.778	10.47	10.795	10.635	9.5828	11.306	9.6062	9.6086	8.8412	11.899	10.557	10.25	-12.946	-14.046	-25.046	-26.146	-27.246	-28.346	-18.922	-20.023	-22.223	-23.323	-24.423	-25.523	-13.805	-14.905	-14.905	-13.805	-12.705	-11.605	10.625
	10.5	10.116	7.4303	9.9931	9.4795	10.791	10.836	8.6837	8.7678	10.139	10.007	11.928	7.9458	10.038	9.3302	11.638	10.106	8.9186	9.6148	10.386	10.765	11.205	9.8511	9.959	10.161	8.8494	9.9027	11.325	9.035	9.7098	-17.032	-18.132	-29.132	-30.232	-31.332	-32.432	-13.357	-14.457	-16.657	-17.757	-18.857	-19.957	-15.717	-16.817	-16.817	-15.717	-14.617	-13.517	9.9699
	9.7878	9.8626	10.574	8.2407	10.699	9.0741	10.318	10.603	10.185	7.8737	10.165	9.1734	10.58	10.676	10.518	10.288	11.303	10.385	11.043	8.2976	9.9967	10.149	10.803	10.032	9.277	9.9802	11.725	9.7071	9.5144	9.9335	-13.869	-14.968	-25.968	-27.068	-28.168	-29.268	-11.865	-12.965	-15.165	-16.265	-17.365	-18.465	-11.874	-12.974	-12.974	-11.874	-10.774	-9.6737	10.493
	9.8075	10.035	10.371	10.276	9.9754	10.968	9.6493	10.062	9.4601	9.664	10.196	10.138	9.4453	8.8498	9.0235	10.456	8.9977	8.6827	10.644	10.286	9.5741	12.247	10.916	7.6308	9.8984	10.092	9.8233	9.0358	11.724	10.818	-14.758	-15.858	-26.858	-27.958	-29.058	-30.158	-17.106	-18.206	-20.406	-21.506	-22.606	-23.706	-13.317	-14.417	-14.417	-13.317	-12.217	-11.117	10.263
	11.997	11.248	8.9806	9.9507	10.332	10.366	9.6837	9.8275	11.066	10.039	10.405	11.562	11.567	11.494	10.188	9.9039	10.534	10.998	11.337	8.4471	11.19	9.6579	11.104	8.1618	9.3652	10.085	9.2656	8.9253	10.263	11.453	-17.785	-18.885	-29.885	-30.985	-32.085	-33.185	-14.888	-15.988	-18.188	-19.288	-20.388	-21.488	-10.849	-11.949	-11.949	-10.849	-9.7485	-8.6485	10.835
	9.9381	9.5129	9.7954	9.6889	11.615	9.7075	9.6298	8.5567	10.451	9.4214	9.4146	10.93	10.353	9.4432	8.7599	12.557	10.973	9.4887	9.8836	10.462	9.8543	10.654	9.0596	10.35	9.7751	9.8128	9.6622	11.673	9.5985	9.3302	-13.619	-14.719	-25.719	-26.819	-27.919	-29.019	-14.723	-15.823	-18.023	-19.123	-20.223	-21.323	-16.616	-17.716	-17.716	-16.616	-15.516	-14.416	10.263
	11.988	9.1615	10.032	10.302	7.7376	9.0111	8.7342	9.2185	9.9311	9.3674	9.4925	11.263	9.4258	9.6606	9.3669	10.152	11.128	10.413	11.168	10.703	10.614	8.8957	9.931	11.083	11.165	10.095	10.412	9.1865	10.276	11.962	-15.619	-16.719	-27.719	-28.819	-29.919	-31.019	-18.754	-19.854	-22.054	-23.154	-24.254	-25.354	-14.226	-15.326	-15.326	-14.226	-13.126	-12.026	9.4052
	9.3289	10.293	10.003	9.7807	9.9193	10.568	7.6194	10.062	9.6806	10.78	9.9233	10.182	10.041	9.831	10.21	8.3634	11.453	11.405	9.7075	10.231	9.5884	11.528	9.941	10.013	12.123	10.867	9.9992	10.231	9.7989	10.632	11.065	9.6604	9.1141	10.368	10.195	10.481	9.4168	10.576	9.1529	9.7784	10.048	9.9632	19.352	20.352	22.352	21.352	20.352	19.352	13.698
	9.3369	11.307	10.4	8.7717	9.7986	10.139	9.6835	9.7199	9.6252	10.682	9.1811	11.023	9.4162	10.323	10.423	8.8132	10.55	10.36	11.253	7.9978	10.056	11.807	8.9709	9.4646	10.403	9.9044	11.293	10.177	9.8984	7.8413	9.0719	11.104	9.9741	9.7501	9.1007	11.359	9.7627	10.304	10.409	11.266	9.4834	10.363	21.684	22.684	24.684	23.684	22.684	21.684	11.262
	10.788	9.1589	9.7274	11.113	10.014	9.9732	8.6125	9.7961	9.2507	10.725	9.0163	11.188	10.704	9.2523	9.4332	10.578	9.8285	9.4003	9.5114	10.352	10.364	10.961	9.8898	9.4386	11.178	10.629	9.9605	8.6244	10.129	9.7492	9.1708	10.46	11.055	9.5695	9.463	8.8945	10.132	8.8838	11.436	10.382	11.411	7.9108	17.068	18.068	20.068	19.068	18.068	17.068	8.7272
	9.6024	10.289	9.7546	8.9535	10.111	10.016	9.3356	9.6366	10.169	10.101	11.416	9.4398	10.485	11.066	10.675	9.9658	8.8684	10.309	9.8337	10.423	8.3713	10.181	10.143	11.09	10.153	10.239	10.351	8.8971	11.508	7.8683	11.543	11.197	8.2136	9.4701	10.665	10.175	10.932	10.186	9.8205	10.448	10.042	8.7108	19.423	20.423	22.423	21.423	20.423	19.423	13.507
	9.3523	8.8668	9.1843	11.622	10.683	9.9427	9.8447	9.3303	9.2942	9.2412	9.4585	10.512	9.0732	8.8438	8.8418	9.6175	8.6935	10.445	10.633	9.0561	10.45	12.753	10.938	11.932	9.9993	9.1856	9.8949	10.116	9.3289	10.152	11.922	8.2679	9.2239	10.276	9.9545	10.325	10.749	9.3684	8.4914	10.887	10.026	9.5605	18.719	19.719	21.719	20.719	19.719	18.719	10.009
	10.982	10.723	9.987	9.9646	10.961	10.656	10.943	9.2517	9.6831	10.83	9.9056	10.656	10.34	9.1204	11.56	9.0535	10.623	9.8477	9.2186	10.607	10.735	10.179	11.251	10.505	11.991	11.189	9.3417	10.655	10.184	10.592	10.882	9.3093	9.9597	9.1654	10.394	9.311	9.9024	9.6354	10.072	11.11	9.5689	9.8303	21.098	22.098	24.098	23.098	22.098	21.098	7.3428
	9.4252	10.9	10.466	8.8036	10.501	10.321	9.6675	10.346	8.9362	9.8673	9.2753	9.1445	11.413	10.144	10.819	8.4292	10.384	10.872	9.6148	10.204	10.353	10.008	10.503	11.017	10.597	10.132	10.875	11.025	9.9887	10.459	9.305	9.9704	9.1389	11.617	10.542	9.9703	11.182	9.1915	10.364	9.2629	9.259	9.1971	19.091	20.091	22.091	21.091	20.091	19.091	13.334
	10.272	9.3297	8.9373	9.3218	9.6977	9.5879	9.6378	9.3017	9.6001	10.939	9.7626	8.9447	10.674	9.6989	9.9048	8.285	10.731	8.8016	9.7924	11.702	10.661	8.9688	10.712	9.5775	10.601	10.975	12.102	9.9827	9.332	7.919	10.521	10.921	10.335	10.01	10.03	9.2642	10.298	10.055	9.0474	10.482	10.18	9.8509	19.218	20.218	22.218	21.218	20.218	19.218	13.848
	9.8815	7.6703	11.458	9.8923	8.8308	9.8747	11.107	9.8336	7.9877	10.422	10.436	12.179	9.265	9.6099	8.467	10.025	10.359	9.6194	8.6169	8.6988	9.8259	9.812	10.903	8.5351	8.6539	9.492	10.356	9.6678	10.05	9.7191	8.7034	9.0168	10.991	10.133	10.879	10.576	11.135	10.621	10.064	8.9558	8.9926	8.7112	18.417	19.417	21.417	20.417	19.417	18.417	11.604
	11.055	10.214	10.251	9.5135	9.3151	10.399	10.834	9.5135	10.212	9.943	9.9629	9.1544	10.751	9.6624	10.34	11.053	8.868	8.9197	10.803	9.3182	11	9.2564	9.2174	9.3164	10.253	8.8857	9.6341	9.6137	10.418	8.9041	8.8895	9.4455	9.8481	10.198	8.83	10.003	9.614	11.968	9.5615	9.4311	9.6896	10.834	21.599	22.599	24.599	23.599	22.599	21.599	12.089
	9.8196	8.731	11.662	10.981	10.942	9.6209	9.8888	10.858	11.409	11.552	10.274	8.2674	11.711	9.7281	8.8543	10.202	10.627	8.6543	10.015	9.5865	10.586	9.077	10.221	10.03	8.8769	10.887	8.3755	9.5948	10.054	11.07	9.4699	10.71	9.0096	10.453	9.7613	10.279	9.7059	10.09	8.9893	9.5699	8.0602	9.7859	17.426	18.426	20.426	19.426	18.426	17.426	10.42
	8.5343	10.466	11.8	9.8516	9.0078	10.439	8.332	9.6307	10.214	9.2984	9.7592	10.396	9.652	9.1165	10.456	10.603	10.863	11.271	8.9837	11.521	11.258	10.151	9.2556	9.052	9.3377	9.9982	10.708	8.991	11.477	9.3943	11.057	10.29	10.59	10.29	10.408	8.7384	9.9502	10.029	9.7751	8.9855	10.429	9.3779	16.398	17.398	19.398	18.398	17.398	16.398	11.8
	9.9597	9.8347	9.5469	10.526	9.8692	9.6192	9.1574	11.546	10.896	9.0909	9.9325	9.7571	10.6	9.4135	10.255	9.5841	9.1265	9.435	10.455	10.555	8.511	8.7458	10.961	10.995	10.21	10.672	10.951	10.506	11.296	12.063	9.6027	10.037	10.258	9.5489	10.613	9.4429	11.948	9.8662	10.999	9.3036	11.285	11.38	15.687	16.687	18.687	17.687	16.687	15.687	9.5406
	10.455	9.8046	8.9428	9.5165	10.505	9.66	11.383	9.9107	10.238	9.0028	10.023	11.106	11.075	10.82	11.507	10.009	9.7867	11.766	8.813	9.0159	8.9763	10.892	10.054	10.004	10.604	7.8131	10.632	10.468	10.354	11.365	10.917	8.874	10.465	10.957	9.0996	9.8326	12.269	9.8997	9.1007	9.4987	10.97	9.9652	19.565	20.565	22.565	21.565	20.565	19.565	9.807
	9.6756	10.027	10.291	9.707	11.223	11.836	12.387	9.6995	9.7275	10.068	10.799	10.591	10.046	9.8811	8.2882	12.588	10.664	10.704	11.154	10.833	11.073	9.8069	8.996	9.7597	10.702	9.3054	10.77	10.404	9.9635	11.684	10.773	11.202	9.7894	9.7837	9.5312	9.9355	8.3945	10.774	9.5885	9.9454	8.0336	9.418	19.242	20.242	22.242	21.242	20.242	19.242	10.6
	11.005	9.3905	8.8881	9.5633	10.021	10.133	9.3229	9.156	11.157	11.08	9.3754	10.026	8.9236	10.649	10.202	10.677	8.7819	11.013	8.7627	9.9458	9.3996	11.19	8.7296	9.1456	11.786	10.539	9.7609	10.262	10.545	10.712	10.398	9.1694	10.868	8.9045	10.627	9.5225	9.6783	9.8448	9.6176	10.279	9.9238	10.784	20.678	21.678	23.678	22.678	21.678	20.678	7.3186
	10.941	10.944	11.154	11.221	11.274	8.436	9.397	10.37	9.1222	10.391	10.215	9.6345	9.4062	10.087	9.4037	9.4069	9.7493	9.2918	9.2714	10.741	10.724	11.236	9.7952	10.475	10.474	9.8269	8.8977	10.641	9.4286	9.828	9.3491	9.9092	10.793	9.0902	11.175	9.5747	9.0543	9.4628	9.9029	9.6034	10.291	9.4387	18.232	19.232	21.232	20.232	19.232	18.232	13.94
	10.049	8.6706	10.436	8.7482	9.2167	9.1767	11.408	10.77	11.003	9.2091	11.301	9.5858	9.5787	9.1679	10.944	10.071	11.666	10.436	9.8611	9.1858	9.2402	11.051	9.2456	8.1026	9.3606	8.5453	10.716	9.0059	8.8301	12.222	11.716	8.618	9.9264	10.622	10.931	11.187	7.8966	9.9111	9.8867	9.6844	9.7568	10.315	15.656	16.656	18.656	17.656	16.656	15.656	9.1673
	11.353	11.198	10.987	8.9729	7.7488	10.134	9.6	11.109	11.987	10.334	10.653	10.1	10.212	9.1922	9.2027	9.5646	10.791	9.4115	10.179	7.6862	10.664	10.121	10.497	10.575	10.988	11.318	9.543	8.8191	10.214	10.477	9.7705	9.317	10.696	9.6038	8.2387	11.178	12.514	10.342	10.261	9.1762	10.036	11.019	15.719	16.719	18.719	17.719	16.719	15.719	8.7953
	11.468	10.15	10.676	11.346	10.298	10.472	10.511	9.8757	9.8804	8.6725	9.0456	8.3878	8.9283	12.256	7.916	8.3791	9.1844	11.131	11.331	10.531	9.6679	9.9438	10.941	11.923	10.96	10.278	9.9569	10.786	10.802	9.9658	10.466	10.796	10.416	9.212	9.1995	11.013	8.1789	9.159	10.911	9.7792	8.6455	7.9082	21.122	22.122	24.122	23.122	22.122	21.122	11.271
	12.29	12.131	11.897	10.125	10.755	10.139	10.497	10.086	12.108	11.2	9.3952	11.673	10.099	9.2277	10.375	11.442	9.8076	8.2921	8.7725	10.382	11.025	10.72	9.7333	9.1024	9.0529	10.618	9.3085	8.998	10.843	9.2079	10.325	9.5874	9.9205	9.3044	10.718	8.9243	9.8813	8.1793	9.7228	10.755	8.4931	9.7769	15.425	16.425	18.425	17.425	16.425	15.425	10.129
	9.0764	10.64	10.067	9.9434	8.3046	9.7831	10.74	10.426	10.654	8.5498	9.6436	9.5256	9.8494	10.635	9.1078	8.6492	9.502	9.8144	9.6743	10.633	8.9487	8.2633	10.911	8.7198	10.088	11.105	9.9726	10.606	10.295	9.6384	11.132	10.427	8.6238	10.349	8.5724	12.122	10.403	7.3702	10.764	10.605	8.6823	9.8526	20.931	21.931	23.931	22.931	21.931	20.931	9.9291
	10.424	10.218	9.4138	11.001	11.118	10.95	8.6544	8.0613	10.39	10.754	10.072	10.406	11.865	8.6012	11.709	7.9944	8.7619	10.882	9.4113	11.44	9.7639	10.087	9.8754	8.6625	11.552	9.3244	9.5317	9.4748	11.405	10.934	10.032	9.8923	10.99	10.505	10.624	9.1015	11.229	10.582	9.5914	9.322	9.7271	10.681	18.179	19.179	21.179	20.179	19.179	18.179	9.8829
	10.825	10.81	11.136	11.042	7.9488	9.7646	10.791	10.456	9.224	9.9999	9.1503	9.6621	11.603	10.883	10.462	10.753	8.2668	10.147	10.635	11.208	8.0042	9.6002	11.276	11.491	10.566	9.2487	9.0321	10.032	9.9924	9.2536	9.7598	8.0634	11.067	10.085	11.184	9.9385	8.1001	9.5604	10.088	9.4361	9.3184	9.4223	16.737	17.737	19.737	18.737	17.737	16.737	11.998
	8.4114	11.106	10.248	8.9468	10.703	10.682	10.84	10.421	9.9212	10.685	9.8273	10.015	10.178	11.071	9.7944	10.114	11.652	10.311	9.9197	10.52	10.203	9.9234	7.6274	7.8359	9.344	9.724	10.503	9.8761	9.5437	10.098	11.858	11.269	9.8413	9.531	10.741	9.1137	9.3517	10.024	10.12	9.2875	9.6355	10.388	21.92	22.92	24.92	23.92	22.92	21.92	7.7194
	8.9765	10.046	9.1095	8.568	8.9564	8.5623	10.248	10.241	9.8288	10.059	9.6239	9.2192	11.655	8.9342	9.8117	11.349	11.606	9.4688	10.721	11.751	9.1722	11.22	9.8307	9.9336	10.571	9.3734	9.183	9.4592	10.698	10.739	10.206	10.278	9.842	8.8577	9.9911	10.387	8.6559	10.022	8.9662	9.7613	10.019	10.576	18.95	19.95	21.95	20.95	19.95	18.95	9.6612
	10.735	10.437	8.3461	7.7731	8.6017	12.434	10.595	10.138	9.9245	8.5458	9.8553	9.1313	10.384	10.75	11.241	9.9731	7.9583	9.0397	10.174	9.3876	10.227	10.306	10.696	12.002	9.7611	9.976	8.9718	9.6972	9.2909	9.4563	8.8076	11.559	9.8838	10.274	11.181	11.739	9.5825	9.3556	9.5784	8.2016	9.4632	10.799	16.544	17.544	19.544	18.544	17.544	16.544	12.267
	7.7639	10.253	9.4865	10.451	9.4222	9.0282	10.143	10.548	11.61	10.616	10.468	10.189	10.798	9.3967	10.431	9.207	10.525	10.922	10.107	11.307	9.5601	9.5867	9.33	11.124	11.034	8.757	8.7529	11.144	9.3672	9.7346	11.06	11.108	10.247	10.725	11.618	9.6905	9.7458	9.6926	9.1706	10.876	10.143	10.927	21.143	22.143	24.143	23.143	22.143	21.143	8.0442
	11.094	9.5119	9.7388	9.5295	10.268	9.8007	9.2257	9.9449	8.7182	11.112	10.325	9.5793	10.853	9.6483	10.463	10.654	8.9407	9.856	7.9275	10.758	11.037	10.472	11.404	10.257	10.265	9.2143	10.67	10.71	10.342	10.082	8.9582	11.737	10.302	9.717	8.8503	10.226	9.8	9.2333	9.5699	10.126	9.7229	10.675	20.093	21.093	23.093	22.093	21.093	20.093	11.626
	9.759	10.285	9.7495	10.93	9.8497	9.0225	8.8423	9.8729	9.9291	12.053	10.663	10.971	10.699	9.9798	10.234	10.124	11.696	10.302	9.3465	10.988	8.5028	9.222	10.437	9.5177	9.9421	10.813	9.6174	10.172	10.548	10.293	9.8704	9.6961	9.6409	9.6475	9.6658	9.4601	10.156	10.193	12.338	9.3119	10.673	9.552	20.972	21.972	23.972	22.972	21.972	20.972	8.6586
	9.1859	9.6666	9.4273	9.8781	8.5241	7.5731	8.8212	9.3488	10.142	9.4025	10.287	10.292	9.3787	9.7095	9.4138	9.8499	10.052	9.4483	11.841	10.607	10.6	10.147	10.289	9.2932	9.1657	10.493	8.9521	10.923	9.6836	8.6775	9.5169	9.4024	10.02	9.7474	10.998	8.5919	9.1948	10.535	9.4324	10.262	10.552	8.1334	16.244	17.244	19.244	18.244	17.244	16.244	12.093
	10.215	10.169	11.232	9.9013	11.294	9.537	9.5164	9.8086	11.087	10.568	9.5195	8.6603	9.4026	10.547	10.522	10.214	11.081	10.378	10.958	12.026	10.402	10.858	9.2583	10.433	10.945	11.112	10.777	10.464	9.5158	11.057	10.435	10.202	10.694	9.4671	8.8302	9.6326	11.178	8.8633	10.74	9.5055	8.8079	9.8904	18.782	19.782	21.782	20.782	19.782	18.782	8.8097
	9.129	9.2065	10.39	11.056	10.831	11.348	10.081	10.442	11.087	9.1194	10.004	10.008	10.599	10.743	9.4655	9.6943	10.83	8.8844	9.1215	10.243	9.5764	10.521	7.8885	10.668	9.7975	9.8899	8.7057	10.833	9.3191	9.2845	10.105	8.8134	10.566	10.374	11.178	8.9346	9.2587	10.085	9.6844	11.159	8.7414	10.36	18.305	19.305	21.305	20.305	19.305	18.305	10.287
	9.0395	9.9004	8.8826	9.619	9.485	10.752	9.9333	9.4814	8.3187	10.453	11.755	7.1572	10.401	9.7618	9.2054	10.092	10.014	9.9544	8.1755	10.154	9.8521	7.443	10.546	10.255	9.8507	9.4323	10.156	13.145	9.7307	10.865	8.6137	10.522	9.3295	10.732	9.7121	8.5466	9.8963	10.106	8.9394	9.3697	8.939	9.2703	20.127	21.127	23.127	22.127	21.127	20.127	13.003
	10.78	8.4191	10.521	8.7256	9.2894	9.0687	9.4206	9.8202	9.2901	10.314	10.113	9.9056	7.8895	10.632	8.1156	9.5648	9.4396	9.7737	8.0453	9.6931	9.2598	9.6723	9.6675	10.454	10.78	9.7764	10.538	9.9648	11.015	8.463	7.1942	9.5244	12.426	10.308	9.541	9.439	8.4949	10.471	10.055	9.6863	9.6991	9.5753	21.864	22.864	24.864	23.864	22.864	21.864	12.834
	10.722	10.653	9.0388	10.155	9.2297	10.415	11.38	10.393	9.5327	10.372	8.6576	10.133	10.711	9.6275	8.7444	9.8053	10.177	10.338	10.149	8.7157	12.152	10.246	8.2173	10.477	11.662	10.331	10.419	9.5563	8.7164	10.8	8.5845	10.853	10.746	11.159	9.2751	10.168	9.9976	11.33	7.975	10.068	9.6226	10.433	19.668	20.668	22.668	21.668	20.668	19.668	10.332
	9.9052	9.289	11.6	9.208	9.3181	9.8474	9.9257	11.504	10.594	11.197	10.223	10.211	11.296	7.9583	11.581	9.7904	9.6765	9.099	10.19	9.3639	8.6639	9.2622	11.651	10.795	10.448	11.273	10.785	10.506	9.8503	9.6292	10.514	10.112	9.4818	10.382	11.688	10.821	11.111	11.067	9.7456	10.285	10.038	9.6928	19.782	20.782	22.782	21.782	20.782	19.782	9.3809
	9.918	10.6	10.944	10.63	8.8956	9.3273	9.3601	11.804	10.645	9.386	10.542	7.9756	9.827	10.866	10.653	9.1506	9.9041	10.379	11.462	9.6421	9.7519	8.8319	10.859	11.277	10.941	7.4633	10.673	11.233	11.038	8.9899	11.088	10.463	10.773	10.669	9.4775	9.5568	10.47	9.1509	10.922	10.4	9.9998	11.316	21.128	22.128	24.128	23.128	22.128	21.128	10.795
	9.8896	10.181	7.8827	9.3798	9.7983	10.742	10.928	11.295	11.335	9.6402	9.747	8.8317	9.3233	9.3488	10.956	10.109	8.6217	9.6	8.467	10.343	11.279	7.5033	11.051	8.3186	9.1804	9.4002	8.4873	9.2736	10.771	10.292	8.7536	10.359	10.319	9.2371	9.4153	10.233	10.425	9.1491	9.1568	8.9992	9.9709	11.635	18.554	19.554	21.554	20.554	19.554	18.554	10.931
	8.5116	9.415	11.445	10.739	8.6275	9.2887	9.9771	9.6106	9.2259	10.527	10.906	10.582	10.372	10.218	9.8027	8.8085	10.72	10.35	8.0867	10.217	11.192	10.119	10.166	10.404	10.257	8.4746	11.143	8.3927	10.455	10.231	11.032	9.8057	9.4618	9.7118	10.171	11.066	12.247	8.6871	10.653	9.5599	11.736	11.564	18.275	19.275	21.275	20.275	19.275	18.275	13.477
	9.2185	10.763	9.3719	9.2198	9.879	8.7683	10.737	9.6667	8.711	10.047	9.1641	10.356	11.319	9.9953	10.575	11.563	10.232	10.462	9.0795	10.976	9.1298	9.3059	9.5554	9.6516	10.553	10.321	10.155	9.9038	9.9593	9.2453	9.5305	11.041	9.0485	12.055	11.024	9.9667	10.45	10.214	9.0497	10.087	10.832	8.6761	16.714	17.714	19.714	18.714	17.714	16.714	8.9207
	10.19	9.3156	11.049	9.4372	10.171	10.959	9.4398	11.213	9.4926	9.9827	11.871	8.8293	8.6913	10.215	10.406	10.857	9.8665	10.347	10.562	10.478	9.66	10.243	10.677	10.102	8.259	10.994	10.631	8.9646	9.4668	10.885	10.206	9.8995	8.6452	11.042	10.969	9.8238	10.353	9.3908	8.8109	10.962	9.4758	10.719	18.962	19.962	21.962	20.962	19.962	18.962	9.0695
	11.272	10.436	10.327	9.788	9.2137	9.8539	9.1844	10.463	10.186	9.098	10.565	9.3952	11.237	11.297	9.1048	8.813	10.207	10.895	9.5328	10.409	10.409	10.506	9.2548	9.0814	8.7327	8.9058	10.634	11.207	9.413	10.474	9.4709	10.389	10.149	10.299	10.129	9.0159	10.421	9.295	9.6454	9.4388	9.5506	9.3995	20.325	21.325	23.325	22.325	21.325	20.325	11.288
	9.8514	9.5454	9.2669	9.8819	8.7513	8.8129	9.2072	10.839	12.212	8.4392	10.371	8.8728	9.8307	10.101	10.656	10.242	8.4453	11.288	9.7444	9.5349	9.517	10.698	10.006	9.1977	9.3737	9.6143	9.3007	10.912	9.9737	10.536	9.5154	10.567	8.8541	10.667	10.422	9.548	10.318	11.423	10.386	9.3895	10.451	9.4757	17.416	18.416	20.416	19.416	18.416	17.416	13.234
	8.3133	10.484	9.989	10.937	10.352	8.9785	9.4963	9.6813	10.252	9.8786	11.881	9.8836	11.12	9.5824	10.331	9.7253	9.9256	11.063	9.8665	11.441	10.402	8.5667	10.006	8.3716	8.9802	10.674	9.902	10.278	11	9.8204	9.7874	10.43	11.163	9.9393	10.548	10.786	9.5555	10.331	10.498	11.051	8.6034	8.1708	18.133	19.133	21.133	20.133	19.133	18.133	12.001
	11.07	9.9501	10.778	9.636	10.153	10.531	10.978	10.654	9.6948	9.3523	10.3	10.34	9.9583	9.7301	11.329	9.8604	9.6677	10.926	9.7608	8.58	9.3295	10.215	9.3562	10.444	10.066	9.7852	10.488	10.548	9.4593	10.138	10.242	9.8964	8.9132	10.239	9.7046	10.647	9.5906	9.5264	10.056	11.618	10.775	9.7191	18.611	19.611	21.611	20.611	19.611	18.611	8.4105
	10.934	9.5702	9.074	9.1579	9.1135	10.042	10.248	9.4188	10.429	9.544	8.8627	10.265	8.9757	9.9918	7.7985	10.228	10.58	9.9595	11.292	9.9934	9.4895	10.367	9.6252	9.9133	9.651	9.6827	9.0527	10.268	10.817	10.292	8.8591	10.509	8.5082	10.437	10.053	10.673	8.4866	8.6663	9.9678	9.848	10.122	10.151	16.101	17.101	19.101	18.101	17.101	16.101	7.7572
	10.598	11.803	9.5909	10.334	10.81	8.7768	10.539	11.47	9.9562	11.042	10.415	10.159	9.6257	10.701	10.471	8.6697	9.0532	8.9799	12.084	10.308	10.041	9.2137	9.992	8.5531	10.89	10.962	10.309	9.9046	9.8319	10.187	9.6667	10.162	10.87	9.9557	9.3452	9.9224	10.906	9.0503	9.2892	11.454	10.515	10.169	21.866	22.866	24.866	23.866	22.866	21.866	12.166
	11.562	10.27	10.422	10.596	11.208	7.9066	9.2723	9.6866	10.149	9.1596	9.3772	9.4054	9.2527	9.8413	8.4143	9.2708	8.5982	8.9547	11.251	10.395	10.542	10.48	8.659	9.7214	11.146	9.9035	11.433	8.1249	10.615	10.495	10.318	8.9736	10.685	9.1917	10.862	9.2798	9.505	9.5458	12.279	8.8154	10.565	8.7216	17.091	18.091	20.091	19.091	18.091	17.091	12.334
	9.8268	9.9286	10.527	11.023	11.311	9.026	10.594	10.144	8.676	9.7021	9.8054	9.9036	10.166	9.9932	10.002	10.225	9.5625	10.611	10.614	9.8862	10.593	8.0948	10.085	10.317	8.9777	9.2266	11.077	8.3276	9.7455	8.5732	9.6603	9.2232	10.254	10.262	9.6112	9.2673	9.2285	10.163	11.038	11.542	8.1834	10.779	16.082	17.082	19.082	18.082	17.082	16.082	8.9528
	10.477	9.9007	11.84	10.023	9.1495	9.9441	12.828	10.43	10.187	9.6183	9.8015	9.9949	9.4748	9.4688	10.216	10.793	10.146	10.357	10.623	9.3708	10.503	9.8971	11.064	9.7759	7.9896	10.146	10.693	11.673	8.9675	9.3663	9.8172	10.946	11.529	11.508	10.004	9.5571	10.899	11.182	8.9478	10.169	8.8545	9.8979	10.525	10.054	8.7718	11.089	10.617	8.4752	11.227
	9.9271	8.5221	9.1094	9.7617	8.9789	9.5375	10.202	9.5885	8.8439	10.232	9.4199	10.631	9.3439	10.742	10.295	10.525	8.7313	9.9632	9.7094	8.7747	10.311	8.4859	10.742	11.064	7.803	8.8125	11.708	9.4709	9.7313	8.7577	9.2168	9.3487	9.5166	9.2857	9.095	9.8431	10.286	9.8178	10.18	9.3167	9.269	10.201	8.0955	10.03	9.6439	8.8549	9.4412	9.2007	9.5621
	11.364	8.4555	11.161	9.7665	10.304	10.675	8.4501	9.4968	11.69	10.935	10.026	8.843	9.9676	11.562	10.22	9.6907	11.321	8.3258	7.5664	9.1548	9.0183	8.5876	10.666	10.79	10.053	11.176	9.4777	11.429	9.2928	10.796	9.4167	8.299	8.5099	9.5867	10.313	8.6791	8.4873	9.1366	10.597	10.077	10.433	10.497	10.278	11.144	9.3992	10.199	9.5436	9.9359	11.234
	10.041	11.361	11.071	10.227	11.884	9.5197	10.915	10.003	10.997	10.784	10.001	10.551	10.378	9.6962	8.9151	9.5439	10.339	11.27	9.674	9.8693	10.542	11.768	10.942	10.605	9.5586	10.694	11.136	9.4413	9.7598	10.738	7.4955	10.143	9.879	10.228	11.203	9.9165	11.069	10.186	10.175	9.3341	9.6343	10.474	10.214	9.6578	10.037	8.5475	11.019	9.2733	10.784
	9.5527	9.2476	10.142	10.702	11.375	10.843	9.5165	11.029	10.405	9.8702	9.3801	10.674	9.4139	11.39	9.1435	9.5114	10.504	10.485	9.9472	8.6753	9.3075	9.048	10.204	9.832	9.9271	10.343	11.428	8.9679	9.184	11.313	9.2407	13.391	9.5613	9.5944	9.7426	9.825	11.636	9.8779	8.6161	8.9771	10.334	11.554	9.1808	9.2288	10.91	9.1367	9.9292	10.678	8.6593
	10.799	10.298	11.9	11.188	9.9827	10.001	8.9705	9.8881	9.4803	10.171	9.8163	9.3448	10.013	10.715	11.684	10.584	11.042	8.7851	9.8083	9.9353	10.481	9.9247	9.2036	10.292	10.022	11.824	11.547	8.1836	9.5474	9.8291	11.769	9.6545	9.9596	8.9207	10.734	9.4402	9.8324	10.074	10.038	11.328	10.49	10.54	9.6088	10.427	10.378	10.723	9.7204	10.092	10.045
	10.582	11.786	8.975	12.217	9.6501	10.311	10.928	10.209	10.262	10.475	10.843	9.634	10.267	10.337	9.9662	11.084	10.272	11.221	9.353	9.0318	9.757	6.4097	9.978	9.8739	10.104	10.521	10.269	10.323	9.3391	8.5375	9.5943	10.013	10.357	10.799	10.051	10.234	10.903	9.2777	9.0657	12.125	9.9663	9.2233	8.9952	9.124	10.237	10.953	9.2952	9.9976	10.239
	10.897	9.4812	9.2298	9.6584	10.438	11.352	10.715	7.0399	8.664	10.148	10.696	9.4403	9.3349	8.5921	9.0196	10.353	11.367	10.951	10.013	9.3926	7.3705	10.532	10.082	8.7624	10.909	9.6755	9.928	10.953	10.305	9.3469	9.3652	9.432	9.1077	10.096	10.061	8.6441	8.6936	9.5454	11.01	9.863	11.161	10.812	10.381	8.693	8.8659	10.619	10.965	10.02	10.58
	10.641	10.163	10.372	11.233	10.01	9.6898	10.983	11.067	9.0275	9.638	10.006	9.0374	9.4963	10.583	9.9487	9.1796	9.641	10.118	10.785	8.9329	10.108	9.692	10.255	9.9715	10.326	10.211	11.162	9.7134	9.8184	11.863	10.835	10.086	9.9253	11.26	10.871	9.5376	9.7035	9.7061	8.0308	10.052	10.196	9.5844	8.4816	10.22	8.8297	10.283	11.19	8.8902	10.645
	10.839	9.5188	11.001	9.7176	10.42	9.4519	10.149	10.663	10.056	10.069	11.095	11.2	9.8579	9.7054	9.472	10.923	11.952	10.159	9.2718	10.401	10.59	10.697	9.3139	10.66	10.083	8.7708	8.8982	12.144	9.2282	9.8075	9.9105	9.4406	9.3355	8.0173	9.6363	9.0129	10.775	10.139	9.2598	9.7624	9.6402	9.6889	11.522	10.681	10.866	8.9737	9.739	10.725	10.924
	9.1867	10.758	9.1533	10.474	10.04	9.6861	10.555	10.844	9.5322	9.7689	10.055	10.528	10.325	9.4181	11.714	9.4472	8.8824	10.945	10.962	9.9299	11.654	10.225	9.5904	9.2199	10.45	10.44	9.7043	10.101	9.1482	8.2851	9.5264	10.793	9.2399	9.882	10.453	10.558	9.6061	11.663	9.1614	11.021	9.9008	9.5588	9.2965	8.18	10.025	10.039	8.6482	8.9539	10.389
	10.077	8.8329	9.7583	9.5373	8.9954	9.1836	9.5	9.3321	9.74	8.2737	10.486	9.9003	9.9727	9.9221	10.291	9.5171	10.066	10.816	8.8776	9.7634	10.863	10.492	9.5878	8.7335	11.53	9.9592	9.8168	9.2798	8.899	10.084	12.449	9.6457	8.1315	11.426	8.2766	9.5693	9.7477	10.084	10.862	8.8011	10.041	11.346	10.134	10.595	10.426	8.9589	11.521	9.5018	10.925
	8.3706	8.704	10.426	9.3874	11.245	10.257	10.034	10.393	11.022	8.7194	9.7149	10.79	10.449	10.535	9.8861	8.6729	11.959	10.298	9.8108	10.783	10.676	10.641	10.246	10.062	10.249	10.346	9.1999	10.263	8.3688	9.2238	9.4819	9.446	10.793	10.679	9.3794	10.222	9.8243	9.6729	7.8284	10.222	8.7037	9.2371	10.554	11.378	9.3576	8.0484	11.675	9.7369	9.1189
	9.2565	9.7755	10.061	10.085	8.7996	9.9254	10.298	9.99	9.3199	8.7763	9.1417	9.9655	9.9116	10.985	8.5505	9.3467	8.887	10.244	8.9224	9.4393	9.8159	9.2531	8.0078	9.0953	9.9013	11.436	11.627	10.77	8.8561	9.084	7.879	9.3373	8.7633	10.106	9.0859	10.696	10.789	9.3973	9.8973	11.825	10.021	11.135	11.816	10.988	9.5779	9.9003	10.461	10.057	9.1224
	9.7076	10.108	9.4427	10.471	9.2981	10.874	10.634	9.5076	10.637	8.9067	10.604	10.727	9.6662	9.8841	8.623	9.9733	9.8877	8.7912	10.269	10.14	10.988	11.275	10.675	9.6299	8.3332	11.708	9.758	9.0632	10.405	9.1139	10.853	12.698	11.03	10.479	9.1096	10.077	10.019	10.067	10.193	9.9742	9.4842	10.131	9.6316	10.999	9.0694	10.472	9.8671	9.7836	11.922
	10.699	10.551	9.1844	11.014	9.7595	10.236	9.9046	9.1227	8.7653	8.281	10.671	10.238	8.5838	10.884	9.6286	9.9058	9.5625	9.6991	9.8641	9.3965	10.406	10.135	9.7576	10.443	8.3629	9.8432	11.778	10.067	10.844	9.6063	10.664	11.224	9.9378	10.02	8.5213	11.218	11.679	11.025	10.061	10.209	8.8435	8.484	9.2225	10.083	9.26	11.899	10.159	10.326	9.7466
	11.632	9.4368	11.512	11.021	10.612	9.9184	9.0728	8.4564	8.6336	9.8777	8.3413	10.197	10.402	7.0046	10.058	8.9892	10.275	9.5778	10.92	10.447	9.3721	10.086	11.276	9.8282	10.525	10.18	9.5677	9.7887	9.6077	11.994	10.809	9.9922	9.8725	9.7356	11.916	9.2277	11.484	8.3957	9.227	9.4793	9.7146	10.362	9.5695	11.26	10.013	10.933	9.5432	10.14	8.9983
	10.671	10.599	9.8579	8.4629	10.181	9.2891	10.064	10.147	10.174	10.361	9.6623	8.9338	10.571	9.9308	8.4235	10.796	8.787	10.959	9.1051	9.2348	10.54	9.472	9.3432	9.1148	10.119	9.5166	9.7886	8.9173	9.0141	9.1411	11.276	8.2767	10.856	10.902	10.223	8.1515	9.7326	10.501	11.356	9.5087	9.8539	10.439	10.803	10.744	8.9779	8.925	8.3948	12.296	9.2661
	7.9357	9.5219	10.54	9.2471	10.703	9.9021	9.8197	10.089	8.5483	11.229	10.57	8.9428	9.6951	9.7999	8.5012	9.4126	10.029	9.0858	10.658	11.353	9.6104	9.3928	9.634	11.098	9.6278	10.644	9.7476	10.915	10.039	11.025	11.614	9.2642	10.79	10.704	8.7579	10.611	9.8823	11.943	10.708	9.2799	7.9576	10.087	8.8032	10.524	9.5197	11.52	8.7793	8.2363	10.916
	10.387	9.7479	10.908	8.2187	10.863	10.939	8.8214	10.293	9.2576	10.34	8.9119	11.216	10.969	10.211	9.7612	9.1788	9.2328	9.7398	9.6749	9.5726	9.6241	9.6509	11.909	9.7336	9.2773	9.6844	10.448	10.436	8.727	9.3379	10.268	10.419	9.8123	10.749	10.428	11.583	10.961	10.213	9.4698	10.728	9.7654	10.41	10.38	9.6055	10.06	10.515	9.4025	10.046	10.418
	8.7387	8.8559	9.2578	10.836	8.7675	11.921	8.085	9.7569	9.5787	9.1422	9.1932	10.233	8.8181	8.7084	10.845	10.783	9.2282	9.0285	11.654	8.7141	10.455	9.1069	10.452	9.8844	8.788	10.631	9.7843	10.984	12.357	11.503	10.042	8.8972	10.007	9.3057	11.473	9.1501	10.361	10.551	8.9913	9.5406	10.913	10.662	9.0772	10.69	10.512	10.687	8.9985	9.3551	11.745
	9.1549	9.0684	9.8178	10.344	8.9559	10.199	11.081	8.492	9.5292	10.194	9.0212	9.4822	10.136	9.4991	10.5	8.6096	8.6732	8.8932	11.11	10.969	10.821	9.3097	9.6883	8.7744	10.734	9.2093	10.173	8.8317	10.277	9.153	10.68	10.887	9.0949	10.566	9.6018	8.6232	10.923	9.0091	10.412	9.6667	9.7246	10.975	10.967	10.603	11.949	9.1333	11.303	9.3357	10.235
	8.2355	10.196	9.3218	10.86	10.134	10.029	9.0171	11.089	9.7096	8.8726	10.358	11.034	8.3004	9.3513	10.967	9.6894	9.5572	10.664	10.39	9.0681	9.5565	10.604	11.394	10.046	9.8506	10.264	11.105	9.5258	9.3331	9.5051	10.705	8.5979	10.369	8.873	12.047	11.156	10.216	10.261	9.6786	9.0889	10.099	10.174	11.583	9.1087	8.2094	9.8456	10.327	10.694	10.435
	10.134	9.1669	9.1059	7.9115	9.6368	8.2981	9.2513	11.725	9.9964	10.012	11.849	10.106	8.8521	10.194	10.839	10.163	10.839	9.1857	8.9675	10.87	9.582	10.827	10.567	11.05	10.366	9.8009	9.1463	8.307	9.3917	10.105	9.6659	10.49	8.9491	9.6182	10.04	9.6978	9.1045	10.282	9.5283	10.554	9.647	9.0766	10.162	10.189	10.821	9.8557	10.042	10.129	10.61
	9.4788	9.0146	9.724	9.6636	10.221	9.6688	10.384	10.8	9.9217	10.829	10.36	10.876	9.1897	10.202	8.7101	9.686	10.924	11.179	12.16	9.8191	10.766	9.3537	10.045	10.704	9.625	9.5596	8.1949	7.4949	10.038	8.9865	9.0776	9.475	10.31	9.8828	11.298	9.4614	11.475	9.4506	9.8335	11.019	8.7562	9.0527	9.5794	11.125	12.088	8.9924	8.4436	8.9738	9.559
	10.601	9.3405	10.942	10.05	10.095	10.811	8.7877	8.9312	9.9623	10.494	9.5316	9.0679	10.794	10.704	10.47	10.255	11.388	8.9272	8.672	10.435	10.252	10.673	8.6738	9.929	10.789	11.079	8.0295	10.088	9.3492	9.6875	8.2298	11.608	9.9449	9.3555	12.022	9.8039	9.1312	10.698	10.691	9.3326	10.166	9.1789	10.211	10.246	9.8318	8.9087	10.992	10.233	8.4327
	9.3673	11.911	10.644	10.763	9.6736	9.4194	9.9679	10.66	11.109	10.704	10.008	12.331	10.387	10.026	10.483	10.478	11.004	10.496	11.193	8.8636	10.501	10.528	10.531	10.655	10.108	9.5354	10.319	8.7642	10.024	9.2864	10.277	9.3372	9.7881	8.3571	10.644	9.1922	10.983	11.234	9.2498	9.4478	10.803	8.8965	10.487	10.175	10.084	11.129	10.028	11.302	10.053
	8.8534	10.618	10.217	9.9555	10.963	10.117	11.455	9.7968	9.6139	9.9484	10.032	10.018	9.0584	8.0827	9.8439	10.422	11.639	9.5619	10.352	10.173	10.57	9.268	9.5206	11.51	10.264	10.803	9.2407	10.265	8.9553	9.0505	9.5372	10.763	10.863	8.5362	10.123	9.5148	9.1318	10.021	9.7185	9.0461	9.5866	9.3265	9.8419	10.233	10.497	9.7671	10.629	10.295	8.5635
	9.2576	11.153	9.2939	9.7876	10.193	8.4689	10.685	10.443	9.8769	10.261	10.572	9.8508	11.132	9.4094	10.289	11.428	10.245	10.922	10.797	9.3905	9.0567	11.989	10.268	9.302	9.1203	10.679	8.4755	10.289	8.4896	10.54	8.3219	10.02	10.597	8.1161	11.207	8.4646	9.6225	8.7748	10.667	10.917	9.3087	10.626	11.018	9.4659	10.417	9.1872	10.131	9.996	10.523
	10.291	8.4608	10.52	9.5731	8.9467	9.4924	11.206	8.4964	9.5465	10.853	9.4709	10.324	9.403	9.6758	9.4046	9.3907	9.6796	10.054	10.364	9.2066	12.012	9.4616	9.9191	11.094	9.8202	9.1405	10.679	9.321	11.001	9.1125	9.9646	9.4557	9.1725	7.7114	11.023	9.8843	9.671	9.6971	10.601	9.2246	10.843	10.757	12.216	11.417	9.7129	9.1364	10.654	9.4684	10.159
	10.668	9.3782	9.6745	9.1985	9.4075	10.959	9.4558	9.7275	10.252	10.158	10.488	9.2076	10.952	10.098	10.291	11.844	9.109	12.233	8.6541	8.514	10.068	9.2624	11.067	10.008	8.7858	10.035	8.3319	9.3273	11.839	8.972	10.397	10.529	10.188	9.8433	8.2562	10.716	9.218	9.7101	8.3149	9.3871	10.887	10.22	8.8769	9.9933	9.3704	10.695	10.611	8.899	10.92
	8.9276	10.352	9.7298	11.098	9.6849	10.099	10.442	10.231	8.9019	9.9809	10.708	10.436	8.7234	10.101	9.7709	10.003	9.8613	8.9098	10.435	9.8418	8.9249	10.891	11.598	10.209	9.2708	9.5206	9.7775	10.108	10.483	9.6746	9.8873	9.0979	9.164	9.5531	9.8453	12.219	9.2079	9.8165	9.306	9.2348	10.103	9.7101	8.953	9.6221	10.422	9.8019	10.472	9.738	10.934
	9.6171	9.8145	10.004	11.748	10.073	11.404	10.182	10.033	10.034	9.5232	10.872	10.308	8.7941	9.7546	10.719	11.389	9.7154	9.1079	10.553	8.1898	10.53	9.4436	10.548	9.4008	9.4612	11.176	10.857	10.256	10.298	8.8603	10.693	8.9096	9.4256	10.535	9.8763	10.454	10.008	10.958	9.6644	10.461	9.9286	10.32	9.5018	10.075	8.9746	8.997	9.4685	9.6528	8.6562
	9.1521	9.2822	8.7151	10.202	9.5474	9.3019	8.3453	9.7541	8.8118	7.9575	7.5051	10.44	10.459	9.8486	10.183	10.156	10.145	10.392	10.401	9.8365	9.2944	9.3727	10.278	10.436	9.9191	11.524	9.274	12.291	11.445	10.974	10.767	10.61	10.606	10.706	9.9593	10.603	10.788	9.5301	9.9661	10.828	10.244	9.337	9.1386	10.878	7.5932	8.8056	9.2102	8.2658	9.7611
	10.878	9.7492	10.856	9.1907	10.644	9.4426	10.173	11.633	11.029	8.3928	9.9153	8.6969	10.227	10.507	11.47	10.299	10.281	11.179	11.075	8.7919	9.9416	10.406	9.6299	9.3935	12.095	10.086	10.809	9.5234	10.172	9.945	8.7458	8.6872	10.564	11.044	9.4977	10.41	10.996	9.5384	10.766	10.795	9.7498	8.8388	8.6147	9.4964	11.687	11.042	8.8464	9.4017	8.3953
	10.44	9.0235	10.819	10.845	9.5683	10.635	10.329	10.859	9.61	8.3048	9.3757	11.519	9.5722	9.2199	9.7201	8.9551	9.9255	7.9141	9.4362	7.654	10.692	9.6412	9.8438	9.8939	10.008	9.7741	11.58	9.2533	10.705	10.754	10.627	9.2496	9.5864	10.279	10.456	10.147	11.055	8.5681	7.3577	10.054	8.5512	9.3535	10.555	11.453	9.6515	11.342	9.2969	10.326	10.546
	8.7861	9.5263	8.793	9.9341	10.975	10.475	10.567	8.0328	9.6304	11.439	9.804	12.513	9.9925	11.286	9.9967	9.7716	10.768	10.676	10.229	8.8428	9.6929	8.9759	11.223	8.9582	11.111	11.573	11.107	10.067	12.431	8.7565	10.62	9.0299	9.4568	11.409	10.86	10.974	10.348	9.9195	10.953	10.603	9.2105	10.715	9.4655	10.746	9.5137	9.4683	9.0053	9.2093	12.145
	10.659	8.2897	11.249	10.101	8.7923	10.439	11.496	10.467	9.1666	9.7849	9.4111	8.9013	10.928	9.1376	9.9524	9.8122	8.0258	10.739	8.31	9.8727	10.416	11.05	10.6	10.282	9.3325	8.9517	9.9266	10.104	10.544	10.348	10.663	10.076	9.7076	8.5138	10.381	11.768	10.184	10.453	10.022	10.396	9.6091	9.7408	10.872	10.584	11.323	9.7383	10.375	9.3168	12
	9.4324	10.805	9.9345	11.167	10.44	8.2675	9.5196	10.846	8.8341	10.238	9.9406	10.124	9.9668	9.4228	11.074	8.3541	10.332	9.5785	10.79	9.2871	10.286	11.096	9.5054	11.837	11.068	10.092	8.9802	10.559	10.94	10.786	10.124	9.8979	10.816	8.6447	9.7455	9.7632	10.204	11.778	9.2011	11.209	10.594	9.4348	10.805	10.373	10.477	9.3464	10.064	11.272	10.402
	9.7593	10.138	10.289	8.6027	8.8089	10.306	10.17	9.0995	9.7586	11.413	10.463	10.545	10.06	9.6481	10.625	10.156	10.21	8.266	8.8306	10.125	8.9845	9.8763	9.7593	8.937	10.14	10.82	9.2563	11.021	9.8012	8.7906	10.444	10.968	11.402	10.127	10.941	10.692	9.9154	10.819	8.949	9.9629	9.3384	9.0906	11.049	10.009	11.686	7.703	11.315	10.942	9.7844
	9.1513	9.0691	9.9076	9.7384	8.5224	9.0237	10.06	9.5989	10.009	7.8971	10.89	11.934	9.8753	10.333	10.28	9.3128	9.9243	9.2209	10.006	8.4599	12.482	10.519	10.705	10.304	10.082	11.173	9.7765	10.703	9.6655	9.874	11.659	10.29	10.8	10.974	9.7411	9.7294	10.25	9.5944	9.1254	9.722	10.325	10.585	8.4494	9.2437	9.8171	10.653	10.029	11.961	9.229
	9.6708	10.409	9.4457	10.136	8.6985	9.1439	10.696	9.868	10.627	9.5494	10.493	9.1885	10.377	9.5764	9.3647	10.222	9.9747	9.812	10.297	9.7716	9.5332	9.2342	10.388	10.473	9.6721	8.3356	9.7793	10.442	8.9597	11.31	10.931	9.9892	10.716	10.805	8.922	10.51	10.77	11.157	9.889	10.936	10.192	7.7836	10.961	10.469	9.7756	11.098	11.613	10.143	10.542
	10.771	10.879	9.2494	11.31	10.665	10.178	8.7051	9.5515	8.8432	11.813	11.108	10.048	9.8519	9.9384	11.233	10.471	10.921	9.385	9.3869	10.496	10.235	8.9194	10.013	10.695	9.2004	10.392	10.13	9.7099	10.13	9.9269	10.366	9.6671	10.242	8.2245	9.8897	11.264	9.2747	11.09	10.4	11.483	9.571	8.854	10.277	10.892	10.836	9.363	9.3169	9.5285	10.276
	9.4151	9.5226	8.5246	8.4175	10.309	10.236	11.197	10.24	9.0642	9.6838	9.9986	10.859	9.6896	11.096	9.6925	10.558	10.094	10.326	10.353	9.0667	9.4601	8.8972	10.072	9.9744	9.0065	10.507	9.8527	9.3472	10.141	8.978	9.5139	9.0296	10.32	10.685	10.353	10.47	9.6967	10.107	8.1297	9.471	11.749	9.5329	10.683	11.159	10.446	10.502	9.3817	9.4863	9.6728
	10.261	10.261	9.6464	10.584	10.261	10.982	10.153	10.355	9.1694	8.9106	10.031	9.6438	8.1001	9.8752	8.3124	11.461	9.7493	9.9666	9.781	9.8749	8.585	9.2353	11.316	10.37	9.5263	10.994	8.8948	11.143	10.756	9.8761	10.707	8.8977	11.549	10.493	9.3598	9.2582	10.537	12.06	9.9454	10.63	9.4638	9.2383	10.121	10.546	9.8365	9.5391	10.434	9.7711	8.5161
	11.047	10.597	9.017	9.7625	10.62	7.6857	11.22	8.8812	9.9511	10.108	11.143	9.6004	9.4108	10.456	12.254	10.955	9.3296	9.6465	11.7	9.9916	10.384	11.033	9.8535	11.034	9.0192	9.4857	9.9845	9.6476	9.1056	11.052	9.13	10.455	9.7341	9.6226	10.423	9.2347	9.8604	8.5584	10.534	9.8391	9.6378	10.057	9.6237	10.326	9.7751	9.1006	11.465	9.3604	11.03
	8.2416	10.499	9.8019	9.4302	11.731	7.2157	9.7179	8.9855	10.788	10.961	9.9461	9.6996	10.534	10.656	10.683	8.9151	9.5039	10.796	8.8446	10.505	8.1969	9.2099	9.5962	10.632	9.8267	9.6729	10.906	8.6993	11.039	9.3846	9.0711	11.462	8.332	10.389	9.5969	9.0967	10.659	10.722	7.2728	10.993	9.7501	11.201	10.458	8.8558	9.1293	11.452	9.1403	8.937	9.5349
	8.8853	10.625	10.522	10.092	10.096	9.6086	10.361	10.904	9.6721	9.4669	8.457	12.752	10.038	8.8341	10.157	8.9959	9.6414	10.211	10.379	11.014	10.535	9.99	8.5871	9.9892	10.431	10.318	9.1041	10.663	11.06	9.9059	8.9335	10.954	9.0187	10.803	10.799	8.7909	11.121	10.927	8.4837	9.1657	9.7854	10.743	9.8751	7.4271	9.8054	10.433	8.9474	10.531	10.157
	10.046	9.2636	9.7862	9.4364	9.1498	10.446	11.269	10.097	11.609	9.9532	9.1234	10.431	10.187	11.489	10.8	9.664	11.636	8.0459	7.9908	10.987	10.271	8.9422	9.5897	10.599	9.9538	10.081	9.5046	10.262	10.36	7.811	9.6679	9.1655	9.9135	9.6793	9.3456	10.444	8.5763	10.458	8.8934	10.918	8.8515	8.5355	10.512	11.444	9.2417	11.648	11.1	8.7833	8.297
	10.401	8.8018	9.2084	10.216	8.4053	9.469	10.372	10.102	10.064	9.0202	10.177	10.867	9.2295	10.993	9.3109	11.516	10.608	9.468	8.8269	10.294	10.432	10.247	8.601	11.058	9.3751	9.9206	9.3167	9.2359	9.951	11.643	10.706	9.875	10.595	9.5766	10.466	8.7013	9.3071	8.7965	9.4316	11.126	10.061	9.9154	9.4804	10.083	9.1194	8.2909	9.182	9.6089	11.161
	10.589	10.687	8.9895	9.8899	10.467	8.699	8.1513	10.115	9.9762	9.9511	8.7867	11.57	9.4025	9.6142	9.249	9.5359	11.543	9.5278	8.611	10.066	10.344	10.466	11.672	10.313	10.139	10.057	11.048	9.9637	10.334	9.7	9.5328	10.071	12.418	8.6291	11.477	9.9405	10.269	10.544	9.3475	10.311	8.2071	10.75	7.5661	9.5309	10.883	9.1606	10.513	9.6036	11.594
	8.51	9.6935	10.825	10.801	10.292	9.3821	10.489	10.866	9.912	9.5789	11.566	8.6581	9.5789	10.016	10.247	9.2178	12.239	6.9657	13.264	9.3665	9.4158	10.353	11.179	9.5358	9.9004	10.439	9.8065	10.29	9.6792	10.321	9.2652	9.9833	9.2336	10.424	10.25	10.841	8.8127	10.218	10.63	8.7424	10.217	10.321	8.7741	10	10.234	10.171	9.3459	9.8149	10.178
	9.8616	9.3647	10.324	9.1742	8.9374	10.833	11.34	10.624	9.9212	7.7747	11.178	9.1454	9.3776	10.233	10.117	9.7169	9.5903	10.557	11.279	9.0563	10.374	10.299	7.5447	10.599	10.54	11.347	10.954	7.5637	10.997	9.2419	10.901	11.195	9.1963	9.7224	8.5826	9.089	11.197	9.2589	10.575	10.21	9.9371	10.238	11.566	11.237	9.3494	9.4989	9.5791	9.5011	11.813
	9.9229	10.867	9.5938	10.106	9.8165	9.9205	8.2993	11.21	10.414	10.876	8.2833	9.4291	9.5737	9.4335	8.7691	8.9392	11.106	9.8421	9.0215	8.9055	10.731	10.467	9.4444	9.8787	10.552	9.9305	10.239	9.455	10.815	10.502	10.475	10.079	8.5856	10.208	9.4886	9.6777	9.4293	8.997	8.6852	9.7089	9.7955	10.391	10.859	9.1972	10.351	10.18	10.511	10.857	8.5342
	10.057	10.591	11.093	9.5802	9.059	9.5797	10.102	10.566	10.079	9.982	10.554	10.5	10.12	8.4709	9.7385	9.773	9.7563	9.5501	10.431	8.574	9.3749	9.4122	10.898	9.4596	9.9277	9.4952	9.9685	8.3164	9.5552	9.5075	8.2718	10.756	11.189	10.752	9.8892	8.6339	9.6857	10.421	10.329	9.1201	9.7836	10.637	8.8502	8.7324	12.048	10.903	10.318	9.7346	9.6013
	10.669	10.866	10.819	8.7966	9.4346	10.79	10.637	8.2646	10.984	7.7245	10.121	9.0462	11.189	9.7143	11.129	9.2271	11.01	8.9872	8.9548	9.8971	9.0782	10.098	9.4071	8.851	11.952	9.8888	10.297	9.8382	9.5098	10.929	9.7172	10.143	10.221	10.664	9.4429	9.6086	10.084	8.4313	10.06	9.7266	11.399	10.302	10.27	12.101	9.7212	11.465	10.897	10.13	10.611
	11.189	10.086	9.3628	11.453	10.79	10.519	9.7747	10.733	12.243	8.9636	8.7981	9.6617	9.4249	8.8983	9.1719	9.6563	9.5496	9.882	9.9863	9.2287	9.229	10.452	9.1572	8.2133	9.4693	10.354	9.8114	10.588	11.236	10.533	9.0925	9.8285	9.6378	10.585	12.357	9.2897	11.255	8.9422	8.8883	10.697	9.8703	8.472	11.328	10.678	9.5645	10.886	10.306	9.2285	10.592
	9.9104	9.4261	9.5842	9.1514	9.4478	9.0271	10.966	10.509	9.7725	9.1348	9.2038	9.9594	9.355	10.967	9.5502	8.7972	9.2523	9.5637	12.285	9.1194	10.411	9.6043	9.8216	10.319	10.268	10.119	9.5865	9.1623	11.368	11.088	9.5001	10.391	12.199	10.213	9.8766	10.714	10.711	9.2265	10.765	9.7432	9.7274	8.3275	9.9878	10.837	11.843	9.1613	10.063	11.07	11.416
	9.0494	8.9376	11.249	9.3294	8.6439	10.827	9.2589	10.5	11.419	9.8324	9.9339	9.9111	10.27	10.183	11.207	8.8846	9.9141	10.388	10.698	9.7539	10.115	9.8232	10.393	9.3061	9.3716	9.56	8.3498	9.6722	9.9929	10.218	8.7873	12.039	8.2481	9.9792	9.334	10.512	10.231	10.09	10.497	9.5335	10.019	7.9525	10.141	9.5993	9.1885	8.8037	8.5507	10.126	10.717
	9.617	10.865	9.9194	9.4928	10.823	9.643	11.283	10.312	9.7547	9.3772	9.8239	8.8896	8.685	11.492	8.277	9.4154	11.311	10.892	8.3493	10.681	9.9961	9.9229	10.41	10.227	8.4685	9.326	10.391	9.9924	10.154	10.651	10.312	11.228	8.5198	11.488	10.783	9.9481	8.8987	10.725	9.932	8.5034	10.433	8.6975	9.739	9.8187	9.5814	12.626	9.8812	10.129	9.6492
	9.5025	10.535	9.163	9.9849	10.187	11.722	8.8016	10.795	9.1349	10.437	8.904	10.635	9.8149	10.006	10.249	9.7951	10.686	10.306	8.5969	10.749	10.394	11.007	10.037	11.395	8.0922	8.9414	9.9717	9.7714	10.237	12.303	10.9	10.008	9.6607	10.571	10.177	10.349	10.345	9.8462	9.3052	11.474	9.543	8.6897	8.6162	8.7607	10.209	9.8342	10.03	10.36	9.6879
	10.661	9.6039	11.069	10.087	9.2622	9.1874	8.8426	10.485	9.4544	9.0628	9.5589	9.6948	11.024	10.316	10.167	10.541	10.426	10.307	8.8513	8.7424	9.0291	9.9624	7.9482	10.94	8.6865	11.782	11.324	10.107	8.9062	10.832	9.4205	10.474	9.5435	11.017	11.272	9.8117	10.731	10.94	8.5101	10.229	10.057	8.8157	9.3915	7.6479	9.5675	11.06	8.4662	10.335	9.1842
	10.163	10.568	10.239	9.4296	9.5844	9.1334	11.775	10.375	9.9426	9.361	11.088	8.9268	10.341	10.815	10.28	10.697	10.622	9.4416	10.151	11.011	9.2975	10.46	10.414	10.265	11.098	9.7786	11.069	10.374	9.7898	10.894	10.554	10.6	10.403	9.8855	9.0504	10.644	10.814	9.6425	10.695	10.512	10.475	10.572	9.6727	8.9153	8.786	9.9603	10.987	11.291	9.5433
	9.9299	10.211	9.4294	9.3819	10.5	11.918	10.12	10.362	10.323	8.7501	8.7547	8.5178	9.7404	8.9678	11.394	9.4402	10.08	8.909	8.9264	11.051	9.9715	9.96	9.515	10.91	10.667	10.493	9.5177	7.7449	9.7705	10.217	8.2825	9.7611	10.241	10.395	8.408	10.094	10.843	9.7378	10.4	10.401	11.031	8.9743	9.4062	9.907	9.9042	9.5472	10.506	10.819	11.618
	9.9938	9.5645	9.1458	10.797	8.7008	8.9553	8.2324	9.9523	10.334	10.428	11.235	11.881	9.0217	8.2029	9.4849	10.459	8.2056	10.495	9.5646	9.557	11.343	9.9425	11.146	10.352	8.2916	10.385	9.9595	9.1123	9.6295	10.404	10.157	9.9489	10.171	8.8982	8.5034	9.8219	10.427	11.315	7.9805	10.099	10.517	8.7701	9.6412	9.2745	10.335	10.247	9.216	9.869	8.6324
	8.7248	10.922	10.04	11.203	10.762	9.9468	10.335	9.6666	9.2739	10.099	10.088	10.121	10.004	9.265	10.992	9.5575	9.9459	10.016	10.407	8.6661	9.8334	11.269	8.6524	9.0113	10.63	9.7077	8.6434	9.9096	8.655	11.671	9.8704	11.349	10.41	9.8881	9.3856	9.6519	10.729	9.5802	8.5727	10.078	9.8153	9.707	10.154	9.2698	9.0599	8.6259	10.894	10.262	9.9468
	10.508	9.955	9.7904	9.5199	9.2778	10.924	9.717	10.698	9.9745	9.3429	9.6688	10.931	10.063	10.938	10.061	9.0919	8.8917	10.9	11.205	10.937	10.525	10.424	10.55	10.432	9.5143	8.7692	9.9557	9.4422	10.213	10.942	12.346	10.417	10.568	10.003	9.0658	9.4408	12.061	9.6052	12.014	9.7336	10.332	9.9711	9.177	9.0302	10.511	10.062	11.451	11.152	10.402
	9.5103	10.298	9.5191	10.199	10.287	9.8613	8.765	9.8351	9.314	8.6874	9.9576	9.2801	11.048	12.759	11.533	9.6295	10.138	11.513	8.1413	9.1943	10.443	11.134	10.004	10.089	10.477	10.365	11.775	9.8423	11.748	9.8255	12.308	9.8869	9.4507	9.495	8.8989	9.9328	9.6248	10.102	10.44	8.3728	9.771	10.295	10.456	9.3713	8.5509	8.6869	10.749	10.656	9.7233
	10.268	9.2379	10.036	11.478	8.1594	9.5742	10.977	10.345	10.522	8.3347	9.2327	6.9908	10.642	11.021	9.6243	10.119	10.16	9.4185	10.851	9.6146	10.22	10.237	10.29	11.097	8.9184	10.978	9.5132	9.5436	9.0833	8.5533	9.8823	10.417	9.3159	10.087	10.475	9.1637	8.7374	9.4085	10.899	9.3633	9.659	9.3812	10.075	11.033	10.77	9.9707	10.089	10.118	9.269
	8.2225	8.5904	10.749	9.0044	10.132	9.7489	9.5646	8.6762	10.897	10.182	10.633	9.7746	8.1536	11.207	9.8593	10.279	9.7355	10.841	9.6023	10.792	11.615	9.5539	10.711	10.706	10.045	9.1788	10.032	10.144	12.01	11.263	9.1252	11.072	9.1746	10.72	10.646	9.5367	11.336	9.0796	11.359	9.7922	9.322	9.4957	9.8747	8.5736	10.29	8.6904	10.005	10.278	11.954
	10.754	10.422	10.441	8.8661	9.6663	11.118	9.5625	11.007	9.1715	9.2588	9.9948	10.211	9.2516	8.1151	10.422	9.0909	9.5812	9.7908	11.164	9.168	9.5472	9.7909	8.3592	9.7629	10.145	10.377	8.382	11.031	10.499	10.469	9.8359	10.214	10.406	11.045	10.793	9.7527	9.9911	9.6295	10.447	9.7533	10.103	10.693	11.523	8.5263	10.52	8.2595	10.669	10.993	9.0534
	10.392	9.9054	11.561	10.325	10.2	9.7105	9.3693	8.787	12.519	8.9324	8.6144	9.4748	9.9635	11.245	8.4693	9.532	9.5137	9.5025	10.341	9.9175	9.4497	9.802	7.5212	8.6952	9.8108	10.214	11.169	10.95	11.551	9.5532	9.5679	9.83	9.1209	11.248	9.9126	9.0808	10.335	7.9258	9.9656	11.205	9.7827	10.231	9.4286	12.393	10.294	9.4595	10.171	10.309	10.413
	10.517	10.612	10.701	8.7908	10.041	9.4899	11.003	10.944	10.288	9.2947	9.2621	9.3981	11.835	8.7503	8.4725	9.7585	11.356	11.112	9.7986	9.6717	9.4302	9.9774	11.249	9.5729	10.768	10.482	10.613	9.2389	10.269	10.643	10.261	12.845	10.364	9.258	8.7102	9.8986	11.588	9.5623	9.8598	11.171	9.2922	9.2005	8.598	9.485	8.2864	9.1307	10.074	10.646	11.582
	7.8786	10.963	8.5679	8.8416	10.465	10.121	7.938	8.4911	8.949	10.188	10.378	9.6514	7.8018	10.667	8.3865	8.3743	9.841	8.7649	10.921	9.9681	9.92	10.079	9.2318	8.6151	10.025	9.3878	10.734	11.746	10.045	9.5205	10.543	8.736	12.165	10.715	9.2428	9.7774	10.74	10.693	9.6699	10.166	10.941	9.725	12.372	9.495	10.398	10.236	9.5576	10.527	9.4538
	10.016	8.1267	10.453	10.343	8.8342	10.885	9.036	10.772	9.6599	9.022	8.9914	8.1515	10.456	9.3005	10.091	10.994	9.3196	9.9285	9.3077	9.7352	9.4351	12.388	11.828	10.218	8.8876	10.767	11.164	10.547	10.05	9.5368	9.6308	9.6249	7.4459	9.9557	10.959	11.314	9.0034	10.645	10.923	10.615	8.5382	9.5995	10.588	10.388	10.99	10.539	8.5567	10.139	9.2472
	10.414	9.2369	10.194	10.096	9.7967	10.388	10.225	10.193	9.9754	10.89	9.3389	9.1293	9.6875	7.5868	9.2372	9.359	10.953	10.316	10.181	8.4921	9.1937	9.5586	10.35	10.218	9.4188	9.9011	10.077	9.3505	9.7438	10.198	8.5728	10.915	9.8829	10.859	8.9849	9.8459	11.081	11.044	9.6251	8.2548	10.435	9.8497	10.882	8.6521	9.698	11.178	11.603	10.229	8.8427
	10.819	9.7075	11.317	9.5188	10.047	9.0996	10.115	9.8389	10.319	10.251	8.8208	8.547	7.9539	9.9837	11.028	10.647	9.7727	8.9254	9.6769	10.243	10.334	9.4223	11.18	9.1348	10.008	10.151	9.682	10.309	11.894	10.337	9.473	8.83	10.494	9.2162	10.069	10.04	10.758	10.199	9.9807	10.322	10.835	9.3821	9.9169	8.2426	9.4005	9.804	9.6752	10.062	10.974
	9.2112	11.49	10.147	10.344	11.042	9.6962	10.44	10.735	8.8249	11.502	11.649	10.116	10.566	10.325	8.1042	8.9907	10.33	10.081	8.8153	10.719	10.872	7.89	8.4053	7.5029	10.02	10.306	9.6273	9.6543	10.939	11.576	10.616	9.5422	10.01	10.103	9.8637	9.1586	9.1747	8.7317	9.6401	8.4528	9.8967	9.6123	9.6135	9.8485	9.3352	9.1082	9.6213	10.708	8.4587
	10.445	9.6323	10.772	10.502	10.142	10.554	10.27	12.014	10.374	10.741	9.9092	9.5143	10.719	10.467	10.015	10.461	8.9644	10.747	11.098	11.119	8.5144	9.3635	10.015	7.6119	8.8989	10.307	9.1646	9.5889	9.6301	9.8703	9.234	9.8097	9.6566	10.563	8.2405	8.1633	9.2394	9.3822	9.7212	10.308	9.0466	9.5155	9.5819	9.7644	11.166	8.9116	9.1486	9.8905	10.627
	9.0886	10.424	9.7389	10.001	10.326	9.35	8.5218	8.9734	9.7527	9.5556	10.325	9.9154	8.7541	10.124	10.762	9.003	12.148	11.116	9.7362	9.9037	10.958	7.4684	10.435	10.44	10.568	10.195	9.4924	10.259	9.862	10.921	10.874	9.1062	10.806	9.7791	9.0381	9.9164	10.269	9.793	11.036	8.2802	10.84	9.9753	11.207	10.74	11.196	11.206	9.943	10.28	10.585
	9.408	8.421	9.5335	7.1117	9.3874	9.312	11.399	10.273	10.575	8.5889	10.981	10.036	10.38	10.414	10.167	9.4377	10.352	10.929	11.4	9.2064	7.3058	10.154	9.0607	10.2	11	10.548	10.274	9.7182	9.9471	10.568	8.7253	10.323	8.9574	9.1122	11.979	10.181	9.0089	11.048	10.427	9.6078	9.4914	10.676	8.0658	8.5482	9	11.542	9.6394	10.266	11.506
	10.587	11.356	9.0213	11.992	10.678	10.298	9.8219	10.015	10.958	10.302	8.8469	11.209	10.997	10.015	9.9366	11.17	10.854	7.9515	8.7715	9.9899	9.7219	10.13	10.623	11.411	10.645	8.1244	8.7226	8.6051	10.544	8.1076	9.863	8.7974	11.012	10.579	8.9916	11.516	11.191	10.942	9.9684	9.4728	9.953	10.378	9.255	11.07	12.43	9.9896	10.715	9.5073	9.6726
	10.677	11.103	9.0373	9.7053	9.6902	8.3403	9.8844	8.766	11.405	11.56	9.8488	9.8976	11.077	10.312	9.4736	11.45	10.137	9.861	9.6168	9.7689	11.172	9.3223	10.36	9.9575	9.6909	8.9315	10.339	10.849	9.2527	10.587	9.9187	10.993	10.115	10.987	8.0494	9.3486	10.892	9.6789	10.554	9.6274	9.4694	8.5419	9.8911	8.8651	10.068	10.108	9.0834	10.472	9.8604
	9.5129	9.5118	8.6297	9.8948	10.872	10.351	10.077	9.6284	11.358	9.3894	9.4846	9.53	8.2903	10.693	10.765	11.905	10.336	10.91	9.2975	11.477	9.356	9.2044	10.442	12.868	9.1611	11.027	10.555	11.548	8.5865	11.857	8.328	10.293	9.0834	9.872	10.31	9.9251	9.739	11.649	10.993	10.611	10.211	9.2107	10.006	10.06	9.2431	9.6845	10.799	9.5216	7.8746
	10.543	10.842	9.7143	10.333	11.556	9.1757	10.043	9.9927	10.216	10.591	10.238	10.478	9.4684	9.663	10.723	9.7375	10.956	11.355	9.377	9.4873	9.5286	9.7309	10.78	7.8852	11.471	8.7824	9.7245	9.0517	9.9581	10.625	9.8443	11.233	9.3624	11.187	9.8614	9.4063	10.883	7.9389	10.495	12.027	9.6869	8.8978	8.5876	9.4906	10.417	8.948	10.374	10.295	11.113
	11.151	9.7251	9.3176	8.4469	11.434	10.295	10.634	9.5287	10.108	9.8142	10.017	9.906	12.118	10.414	10.025	9.1427	10.638	9.1702	10.145	11.643	11.098	9.0257	9.3727	10.286	9.5818	10.584	7.9192	10.418	10.323	8.2601	11.299	10.913	10.536	9.3129	9.5232	9.6615	10.722	10.374	10.556	9.3676	8.7578	10.806	9.1168	9.4762	9.8053	9.7381	9.4708	10.223	9.8532
	9.9968	10.224	10.65	11.004	11.494	10.534	9.2589	9.4557	9.5617	9.079	10.942	10.848	8.7527	10.731	8.8079	10.115	8.6577	10.294	9.0746	10.019	9.0553	9.9333	10.303	11.076	9.3002	9.8796	8.7384	11.626	10.446	9.8088	10.706	11.096	9.1895	9.9865	9.2692	10.691	10.217	9.4871	9.7946	9.7503	9.7874	10.666	10.554	9.9246	11.567	9.7623	10.267	10.311	12.353
	10.449	9.83	9.4168	10.446	10.735	9.3261	11.314	9.8731	11.286	10.039	8.9894	10.341	9.5556	10.269	9.9293	9.9571	11.699	9.5669	10.652	9.4907	8.1642	10.611	9.8129	9.6036	10.629	8.5887	10.853	9.5034	11.326	10.145	9.9923	8.2679	10.265	9.9305	10.491	10.253	10.065	10.186	8.5169	9.1878	10.936	10.761	12.747	8.7092	8.8005	9.8567	9.458	11.128	11.017
	10.067	10.773	9.6236	8.7968	8.43	9.5487	8.5972	10.948	9.5998	9.7308	10.242	9.5481	10.257	10.049	10.611	9.285	9.7612	12.413	10.234	9.8921	11.03	10.22	11.308	11.449	10.534	10.28	9.3603	11.761	11.021	9.1092	9.4753	10.085	11.225	10.029	10.465	9.2513	10.482	8.4412	9.728	11.2	8.3577	9.2957	9.7904	10.164	8.3812	10.412	10.094	10.866	9.2416
	9.0652	9.4526	7.4012	10.362	10.734	9.6489	9.5008	9.4672	9.6519	8.0288	9.6837	10.534	9.964	7.0305	10.669	9.4449	10.655	9.3412	11.242	9.3049	11.14	11.153	11.938	9.7017	9.7378	10.452	10.924	9.8081	9.9285	11.388	10.271	10.052	8.838	9.6079	10.891	10.412	9.791	11.022	8.9406	10.638	10.252	9.3166	11.317	9.0209	9.8643	10.162	9.1572	10.289	9.2147
	10.886	9.2085	7.7488	12.293	9.223	10.257	11.372	10.862	9.6039	10.452	9.2518	9.2161	9.272	10.067	9.6741	10.382	8.8084	10.502	11.13	11.004	11.018	9.7433	10.629	10.606	10.178	10.628	11.467	10.134	9.7946	11.397	9.8277	9.8032	9.6215	9.3445	10.33	10.338	10.074	11.301	10.762	10.707	9.2517	7.6046	9.2756	9.5197	9.1332	9.8013	8.8759	9.7494	10.216
	10.834	9.7948	9.6389	9.1689	10.97	10.662	11.241	10.074	8.0478	10.168	11.034	9.7116	9.4602	9.5663	10.467	10.518	11.435	8.8113	10.248	11.438	8.7927	9.7513	9.657	8.7687	10.159	9.3678	10.052	8.3199	9.4156	9.7235	11.111	10.834	11.277	8.7395	8.6589	9.9148	10.235	9.5829	11.651	10.044	10.522	9.013	10.101	9.1275	10.615	9.6942	10.281	10.05	10.21
	10.996	10.569	8.4326	9.2009	9.5071	9.9924	9.6385	10.084	10.486	7.9529	10.163	10.053	9.0816	9.0934	8.52	9.3253	10.137	11.156	10.312	9.5978	10.417	10.401	9.9749	11.165	10.173	10.595	11.401	8.8311	10.191	10.073	10.49	10.054	9.4128	10.219	11.53	9.5197	8.8625	11.385	11.268	8.8768	11.106	9.4265	10.5	9.2168	10.547	10.342	9.4229	10.845	8.8328
	9.8731	10.549	9.2397	9.6584	11.085	9.7757	12.085	8.9788	10.913	9.98	7.5956	8.287	9.8278	9.0629	9.9196	10.54	9.1477	11.012	10.197	9.9496	11.112	8.9329	10.94	10.794	10.146	9.5736	9.8852	9.6491	10.354	10.513	9.4098	10.555	10.163	9.043	9.6044	9.4418	8.7504	8.3897	11.172	9.4336	10.04	8.6118	11.084	7.8952	9.9703	8.48	10.594	8.5453	10.033
	10.918	10.012	9.3522	9.4324	9.0881	10.644	9.8915	9.2237	10.815	10.621	9.7206	8.4905	9.52	8.4183	10.899	10.338	10.663	11.247	10.696	10.124	10.867	9.5868	9.5597	10.694	11.335	9.152	11.07	8.1756	10.734	10.218	8.9985	10.144	10.253	8.8775	9.6534	9.7197	9.9531	10.413	10.17	8.499	8.6706	9.6636	10.509	10.202	9.5996	9.205	11.829	10.767	10.664
	9.3633	9.2499	10.936	10.223	9.3957	9.0816	9.5377	10.124	10.482	9.3574	11.093	8.5409	9.7289	10.668	11.373	11.126	9.3586	11.005	11.218	10.479	10.238	9.2194	10.071	9.3904	10.239	9.7456	10.983	8.3293	9.21	10.533	10.146	10.777	9.3127	9.4784	7.8792	10.207	11.424	9.7792	12.202	10.205	10.545	10.43	10.227	10.273	9.7145	8.6327	10.075	9.7662	9.3012
	8.8777	7.3411	10.138	8.9624	10.701	10.198	11.294	10.034	9.572	10.673	10.122	10.715	8.9681	10.919	10.665	9.4966	10.704	10.637	8.9766	9.9512	9.5333	10.847	8.9858	11.62	11.129	9.34	9.4163	10.194	9.965	10.067	9.3609	9.6908	10.695	10.886	9.3101	10.196	9.4324	9.06	8.4597	9.227	10.049	9.6145	8.6543	11.282	10.433	10.521	10.356	9.0005	10.701
	10.041	10.73	10.41	9.7997	11.962	9.8791	10.264	10.867	9.7435	9.8306	10.007	9.2095	10.375	9.6523	11.107	9.071	9.5184	12.263	7.3087	11.002	10.468	11.122	9.802	8.845	10.617	9.1244	10.053	10.971	11.646	9.787	8.9852	11.033	10.709	10.121	10.376	8.6314	8.9799	9.4699	10.901	9.0526	10.082	10.016	10.549	11.821	9.7994	8.9897	10.723	9.5317	12.13
	10.498	11.193	11.255	8.5435	9.9525	9.4103	10.325	10.942	10.177	8.9604	10.386	8.2891	10.553	9.9055	8.5774	10.829	9.8864	9.1282	10.34	10.508	10.912	9.7741	10.103	9.6175	9.168	10.274	10.403	11.14	10.79	7.8505	8.9293	11.204	9.965	9.3426	10.317	10.448	9.5351	9.4764	10.537	9.9379	10.307	11.108	10.902	9.847	8.6245	10.393	8.2563	9.2384	9.0667
	8.6784	9.1947	9.7812	9.9155	10.41	9.5196	9.9612	10.212	10.493	10.568	11.648	9.7746	10.753	9.0579	9.972	9.6141	9.6188	11.1	8.7585	9.7893	11.085	10.459	9.7961	10.583	9.0501	10.87	8.8452	9.2933	9.2161	10.133	10.706	7.8066	8.5493	10.066	9.989	8.5203	10.205	11.202	8.9707	10.446	10.801	9.4468	10.049	11.53	7.6286	9.4165	9.2337	10.675	9.9187
	9.8437	9.7202	9.5497	9.9755	10.199	11.056	9.1828	9.8586	10.093	11.137	10.011	10.675	7.9964	11.614	9.5226	10.297	11.109	9.1224	11.37	10.714	10.152	8.5543	9.4876	10.465	9.9525	10.855	10.45	10.101	10.608	9.3266	10.657	10.172	10.758	10.35	9.6343	11.907	9.3262	9.7649	9.5491	8.6072	10.345	8.6571	8.602	9.48	9.8007	9.9934	9.3849	8.4891	10.12
	9.4388	9.3531	9.8566	9.0782	8.2158	11.179	10.307	7.6253	11.241	9.6487	11.463	8.9496	10.194	11.386	10.206	9.4472	11.526	11.139	9.2515	9.4778	9.9384	9.4569	9.3282	10.366	10.729	8.9716	10.358	10.265	10.53	9.842	9.6781	9.2784	11.113	7.7279	11.186	8.7486	9.5798	9.4693	9.574	10.764	9.6841	9.6923	10.458	8.0372	8.5097	9.5376	10.346	10.181	10.312
	8.4922	9.7146	9.5449	9.5122	9.3639	10.726	10.857	9.4401	10.266	10.074	9.5886	9.0631	9.0863	10.199	9.009	10.75	9.888	10.464	10.019	11.829	11.351	11.816	9.2613	10.944	9.2179	10.652	9.7072	11.332	8.1439	10.369	9.9818	9.5034	10.837	10.517	11.775	8.2096	9.8009	9.6501	10.648	10.174	9.7312	11.3	9.1674	10.894	10.128	11.195	10.105	10.516	9.19
	10.686	11.331	10.062	10.039	10.503	9.3705	9.5591	10.034	9.5019	10.672	10.198	10.657	8.9949	8.98	10.53	10.908	11.169	10.189	11.211	10.371	10.584	10.181	10.263	8.5484	11.273	8.8286	10.545	10.441	9.5449	10.942	10.498	10.436	10.052	8.6346	8.8863	10.447	11.299	8.8159	9.494	12.308	10.869	9.9427	9.0036	10.466	10.056	9.2326	11.561	9.7215	9.5531
	11.122	10.474	8.441	9.9707	9.45	7.9363	10.408	9.7809	8.4257	8.7768	10.202	8.7124	9.0026	10.706	10.06	10.315	10.86	9.9038	10.831	10.153	8.5821	9.5419	9.71	9.2419	7.6791	8.4465	9.4964	9.6592	9.5261	7.6834	10.465	10.979	8.9307	10.339	10.038	8.4079	10.686	11.943	10.289	10.804	8.7039	10.385	11.169	9.3241	10.834	9.8001	10.62	10.364	8.5089
	10.743	10.282	9.7691	10.247	9.1545	10.433	11.222	9.0881	10.465	9.0623	10.377	8.4643	9.213	9.7079	10.417	10.715	9.442	7.7404	10.717	10.482	8.6031	10.514	9.4972	8.8875	9.3793	10.818	8.619	9.3169	10.407	9.5151	9.2269	7.571	9.2503	9.4647	10.083	10.749	11.053	11.137	10.199	9.5376	10.008	10.872	10.502	10.872	8.7692	11.738	9.9809	9.7959	8.4737
	9.7458	11.118	9.992	11.306	10.832	7.5466	9.7724	10.454	9.3317	10.969	10	10.754	8.6464	10.075	10.134	9.7505	9.5519	10.331	10.39	10.842	10.34	10.521	9.8324	10.892	9.7425	9.2977	9.3727	9.458	10.037	11.064	9.2859	10.696	9.7801	11.001	10.203	11.008	8.4898	10.668	10.03	8.7112	9.6576	8.1276	9.5653	9.3589	10.283	10.749	11.591	9.7782	10.968
	9.395	10.877	10.39	9.4513	10.679	9.7927	11.6	10.066	9.9271	9.6177	10.624	10.673	9.2486	9.703	10.116	9.7819	10.471	9.2804	10.755	11.13	11.284	10.082	8.8032	8.896	9.1454	9.3199	9.584	9.1309	10.43	10.064	9.0408	10.855	10.93	10.934	10.369	10.026	10.896	10.176	9.7003	8.4135	9.1045	10.169	10.614	11.183	9.6116	9.868	10.271	11.123	9.8343
	10.991	10.004	9.3245	9.8458	9.3449	10.384	9.9964	10.562	10.023	10.687	10.184	9.5004	9.6418	10.142	10.193	10.369	9.3882	11.018	8.0235	8.6802	10.59	8.8488	9.4071	9.8297	10.627	9.902	9.4408	12.396	10.602	10.478	11.516	10.2	11.088	10.357	9.6552	10.283	9.7435	9.7003	10.718	9.656	9.8728	8.6459	10.601	9.5761	9.9881	9.3913	10.135	10.217	11.282
	9.7435	10.306	10.687	11.079	10.039	9.9318	10.312	10.252	11.08	9.7731	9.9571	11.149	10.43	10.167	10.626	10.615	8.0298	11.768	9.9727	10.605	10.504	10.586	10.107	9.2017	7.6574	10.278	10.027	10.08	9.6903	9.482	10.33	10.722	9.1912	10.832	8.3702	8.1555	11.02	8.1956	11.423	9.9946	8.1283	8.4953	10.389	11.718	11.196	10.69	9.6842	10.361	8.5927
	10.627	9.1433	11.094	9.6716	9.5805	11.07	9.18	10.046	10.132	11.087	10.397	10.348	8.7907	8.3836	10.42	10.468	9.7245	9.4795	9.4198	9.2162	10.888	9.7726	9.4203	9.483	11.162	11.921	9.7425	9.2138	10.827	10.664	10.154	11.134	9.8028	10.977	12.104	9.9721	10.343	8.2248	9.6325	10.698	10.675	10.252	10.708	9.6328	9.2282	8.755	10.413	9.5228	9.3451
	10.669	9.2193	10.395	9.6982	9.3136	10.774	9.2798	9.1048	9.2816	10.419	8.5598	9.8512	8.9438	8.4368	9.3451	10.387	10.363	11.975	8.986	10.88	9.0708	7.1918	9.0911	8.8979	9.7181	10.638	8.086	10.58	8.2497	8.8043	10.711	10.799	9.265	10.511	10.38	10.097	9.9524	9.2521	10.008	10.67	10.18	8.1942	10.245	9.5146	9.8475	11.093	8.5161	9.3313	10.648
	9.2541	11.049	9.7791	7.8443	9.5487	9.3546	8.8115	9.8108	7.8503	8.6447	9.0422	10.071	9.6467	9.0208	9.243	11.1	10.909	9.6526	9.4338	9.318	10.535	11.65	9.3324	8.6268	9.9762	11.368	10.713	9.7651	10.613	8.8342	9.7325	10.677	11.868	9.5953	9.3487	10.778	9.1128	10.593	9.6455	9.8255	11.162	9.1979	10.533	10.221	9.1497	9.9149	9.8361	10.921	10.402
	10.95	8.4102	11.253	10.417	10.882	10.303	11.571	9.2169	9.4083	10.829	10.578	8.7386	10.032	10.546	10.381	9.1442	10.139	8.2383	11.979	10.038	10.053	10.033	9.6576	8.983	10.776	10.429	9.4764	7.8945	9.2419	10.506	11.634	8.8182	10.402	8.8591	9.4939	9.5875	10.187	9.117	10.848	9.4995	10.554	8.5854	9.3953	10.924	10.1	9.2547	10.795	9.2915	8.6598
	9.7057	10.77	11.363	10.755	10.526	10.05	10.023	9.1215	10.819	9.272	9.0375	10.183	10.831	9.846	10.359	8.1299	9.9161	9.0003	8.2623	10.419	8.9183	10.42	9.2063	10.114	9.9561	10.99	8.8876	7.7347	10.191	8.1085	11.205	9.6093	11.434	11.127	9.0934	10.044	9.6158	9.815	11.023	8.6908	10.542	8.4451	9.3142	11.094	10.289	8.1533	10.846	9.4862	11.14
	8.5953	9.3163	9.0092	8.4268	10.156	8.8314	10.09	10.083	11.101	9.3127	10.082	8.0884	9.229	9.6983	9.0584	10.873	8.5641	9.8792	11.238	9.9767	9.4709	10.396	8.7183	8.249	11.143	10.608	9.0548	10.493	10.791	9.0334	9.9517	8.2786	10.265	9.6258	9.9762	11.349	10.254	10.703	10.568	12.133	11.665	10.525	9.1811	10.119	10.335	10.467	10.81	11.199	7.8846
	11.29	8.9606	9.9569	8.5768	9.4881	8.5488	10.3	9.9992	9.485	8.6271	9.6639	10.176	9.7515	9.1065	8.2632	10.636	8.8832	11.514	9.0896	9.7301	10.302	10.706	11.319	9.7164	11.168	10.478	10.001	9.6861	10.121	11.584	9.5986	8.0589	10.402	9.2887	9.6974	10.554	11.543	10.558	9.5432	10.629	10.589	10.89	12.166	10.128	11.603	10.599	10.937	9.487	9.6416
	8.833	10.999	9.607	10.47	9.7145	11.472	8.6101	9.6808	9.0744	11.622	10.011	9.7192	10.682	8.8059	8.2872	10.471	11.009	8.9543	11.607	10.657	10.689	9.7609	8.7461	9.3676	7.9942	10.166	9.9686	9.724	9.3558	9.3204	10.614	9.6572	11.799	9.0718	9.9929	10.156	9.9318	10.996	10.139	9.9317	9.3542	10.049	10.576	8.5532	12.059	10.349	10.928	9.9593	10.023
	9.9143	10.84	10.385	9.7675	10.326	9.3468	11.73	9.9208	10.148	10.837	11.17	9.2212	10.125	8.7265	10.499	10.838	11.173	10.294	10.433	9.4638	9.2788	11.396	8.6175	9.6144	9.6508	9.3355	9.4544	11.114	9.5483	9.3421	9.2528	10.261	9.9556	10.37	9.8973	9.1765	10.131	10.575	9.3042	7.6764	9.8071	10.936	8.3547	9.3281	10.432	10.323	9.2349	9.6911	12.183
	9.7063	9.2579	9.0448	10.776	10.778	10.288	9.6295	11.564	10.341	9.9705	11.643	9.1039	11.438	10.867	11.749	9.7523	10.026	9.542	10.553	11.03	9.6472	9.6012	10.169	8.5153	8.8168	8.2631	9.828	10.154	8.1742	9.8386	9.6129	9.5284	11.699	10.426	9.1289	9.9771	9.8272	10.377	10.328	9.1774	11.127	10.407	10.023	10.526	9.2514	9.6317	10.33	10.426	10.293
	9.8593	9.1977	9.2854	9.4682	10.292	10.107	10.371	11.248	11.495	10.338	7.9882	8.7778	9.5502	9.118	9.8672	10.827	10.386	10.471	9.8476	10.561	10.061	9.4565	10.356	11.21	10.165	8.7979	9.4802	11.22	10.106	7.7112	11.456	9.7929	8.0709	10.639	10.143	11.627	10.239	11.045	10.132	11.114	7.9648	9.8346	10.142	9.8241	11.224	8.2322	10.246	11.542	9.7056
	9.6724	8.5097	11.739	9.5125	9.0021	10.711	9.1849	8.1102	10.157	10.046	8.1009	9.5752	8.5483	9.5593	9.1148	9.1681	9.6532	8.6287	9.8523	10.696	9.0558	9.2383	9.7949	10.951	10.064	8.7293	10.098	8.6555	9.5611	10.469	10.176	8.7839	9.2256	10.863	9.6136	9.6973	7.9459	8.5349	10.009	8.5641	12.79	8.4191	9.7498	11.887	11.004	11.914	10.699	9.9465	8.8665
	9.0959	10.026	9.7119	9.0306	9.8383	10.404	9.8343	9.5803	10.943	9.2437	10.216	10.575	9.1759	9.0716	9.905	9.829	9.2255	9.5101	11.672	8.1116	10.289	10.577	9.2654	9.9057	10.77	11.118	8.8155	9.8349	11.285	9.2798	10.376	10.095	10.919	10.452	10.726	9.6677	9.1148	10.304	8.978	9.5507	11.513	9.4523	8.1115	9.5067	10.337	11.285	10.462	10.756	11.061
	10.217	10.619	10.038	8.5399	9.8003	9.8054	9.7553	9.6301	9.3258	9.3283	10.117	10.282	8.4886	10.432	10.322	11.903	9.7045	10.124	10.882	9.9396	9.2333	10.147	10.332	10.238	10.388	9.7256	8.7627	10.855	11.02	9.699	9.5201	9.9018	10.064	10.879	10.153	10.943	10.237	9.3648	10.254	10.418	8.9748	10.11	9.4458	8.5515	8.9308	10.442	10.685	11.63	9.4122
	11.102	10.171	9.7263	7.9491	9.3707	9.5644	9.5472	10.961	11.337	10.506	10.789	9.1317	8.538	10.73	11.022	11.432	9.0813	9.8765	8.8142	9.6018	10.559	9.7507	9.4783	11.313	10.081	10.256	9.0639	10.622	8.368	9.5229	9.1111	10.186	9.5557	10.822	11.595	10.028	9.3535	9.5365	10.655	9.9097	10.04	10.741	11.553	10.284	10.055	9.4233	10.08	12.044	10.332
	9.1939	9.9852	10.995	9.1541	10.45	11.407	10.694	10.327	10.343	11.283	11.645	10.706	11.797	9.4372	11.104	10.306	8.2236	9.1786	10.935	10.057	9.8233	9.6261	11.244	8.6409	8.7597	10.5	10.789	9.8851	9.6535	9.2824	8.2048	10.291	10.976	10.028	11.285	11.203	10.682	8.7397	9.8805	9.617	10.029	9.8553	10.294	10.459	11.676	9.8993	7.8709	9.564	9.4198
	9.4162	9.98	10.077	9.8064	10.4	10.405	10.178	10.43	11.003	9.8367	9.2973	9.74	11.287	9.8133	9.6278	10.369	8.755	10.404	9.8323	9.707	9.1868	12.291	8.7478	8.2094	10.742	10.936	11.212	9.3739	10.593	9.1793	10.634	12.171	10.065	9.5946	10.039	11.526	11.438	8.9428	9.5069	9.3185	9.7659	10.407	10.443	9.6303	9.6201	9.2263	9.9898	8.9101	8.7456
	9.4001	10.068	11.187	9.1339	10.208	9.9579	9.955	10.977	9.9689	10.219	9.0267	9.0135	10.171	8.6725	9.5963	11.312	10.253	10.268	10.244	10.762	9.979	10.83	11.096	7.6244	9.3236	10.04	11.014	8.7452	10.305	8.8149	9.262	10.757	9.6371	10.362	10.789	10.561	9.7466	10.833	8.73	11.176	9.5857	9.7037	10.708	10.217	9.9243	9.9403	8.2024	9.6824	10.998
	9.3882	11.147	10.101	8.5088	11.274	11.077	11.862	7.9524	9.8045	9.0038	9.0923	9.3028	9.6727	8.2426	9.0567	9.5133	9.4044	10.018	9.6903	11.153	9.4453	10.584	12.522	10.223	10.75	9.2331	10.433	9.574	9.9003	10.163	9.7536	11.06	10.861	9.9477	9.6556	10.348	9.8769	9.9226	10.258	9.5174	9.812	9.8794	9.8587	11.242	10.154	8.1749	9.7037	10.456	9.5453
	11.605	10.218	9.275	10.118	11.906	10.883	9.354	10.197	10.066	9.9127	9.9086	9.648	9.6401	10.817	10.032	9.7048	8.3003	9.7169	8.6802	12.417	10.323	9.2854	9.7693	8.6579	11.993	8.9703	9.0542	9.6566	10.005	10.351	9.7276	9.9974	10.305	9.5705	11.451	9.9506	8.4527	10.906	10.167	11.041	10.765	10.555	10.214	11.667	9.9881	10.478	9.5624	9.089	10.375
	9.1981	11.561	10.141	10.874	9.4821	10.07	9.3704	10.629	10.338	9.8103	11.36	8.9939	10.743	9.1416	8.9027	8.9912	10.186	8.9098	9.6491	9.1881	11.162	10.768	10.419	9.35	10.302	10.118	10.305	9.089	11.058	11.228	10.157	11.432	11.74	7.8075	10.268	11.901	10.522	10.888	9.2243	9.7318	9.5597	8.174	8.6163	10.407	9.4756	9.3733	10.403	10.596	10.135
	9.9398	12.205	10.706	10.129	10.631	10.748	12.385	9.5396	10.279	11.337	9.9515	10.207	7.3535	10.249	9.2534	9.0814	8.4553	9.2444	8.8658	7.5139	9.7708	10.797	10.302	8.7342	10.791	10.207	10.971	10.738	10.484	11.273	8.5159	9.2085	9.7073	10.265	10.667	11.66	10.797	10.379	8.9385	9.4836	11.105	11.07	10.332	8.5772	10.074	9.7263	11.8	9.4002	10.437
	9.404	9.2719	10.731	10.298	9.3411	10.935	9.3062	9.104	10.798	10.078	11.159	11.112	11.855	8.8947	10.626	8.5223	10.98	11	10.96	11.111	10.206	9.6034	10.251	9.6691	11.089	10.42	10.03	9.2855	7.9628	9.5453	9.0201	10.567	8.9951	10.609	9.3963	10.469	8.3612	11.226	9.5935	9.0517	9.8382	9.1052	9.8139	10.578	11.317	9.9288	9.1443	10.235	9.5089
	8.3013	9.4314	10.607	11.535	8.1759	9.6153	11.206	10.042	11.017	10.192	8.2817	11.009	11.292	9.4206	9.6765	10.762	9.6728	9.9538	9.9382	8.8399	8.6647	9.0715	12.179	7.6754	10.492	9.2278	10.646	11.015	9.8145	11.341	11.185	9.334	8.285	9.296	11	10.447	11.944	10.513	10.417	9.6079	10.234	11.225	9.6995	9.7178	8.7245	9.9923	10.872	9.1268	8.9968
	10.357	9.571	11.249	10.071	8.9408	10.525	9.1175	9.6246	11.352	8.655	10.78	10.763	10.169	10.343	8.9768	9.8483	11.44	8.003	8.9763	8.5196	9.9371	10.575	10.688	11.744	10.706	9.9289	11.624	9.2339	9.5434	11.502	9.6749	9.5804	10.622	8.0522	11.443	10.215	10.599	11.733	10.807	7.5923	10.466	10.746	10.199	10.36	9.4599	9.6923	9.3282	10.984	10.981
	10.959	10.648	10.45	9.7328	9.9113	9.5505	9.847	8.8027	10.169	10.656	10.738	10.693	9.9296	9.0945	10.504	10.008	11.531	11.17	11.476	10.532	8.5334	9.0633	10.459	10.084	9.1696	9.1458	9.2946	9.4298	11.167	8.8256	10.212	10.236	8.8802	10.138	8.5711	10.973	9.3693	8.5531	10.099	10.255	9.9457	9.5894	8.8259	9.5265	9.6574	9.6362	10.214	11.476	8.8456
	9.4648	10.225	10.182	9.688	10.213	9.2427	9.2803	9.5995	9.361	8.8219	10.859	10.321	9.146	8.1835	10.954	9.3648	9.4766	9.6532	9.6399	9.3455	10.406	10.12	9.3623	9.0741	10.078	10.026	8.9773	10.565	9.2665	9.0564	10.771	9.093	9.7	11.163	8.694	8.4192	9.5447	11.462	9.7592	10.295	10.802	8.3969	8.8769	9.5493	10.673	11.576	10.099	9.3675	10.174
	9.3033	10.032	10.059	9.2365	9.1156	10.036	9.7829	10.198	9.0933	9.3207	11.202	9.3261	9.7996	10.162	8.6099	9.935	11.591	10.254	10.304	9.4031	9.7795	9.2622	9.9037	9.1589	9.9904	11.26	10.458	9.8056	9.6	9.7825	10.252	9.7176	9.1101	11.382	9.9256	9.9291	9.7735	10.015	10.952	10.762	9.9653	9.719	10.274	10.698	11.547	9.1499	9.8974	8.34	10.337
	10.863	8.9504	11.123	9.3362	9.6831	10.443	9.7347	10.862	11.612	9.8619	10.832	9.0605	10.666	10.901	9.3328	9.4879	10.345	10.595	10.18	10.895	11.501	9.8227	10.751	9.2915	10.439	9.3414	9.8047	8.4762	11.344	11.107	9.7683	9.8619	9.1303	10.24	9.9266	9.5372	10.369	9.44	9.058	10.101	9.9371	10.847	9.6279	8.4404	10.517	10.368	9.3341	11.92	10.255
	10.476	8.8608	10.777	8.1668	10.005	10.357	9.5967	10.923	10.548	9.7711	7.8292	9.6887	11.142	10.851	9.1987	10.997	10.046	9.9717	10.724	11.316	10.282	11.126	9.0589	10.549	9.2524	10.955	11.157	8.9183	8.5939	11.249	10.605	9.1125	9.905	9.4732	10.549	10.808	9.1235	9.9368	8.8466	9.6445	9.0152	11.493	9.0249	11.343	10.457	9.4538	10.966	9.9011	10.318
	10.038	10.898	11.053	10.783	9.1978	9.1719	11.686	8.1465	9.7712	10.075	10.05	10.767	10.046	10.19	8.7097	9.5894	10.801	11.172	9.6052	9.6411	8.814	10.482	9.7442	11.119	10.504	10.262	9.5491	11.41	7.6774	8.8786	10.287	11.126	8.8962	10.337	10.994	10.982	9.8201	10.574	9.7218	10.038	10.123	8.918	11.811	10.026	10.474	11.033	10.639	9.4804	9.4276
	11.989	9.9869	11.839	8.8641	8.7738	8.8505	9.2402	10.666	11.122	10.933	10.568	9.1296	7.8877	10.186	7.761	9.0452	10.608	12.425	9.1266	10.668	11.115	9.857	8.8272	9.5202	10.931	10.266	8.6322	8.548	9.8504	12.716	9.8941	10.811	10.285	9.0957	10.043	10.021	9.7133	9.4054	9.9703	9.7113	10.551	10.115	11.93	9.3583	10.422	9.034	11.45	10.784	9.6471
	8.8641	9.05	10.385	10.648	11.884	9.3176	8.9381	10.187	10.535	9.3282	10.25	10.758	10.494	9.7341	9.1136	11.205	10.226	8.4628	10.271	10.026	11.522	8.4936	9.636	10.476	9.6333	10.656	9.3727	9.2392	10.653	11.292	9.6915	10.223	9.5697	10.197	11.153	10.206	8.6655	10.727	10.654	10.842	9.7398	10.321	10.694	10.981	9.8846	9.4366	10.208	9.0181	9.3549
	10.097	8.8755	11.869	9.4303	8.5865	10.252	11.069	10.441	8.5216	9.6373	10.074	10.19	9.2187	9.869	9.7436	9.3734	10.413	8.8471	10.085	10.557	10.764	10.183	9.0467	9.4033	9.8503	9.161	9.7651	10.221	10.404	10.862	10.083	10.276	8.3983	10.607	10.186	9.8334	9.9654	10.2	9.7364	8.4064	8.2483	9.7942	10.15	9.1404	9.0393	9.8804	10.446	9.8913	11.062
	10.524	9.9667	8.6204	10.092	9.87	9.5338	11.383	9.8161	10.236	9.8389	8.7514	11.636	10.558	11.095	9.3589	10.895	11.569	9.6871	10.756	10.175	9.6233	10.058	8.8046	9.1852	9.0394	10.24	10.158	10.181	10.84	10.03	9.9173	10.46	11.427	9.5442	10.257	10.268	11.344	8.7569	9.2322	10.205	10.667	9.1403	10.374	10.811	13.086	9.0207	11.905	10.069	9.9484
	10.378	10.598	10.909	10.639	9.8464	8.356	10.877	9.7538	10.651	9.5762	10.213	11.296	8.6474	7.1462	9.988	12.778	10.217	12.197	8.5954	11.185	10.806	11.408	9.5973	9.1386	9.1591	9.1046	10.411	9.4635	9.9435	10.091	10.906	10.515	8.464	10.388	9.797	10.553	10.156	10.249	10.099	11.482	10.374	9.4956	9.396	10.143	9.6656	10.572	10.733	8.2128	9.8682
	10.072	10.589	9.2416	10.053	9.9772	7.834	9.3076	9.9746	10.336	10.479	12.267	11.115	8.9424	8.4562	9.3485	10.015	11.415	9.5905	9.5334	9.5834	10.94	11.846	10.72	9.3558	9.6313	9.7821	9.4109	10.792	10.308	11.057	10.676	10.878	8.8031	10.042	10.581	9.0138	9.7836	9.8173	11.138	10.972	10.088	10.074	9.8566	10.068	10.148	10.952	9.1194	10.449	10.429
	10.82	9.0294	9.1143	9.7783	8.8732	9.5171	10.224	9.2916	9.7745	8.3193	11.249	9.2865	10.124	8.713	10.366	10.969	9.3532	10.475	9.2324	10.101	9.637	10.257	10.278	10.452	10.394	11.553	10.061	10.022	10.118	9.5728	9.6211	9.7832	10.756	11.571	10.446	10.755	11.136	9.2557	11.96	9.425	10.854	10.021	8.9109	10.037	10.75	10.452	9.9542	9.764	10.221
	10.382	11.28	10.642	9.0492	9.4348	9.991	10.202	9.7856	8.8589	8.6942	8.6544	10.317	9.862	10.567	10.38	9.2601	9.9418	9.2482	9.5067	9.6881	10.672	10.226	9.4202	8.8582	9.5933	8.0218	9.8865	10.975	9.8706	9.7253	8.9918	9.9496	10.762	11.542	8.2604	11.099	10.105	10.579	9.0573	10.37	10.542	9.3589	9.7308	11.056	10.397	10.802	9.73	9.9657	8.8941
	9.6422	10.75	11.216	10.431	10.233	8.7744	9.6675	10.906	9.6235	11.928	10.106	9.1379	10.184	8.9883	9.7471	10.872	10.255	10.034	9.967	10.347	8.9338	10.348	10.505	8.1868	8.4158	9.1485	10.729	10.346	10.111	9.1497	8.2424	8.8031	9.7295	9.8873	12.252	9.9129	10.671	11.853	10.227	10.068	10.857	10.361	11.176	10.147	8.698	10.909	11.358	10.729	10.594
	10.542	10.721	8.965	8.9704	10.395	11.036	11.604	10.125	10.64	9.3394	10.455	12.279	8.9279	11.528	10.019	10.338	10.989	11.981	10.251	9.7231	11.34	9.8499	10.875	10.252	11.596	8.8765	10.095	9.9652	9.8057	10.297	10.734	10.28	9.2849	9.0038	10.232	9.4117	10.444	8.4965	10.409	9.1116	10.676	10.023	9.3707	10.718	9.2747	9.6937	9.7218	9.6759	10.668
	10.034	9.0407	11.858	11.016	11.535	11.292	10.245	8.5599	9.6005	9.7998	8.844	9.545	9.2204	8.1299	10.938	10.884	10.003	10.494	10.369	10.08	9.0663	10.615	10.436	10.907	9.2729	10.325	9.6458	10.938	10.069	10.315	8.6725	9.1812	10.904	10.173	9.699	10.381	8.4607	11.289	11.875	9.626	9.7122	11	10.618	9.1727	10.282	7.7963	9.1557	9.3534	10.569
	8.8555	10.132	9.9694	9.0047	10.426	10.716	9.5319	10.736	10.444	8.7378	10.408	9.474	10.903	9.1596	8.7896	9.1628	10.196	10.079	10.727	9.4948	9.5642	10.019	9.4745	9.7124	10.382	9.0156	8.2256	10.59	10.559	10.6	9.508	9.9269	10.278	9.4217	9.9556	10.005	10.053	10.076	10.094	8.599	8.6631	10.516	10.251	9.9831	11.559	10.571	10.372	9.5647	10.631
	10.681	9.7148	10.763	10.02	9.8588	8.724	10.505	10.481	10.768	8.9178	9.4749	10.601	9.9355	11.356	8.9267	10.327	10.265	10.991	11.994	9.9157	8.8379	9.2863	9.6326	8.9293	10.438	11.479	9.191	11.673	8.6609	11.152	9.6765	10.08	10.799	10.553	11.769	11.444	10.177	11.34	9.7155	10.835	10.366	9.9004	10.434	11.538	10.008	9.6164	9.4749	9.2861	9.1128
	9.8923	10.237	10.211	8.7176	9.3452	10.939	10.712	8.9511	8.9097	9.3208	10.039	9.9903	9.9519	11.346	9.5626	9.1473	10.54	9.0906	10.843	8.5234	10.179	10.935	8.8377	10.678	11.039	10.802	9.823	10.183	8.8183	9.1505	10.193	9.6935	10.09	10.722	8.3608	10.965	9.4218	10.562	10.032	10.021	9.6826	9.4143	8.3721	9.5583	9.3621	10.776	9.2075	9.8533	10.793
	10.667	8.8591	12.087	10.115	9.7677	8.9828	9.6447	9.7965	11.682	8.6896	8.5586	9.5015	9.3094	9.959	10.685	8.8058	9.8726	8.5065	9.6924	10.558	9.1695	10.795	10.224	9.2553	9.3409	10.097	9.8322	8.4099	9.5413	12.172	9.9802	10.159	11.142	9.7317	9.252	10.46	10.019	9.4074	9.2933	9.9052	7.8259	10.547	9.6836	9.3901	10.194	10.688	9.1368	9.8547	7.7876
	10.177	11.714	10.013	8.342	9.6961	9.0129	9.9802	10.3	10.106	9.8304	8.2892	9.9753	10.39	10.699	10.284	8.6574	10.839	10.75	10.081	9.3188	9.5991	11.031	10.464	9.4421	9.5989	12.574	9.7158	10.239	7.1213	9.7153	10.667	8.849	9.6458	8.922	9.6524	9.7033	10.3	10.024	8.2388	11.153	9.3632	11.245	10.709	8.7737	11.136	10.562	8.0785	9.9769	10.193
	7.4783	11.79	9.9132	9.63	10.635	9.802	9.8885	8.6181	9.2103	10.73	9.4533	9.2892	9.9159	10.675	10.586	9.8035	9.9857	10.454	9.6756	10.304	9.2465	9.1205	10.558	9.5566	9.1112	8.7996	9.7194	11.386	10.23	10.061	10.982	9.554	9.0711	9.7384	10.591	9.9462	9.6981	9.4736	8.6982	10.327	10.752	9.295	9.4549	10.451	9.7678	10.471	11.971	10.141	10.316
	10.304	8.4687	9.1589	10.224	9.3486	11.243	10.726	9.4935	10.174	8.7341	10.943	11.46	9.9981	11.065	10.112	9.8957	9.2032	11.168	10.678	9.8468	8.3852	10.925	9.175	10.619	11.025	8.8791	10.907	9.9172	9.1308	10.326	11.105	10.442	9.0666	8.8907	9.3211	8.4346	9.6788	9.8821	8.6728	10.718	9.6637	8.4003	10.992	9.0858	11.986	8.5458	9.9625	10.949	10.506
	9.7091	9.2734	9.4651	8.933	9.6322	9.862	9.6444	9.5114	11.35	10.71	11.735	10.444	10.532	11.373	8.1311	9.3221	10.027	11.665	9.9064	12.265	9.4442	10.064	9.3309	9.5421	10.519	8.1196	10.801	9.3671	10.04	11.208	10.196	9.0086	9.7928	10.255	9.1336	10.857	9.7604	11.301	9.2931	9.0997	9.8924	9.4271	9.9329	10.677	8.9705	10.382	9.3071	10.053	9.6903
	11.061	9.5543	10.352	9.099	9.9599	9.6054	10.092	10.164	10.975	8.2011	10.353	7.9205	9.3891	10.56	9.0162	11.11	8.2631	7.6934	9.8315	9.2413	10.179	8.8042	9.7121	10.055	10.547	10.461	9.6232	11.065	9.6782	8.44	8.8574	10.453	9.0183	10.13	8.9205	9.795	10.351	10.144	9.7324	10.774	8.1111	10.533	8.5319	11.124	8.8548	10.618	9.6422	10.346	9.6751
	9.4262	7.7368	11.312	8.4323	9.545	9.8418	10.053	10.153	11.204	10.843	11.245	8.6494	9.5056	8.368	9.1741	10.386	8.493	9.4579	9.2328	10.638	10.329	8.36	11.025	9.6241	10.082	11.972	11.6	9.6749	11.747	9.1816	10.42	10.036	10.172	9.5693	9.2872	9.4153	10.015	8.6829	9.8602	11.186	9.4409	10.799	9.1761	9.8001	12.247	9.6352	9.3099	9.7568	10.671
	9.117	9.7901	9.7822	9.124	10.847	11.512	10.526	11.173	8.8543	11.073	9.9656	8.254	9.2719	10.006	10.349	11.35	9.1938	11.176	10.518	10.611	8.8776	9.488	9.9297	8.6384	9.7162	10.214	10.767	8.2773	10.813	10.647	10.036	9.0094	9.4083	9.2546	10.019	8.9786	10.106	9.6055	10.766	9.9023	9.7318	10.927	10.106	10.51	10.876	10.791	10.096	10.265	10.281
	10.741	9.3001	10.614	11.427	9.6815	10.241	10.323	10.077	9.6005	8.7878	9.7128	10.686	8.8749	9.1831	12.18	9.69	10.513	9.7164	9.4615	11.723	11.27	10.119	11.048	10.55	9.6336	10.054	9.5418	8.9818	10.038	10.334	10.493	9.4687	9.4282	8.5785	9.347	11.505	8.7214	9.3498	10.466	9.5027	10.246	11.488	9.4147	10.771	8.9699	10.698	9.9853	9.6741	9.0535
	11.129	10.705	9.5578	9.4345	10.403	9.4015	10.298	9.4433	8.9551	9.4272	11.19	10.226	10.331	9.5868	10.42	8.7333	9.6166	9.1666	11.024	9.6655	9.9346	10.869	8.5637	9.0521	10.826	9.5654	8.7523	11.472	9.3034	11.494	10.165	11.225	9.6827	9.6294	10.501	12.14	9.1176	11.15	11.964	9.7301	8.5477	11.06	9.208	8.7664	10.021	10.705	10.775	8.9443	10.832
	8.894	11.778	11.187	10.16	9.5927	11.331	7.7818	10.904	11.234	9.3064	10.96	9.5362	10.975	9.7274	11.523	9.5082	10.019	10.796	10.44	10.152	9.6983	10.24	10.926	10.367	9.2004	10.494	8.7558	9.9183	10.87	8.4207	10.604	10.444	10.319	9.991	8.8239	9.5965	10.089	10.21	9.1901	9.5483	9.2731	10.039	9.3897	11.238	8.474	11.528	10.863	9.5007	9.5857
	9.1774	9.3639	10.659	9.9844	10.686	10.548	11.78	10.236	9.0342	9.2156	10.793	10.416	11.467	9.4368	9.9702	9.611	10.51	8.7447	8.2405	10.109	10.267	10.783	9.9565	10.341	8.6253	9.1103	10.136	9.4592	8.095	10.741	10.667	9.7273	9.5649	11.105	9.535	9.5517	11.312	9.7105	8.7163	9.5198	9.474	10.26	11.334	9.767	9.9326	11.373	11.7	9.6156	9.4213
	10.086	10.17	10.316	10.11	10.576	10.469	10.71	9.8428	9.8997	11.442	10.335	10.187	11.463	10.405	9.3208	9.3774	9.856	10.507	10.671	9.1282	10.583	11.071	9.6572	9.2744	10.382	8.7459	10.127	8.6747	9.6702	10.027	9.1407	10.316	10.147	10.517	11.47	11.108	8.9012	10.002	9.8947	10.82	8.1014	10.998	8.9652	11.483	10.693	9.2774	11.193	10.258	10.201
	10.343	10.307	10.011	9.3146	11.908	9.0665	9.596	10.176	11.857	9.0284	9.4066	9.5333	9.6115	10.278	9.6088	9.1108	10.126	9.1546	10.296	8.9173	10.574	9.3777	9.5565	8.9338	9.8	11.797	10.139	8.2148	9.2679	7.4813	9.2159	9.6922	11.738	8.7322	9.529	10.08	11.016	10.816	10.839	10.234	10.006	8.8922	9.0683	10.081	11.193	9.0813	10.616	10.765	9.4243
	9.8465	10.65	10.001	9.3569	10.972	10.813	8.9192	11.298	8.7458	11.373	11.132	8.6828	11.035	10.258	10.537	9.3196	9.2671	10.62	8.8769	9.1529	7.2437	11.453	9.9345	9.6365	8.4751	10.773	8.4926	8.968	10.578	9.5797	11.146	9.3174	8.3974	8.7262	10.569	10.718	10.219	8.3973	9.8404	9.9165	10.647	9.4361	10.383	12.288	10.683	10.578	8.1223	11.078	8.6919
	10.213	11.706	8.7555	9.2024	11.158	9.5085	9.6177	10.51	8.8894	11.152	9.4547	10.653	9.875	9.0286	9.8502	10.5	9.8987	9.5458	11.63	10.74	10.855	8.4126	10.747	9.8009	10.131	8.6055	10.59	10.685	9.1673	10.175	8.2209	9.8483	10.929	9.7725	9.8077	9.3411	10.087	8.5487	9.2273	8.8072	11.659	10.157	10.198	11.789	9.8917	8.7238	10.557	10.481	9.4059
	9.1562	9.5142	9.9076	9.7595	10.655	10.446	10.455	10.094	9.2472	11.183	11.427	9.9147	10.041	9.1398	9.8809	10.994	9.1651	10.04	9.501	10.246	10.446	10.632	7.7322	10.117	10.948	9.0477	10.68	9.816	10.603	9.6743	8.5617	9.1338	10.298	8.7837	9.5226	8.7287	10.024	10.941	9.967	7.9537	9.3671	9.5807	10.04	10.922	10.029	10.052	11.718	11.092	10.07
	10.094	9.9405	9.7303	10.389	10.509	11.546	8.403	10.873	11.462	9.7311	10.628	10.259	10.019	8.5622	8.5979	10.436	9.6302	10.517	8.944	10.44	11.282	10.135	9.2849	10.472	9.3488	9.9264	10.424	8.2557	11.098	9.5449	9.5363	11.276	9.9531	8.858	8.7977	10.931	8.2768	10.915	9.9487	9.6302	10.45	9.4798	10.543	10	10.096	11.242	11.68	9.7005	10.561
	9.1778	8.9247	9.2889	10.631	9.9137	10.334	9.412	10.495	8.7757	11.422	9.7482	8.9294	8.913	11.214	10.058	9.1535	8.9188	10.206	9.406	10.992	10.372	8.8623	10.544	7.8808	8.6469	8.2271	7.7289	9.3542	11.269	10.251	10.638	9.7177	10.957	10.303	7.2627	8.2299	10.86	10.747	10.442	8.8038	10.487	7.6638	10.757	9.5953	10.588	11.241	9.2664	9.5738	9.0484
	9.0214	10.37	10.751	9.2898	9.6347	9.9618	9.816	9.1503	10.497	10.21	12.026	9.0058	8.6625	8.6507	9.1915	10.58	11.635	10.681	9.5479	9.4215	10.889	9.221	9.1614	10.562	9.5898	10.786	11.507	10.314	8.5758	10.89	10.797	9.0554	8.4952	10.089	8.7178	9.4348	11.648	9.3948	9.8282	9.9363	9.9119	9.9527	8.2243	8.6422	9.8307	10.241	9.1912	9.7459	10.4
	11.445	9.7691	8.5354	9.8553	10.859	9.8219	10.7	9.3296	10.841	10.764	10.176	10.341	9.9048	8.5556	10.166	10.089	8.0247	9.2608	10.268	10.196	10.746	9.7083	10.115	9.824	10.762	12.138	8.7878	10.811	12.001	9.9213	10.099	9.0451	9.8942	11.151	9.9557	10.346	9.1151	10.806	9.359	10.751	10.505	10.603	10.113	10.531	10.829	8.9223	10.287	10.97	11.138
	9.884	10.838	11.202	9.0101	10.063	9.6142	10.593	10.374	10.244	8.6475	7.6676	10.008	10.803	10.787	10.034	9.5735	8.5362	10.751	11.365	9.1533	10.681	10.058	10.966	8.4773	9.9136	10.707	11.865	9.6843	10.069	9.8788	10.503	10.929	10.023	10.881	9.8893	10.133	11.619	10.472	11.07	9.3179	10.115	9.4598	10.413	9.8511	10.087	10.341	10.135	9.3442	10.006
	8.8159	10.221	10.087	10.698	9.5812	10.015	11.103	8.9872	9.7578	10.024	10.446	9.4282	10.357	11.058	9.916	9.4073	10.224	10.779	11.004	10.005	8.9839	9.5008	10.169	9.7022	8.4718	10.078	10.623	10.07	9.4501	9.9151	10.531	9.8027	9.1991	11.377	9.3725	10.984	9.3136	9.7574	9.3277	10.692	10.235	11.207	9.4353	11.379	9.3736	9.4262	10.358	9.3023	12.367
	10.971	9.615	11.853	9.1085	8.402	8.8461	10.135	11.578	8.473	10.283	8.1771	9.5694	11.022	8.9283	9.9849	11.242	9.5521	9.4504	10.077	8.5709	8.827	7.5978	9.3789	10.214	10.711	9.9289	9.7731	10.063	10.238	11.055	8.8448	10.645	9.4797	9.5738	9.9883	9.3206	9.0449	10.329	9.3705	7.3466	9.9372	9.2642	9.6595	9.1752	9.7312	9.6418	9.9124	10.2	8.4507
	10.83	11.029	9.0481	9.0564	10.514	10.986	10.185	9.4565	10.473	9.2025	8.5605	9.567	10.101	9.0918	10.898	9.3596	8.5398	11.351	10.132	9.6723	12.3	10.995	9.8181	9.3868	8.3399	8.8034	10.364	10.366	9.1892	10.833	10.221	10.434	11.692	9.5242	9.724	8.1622	9.6771	9.7305	10.159	10.919	10.167	8.0937	9.848	8.3208	9.43	9.8456	9.1556	11.493	10.335
	9.0994	9.514	10.601	9.8436	9.7454	9.3622	11.537	10.024	10.411	10.053	10.224	9.052	10.753	10.323	9.9472	8.9063	9.7772	10.783	10.112	9.2674	9.9927	10.747	9.0592	9.6369	9.6862	12.504	9.2199	11.043	11.712	8.3965	8.7282	9.0189	10.666	11.203	8.788	11.544	9.3991	10.134	9.684	9.7768	9.8065	9.7421	9.3678	10.664	8.7927	10.564	10.71	9.7502	8.6133
	10.732	10.726	10.468	9.9158	9.9913	10.435	11.339	10.921	10.882	9.2445	9.8396	10.069	10.341	9.5114	10.599	9.0729	9.5631	11.016	8.0914	11.223	9.9314	9.9853	10.331	10.255	9.6052	9.8676	9.637	8.5516	10.39	9.6087	9.9966	9.6057	10.782	10.108	12.45	10.499	10.148	8.9748	11.22	11.361	10.447	9.7953	10.843	10.353	10.849	11.053	9.1203	10.113	10.665
	9.4668	9.7104	9.567	10.344	10.57	8.9558	9.8541	10.942	9.3307	11.208	9.0674	8.3669	9.4322	9.1866	8.7255	8.8148	11.108	8.7701	9.9942	10.385	9.2565	10.887	10.86	10.01	10.676	9.1019	11.272	10.404	10.042	8.4947	9.5311	10.144	8.6834	11.019	8.4795	9.023	10.888	9.6271	9.5349	10.88	10.523	9.0036	9.5803	11.218	10.113	12.002	8.6911	10.054	10.088
	9.1444	8.9688	10.411	10.103	10.66	10.548	10.777	10.304	10.401	11.532	10.061	10.429	9.2554	9.756	9.3377	10.216	10.561	8.8039	10.165	9.9983	9.7119	11.314	8.8347	10.594	8.8527	10.129	10.605	9.9642	10.659	9.6754	8.2954	10.446	11.885	9.7776	9.191	9.0615	10.095	10.782	9.1741	9.4883	9.7838	9.0728	9.6198	10.902	9.9596	8.677	8.9215	11.46	9.3619
	12.348	9.1668	9.5862	10.579	9.0391	10.739	9.8938	8.7044	9.9688	11.318	9.2433	10.153	9.9661	10.337	10.551	10.881	8.6346	11.069	7.7499	9.5131	9.6991	9.7689	10.117	10.422	9.4938	10.432	9.0517	10.128	10.819	10.755	9.2664	9.1011	8.3638	9.1178	10.232	9.9562	9.3617	10.502	8.8044	9.5261	8.6304	10.341	10.496	11.101	11.468	8.62	11.256	9.8601	10.068
	10.178	10.326	9.4687	8.6398	11.191	11.773	8.8449	9.8374	11.415	8.8237	10.04	9.7751	10.991	9.5455	9.5493	9.481	10.442	10.948	10.015	8.8463	9.1064	10.866	8.888	10.355	9.6384	9.5753	11.285	9.3188	9.9035	9.4673	11.092	9.7337	10.75	11.577	10.244	10.73	9.8311	10.682	10.134	10.034	10.116	9.9703	8.8873	10.418	9.8589	12.352	9.894	7.8968	10.102
	9.6284	10.118	10.874	9.7482	10.665	8.7948	9.7561	10.789	10.442	11.529	10.09	9.0389	9.2701	9.26	9.2745	10.322	9.8778	10.447	11.163	10.666	10.759	8.9194	9.7559	9.3337	9.7588	11.379	11.667	10.614	10.326	9.3829	11.29	9.1325	10.063	11.15	10.67	9.568	9.9835	8.9799	9.4061	10.044	10.768	9.8757	9.5191	10.505	10.531	10.688	10.447	10.402	9.5079
	9.4106	10.904	10.549	8.8742	9.4074	9.8799	9.6394	9.0139	10.561	10.762	9.2721	9.8682	8.3174	10.596	8.3642	9.1139	11.01	8.8511	10.024	9.2412	9.1679	10.068	8.8992	10.247	10.261	8.4086	9.9622	9.599	10.469	9.7219	9.7384	10.098	10.622	9.8771	9.2783	10.057	9.7908	8.1542	10.647	9.1385	8.89	9.2632	9.5831	10.806	10.108	10.17	10.656	9.3692	11.168
	8.9477	9.1609	10.415	9.6026	9.8808	10.059	9.4873	9.6794	10.003	9.4079	10.381	10.314	9.7194	9.833	10.874	10.62	10.08	11.313	10.621	9.9615	7.9738	11.064	9.8453	8.7685	10.461	10.379	11.318	9.0111	8.2839	10.967	9.9628	9.471	9.7611	10.555	11.206	10.445	9.0926	10.911	10.096	9.7929	9.0129	9.8078	9.3925	9.5936	9.6794	10.406	9.0491	10.361	10.605
	10.218	8.6433	11.387	10.298	10.548	10.147	10.211	9.4827	10.178	10.746	10.892	9.9669	10.386	8.0152	10.704	10.677	8.5002	11.742	10.012	9.4723	10.113	10.888	9.4131	9.6213	8.1322	8.6325	8.6737	10.381	8.93	9.43	9.5115	7.8568	9.6585	10.69	9.9164	9.9062	9.0575	9.7613	8.9709	8.9458	9.2915	10.356	9.7286	8.136	10.566	10.032	10.259	12.811	9.2223
	9.9969	10.668	10.627	10.502	10.243	10.315	8.4628	10.747	11.103	9.9789	10.436	10.905	8.9925	11.145	11.228	7.9207	10.563	9.4706	9.604	10.39	10.181	10.591	10.147	9.4981	9.6405	10.403	11.616	10.043	10.473	9.6942	10.846	8.1291	9.4578	10.17	10.498	9.7663	11.275	9.9934	9.6262	10.143	8.7804	10.67	10.44	10.051	9.2484	9.2134	10.272	9.2345	9.5586
	9.3279	9.4668	10.382	10.977	10.393	9.8118	10.62	10.299	11.018	8.9175	10.872	9.7545	10.582	9.9361	9.1573	9.8533	8.715	10.955	10.384	9.3029	10.767	8.8574	10.807	8.2448	10.157	9.3577	9.2109	10.367	10.076	10.128	10.607	10.465	9.3919	10.927	9.5876	10.009	9.1323	9.9515	8.1993	10.873	9.5887	9.8142	9.9641	10.311	9.7582	9.1422	9.5267	10.73	9.29
	9.4161	10.546	10.603	9.7862	9.1044	10.073	9.5655	9.1301	9.0438	8.9412	9.8379	8.9617	10.926	10.389	10.11	10.456	8.9359	9.2836	8.8177	9.4734	11.173	9.3826	12.254	9.5502	10.672	10.955	9.2244	11.112	10.282	9.3244	9.8664	9.532	11.953	7.6499	10.826	9.7207	10.839	10.743	9.4672	9.456	11.49	9.5462	9.6797	10.406	11.298	10.576	10.152	10.906	10.639
	9.9769	8.8543	9.7757	9.1749	11.142	9.2219	8.9772	9.8091	10.872	12.291	10.623	10.435	9.8124	10.897	11.391	10.165	11.708	9.3052	7.9008	12.24	10.102	8.786	9.1857	8.7009	11.15	9.4996	10.669	9.3204	8.4406	9.147	9.8469	8.8452	9.764	10.222	9.8476	11.096	10.786	10.654	10.084	9.0729	9.7936	9.4585	7.626	8.6866	9.9231	10.171	8.9667	9.8996	8.6191
	9.1733	10.137	9.3192	9.5664	10.897	9.5942	9.9931	10.097	11.018	10.358	8.8453	9.8442	11.184	9.8963	11.471	11.141	8.4065	8.906	10.368	10.493	9.4918	11.482	9.6098	8.9603	11.17	9.6934	9.5522	9.7106	9.8328	8.9867	10.237	9.9672	10.158	9.6448	10.28	9.9145	9.0902	10.637	10.817	10.08	9.788	9.9851	10.54	9.6857	9.3618	10.203	9.8008	9.6463	11.251
	8.9068	9.6055	9.2501	9.0781	11.22	9.3099	10.957	11.806	8.5938	9.6713	9.2081	10.463	10.663	11.851	9.3486	9.101	11.195	9.3538	10.373	10.647	11.196	10.886	8.5739	8.9235	11.458	11.494	10.83	10.487	9.8547	9.5721	11.934	10.784	9.5354	11.103	9.7292	10.626	10.504	9.9615	8.3871	11.408	9.18	10.19	10.257	9.9695	9.7204	10.932	10.307	10.093	9.7797
	10.934	10.635	11.687	9.2223	9.2907	10.839	9.5893	10.509	8.7675	9.447	10.191	9.1266	10.781	10.617	9.8187	11.24	9.4481	9.3023	9.4399	10.169	8.6044	10.268	9.4649	10.435	11.052	8.5725	10.913	9.3945	10.322	8.9406	11.618	11.341	11.744	10.837	10.023	10.966	11.112	11.318	11.014	9.2476	9.9209	8.3791	10.178	10.149	11.781	8.5995	7.6912	11.405	9.8794
	10.594	9.4413	9.6301	10.348	10.815	9.1725	10.077	11.262	9.8866	10.507	10.372	10.268	8.7785	10.099	9.5257	11.165	10.133	10.701	10.814	8.1399	10.441	8.8749	10.403	9.3366	9.7932	9.1647	11.051	9.8287	10.76	10.934	11.419	10.539	10.45	10.598	10.285	9.124	10.479	11.012	9.5663	9.5875	10.252	10.792	10.083	9.6739	10.62	9.7197	9.7532	11.088	10.64
	11.563	10.15	11.429	11.007	10.419	10.052	8.9421	10.761	9.5839	10.292	9.7302	7.1431	10.7	10.946	12.134	9.5567	11.022	11.892	8.3505	10.292	10.756	9.076	10.936	10.448	9.8161	9.992	10.188	9.4014	10.295	11.827	8.715	11.369	7.4484	10.049	9.0713	10.582	9.3013	9.5787	9.77	9.4296	9.3542	9.5221	9.7844	11.995	11.439	9.9189	9.6618	9.3444	11.11
	11.455	9.4253	10.775	10.304	8.7668	11.119	8.2461	9.5833	9.7404	8.5994	8.7318	11.151	12.066	10.249	11.662	10.853	10.482	11.928	10.685	9.7523	10.578	9.0742	11.174	10.157	10.182	8.8787	8.8226	9.2647	9.9771	10.324	9.6562	10.72	10.908	9.4954	10.33	10.333	10.711	9.8039	10.253	11.824	9.2067	9.8896	8.4722	7.4735	10.128	11.429	9.4034	9.6872	9.6589
	9.152	10.115	10.075	9.5753	10.343	10.343	9.6358	10.332	7.8425	8.4228	9.6186	11.536	8.856	10.196	10.575	8.5589	8.5495	10.049	9.8095	10.604	9.1614	9.4583	11.723	11.127	11.135	9.9812	9.162	9.6751	9.3497	9.6119	11.461	8.7942	10.588	10.316	10.194	10.712	7.9028	9.9904	11.712	9.9338	10.472	10.161	11.43	9.5199	7.9953	8.9295	9.0651	8.5412	9.6484
	10.518	11.55	11.386	10.71	9.1839	8.9446	9.9938	10.769	11.261	8.9293	9.9629	10.429	10.878	10.467	9.381	8.7157	10.302	9.9306	10.823	9.0996	9.7778	9.7514	9.8798	9.5238	8.5191	9.2547	9.8617	10.922	9.9826	9.6541	9.6765	10.713	9.4046	10.031	9.2599	11.469	11.417	9.2562	9.6358	12.376	10.259	9.4548	10.236	11.299	10.84	9.7945	11.455	10.768	10.224
	10.488	13.156	10.19	10.123	9.7491	9.5514	7.6597	8.0065	10.581	10.22	9.6022	9.7401	8.5712	9.4489	10.437	10.224	8.9405	9.0535	9.8793	10.419	11.436	10.737	11.219	8.9567	10.274	10.188	8.1811	10.145	10.118	10.183	9.3548	9.1123	9.4708	10.384	9.828	10.75	9.1726	10.644	10.441	10.507	10.239	8.834	9.0742	9.4253	8.0456	8.6027	9.4655	10.5	9.2425
	11.574	9.8865	8.9523	9.3635	9.9461	11.193	13.832	10.199	10.145	9.892	10.446	10.248	11.108	10.462	10.441	9.1865	9.4381	10.301	10.479	9.1035	9.347	8.9684	10.27	12.157	9.3899	10.294	9.7585	8.1726	9.3299	8.6069	9.6769	9.2263	11.105	10.483	8.8425	9.8797	10.162	9.0608	9.9377	10.442	10.358	11.792	9.5341	9.9229	10.642	10.618	9.5158	10.416	10.491
	10.092	11.712	9.5623	10.564	9.3363	10.488	11.63	11.103	8.6532	11.037	10.225	11.182	10.006	9.4274	9.1336	11.407	11.062	9.7445	11.426	9.8637	9.299	9.3115	9.0572	9.7035	10.897	8.8322	9.1564	9.024	9.4495	9.9883	11.641	10.728	9.2365	10.342	10.539	9.9961	9.1553	9.6262	9.3746	10.611	8.1258	10.111	10.332	11.368	11.58	10.094	10.627	9.2432	9.5238
	9.3198	9.0897	10.013	10.102	9.9111	8.9903	9.7481	10.686	10.095	10.845	10.207	9.9222	12.312	11.903	11.049	10.105	8.4243	10.131	12.106	10.196	11.101	8.8131	10.018	10.175	10.603	10.906	8.1708	8.7364	8.869	11.105	9.6413	8.8056	9.4106	9.2798	9.0985	8.9457	9.2501	10.181	8.893	10.299	9.714	9.9722	10.088	9.662	11.552	9.2079	10.706	11.54	10.594
	10.022	9.8523	11.632	10.257	11.1	10.409	9.5095	10.332	9.5035	10.324	9.3366	9.2512	11.123	9.7572	10.298	8.6337	10.616	9.0283	11.393	10.436	8.0733	9.3415	10.711	8.5879	10.154	9.8259	9.451	10.275	9.4279	11.078	11.108	9.3626	10.159	9.7161	9.2348	10.351	10.691	9.8572	11.437	10.929	9.433	10.407	9.2235	9.1434	8.8497	8.7591	9.5972	11.715	11.443
	10.109	10.365	11.099	9.4114	10.474	10.701	9.2638	10.284	9.3774	10.719	10.495	9.9634	8.5476	9.3673	10.398	10.079	9.842	10.667	10.419	10.739	10.01	9.9018	10.752	9.4151	10.023	7.6253	9.7863	9.9346	11.033	8.6037	9.9376	9.7588	11.724	9.8247	9.3824	9.7136	8.9736	11.527	10.57	9.8018	9.7299	10.417	10.254	9.7156	11.175	8.0136	9.6271	10.252	10.291
	8.3446	10.794	10.911	10.313	10.265	8.9684	9.7182	9.6484	9.0822	9.061	9.9047	9.2275	10.554	9.5832	11.062	10.161	10.212	11.344	10.816	10.084	11.654	9.1263	9.5182	8.8883	11.048	10.64	9.6937	10.061	11.087	10.815	10.265	11.342	9.5258	10.163	9.6738	9.5865	9.5549	9.87	9.9027	10.68	9.2016	9.5506	10.277	8.5122	10.135	10.929	10.929	9.8573	10.021
	10.371	9.4858	9.4697	11.042	9.8215	10.536	11.205	9.8578	10.586	9.7124	9.8054	10.429	8.9273	9.5698	10.019	10.188	9.1679	8.2317	9.9841	9.17	9.4821	11.502	9.9477	10.87	9.3881	10.032	9.3484	11.743	9.7048	9.1738	9.4244	11.247	10.879	9.8574	8.3692	10.129	10.251	10.183	9.6171	10.594	9.3628	10.296	10.248	10.469	10.895	10.422	8.6634	9.5837	8.779
	10.54	9.3617	9.6577	9.6245	10.821	11.07	11.169	12.018	9.9835	7.5796	9.4144	8.2352	10.785	10.423	9.7825	9.6381	8.7039	9.8172	10.073	8.6401	11.03	7.7444	10.034	11.969	9.8147	10.195	10.707	8.573	8.4926	10.507	9.8796	9.5496	10.406	10.515	9.9988	10.714	9.2215	10.012	8.9268	11.107	9.2403	9.5634	9.8558	11.343	10.048	9.5317	11.069	9.2313	9.7417
	10.63	9.9153	10.961	11.128	10.606	9.3709	10.06	10.754	9.7479	9.9451	11.011	10.728	10.916	9.7411	10.616	11.153	10.545	10.483	12.077	8.5704	9.9785	9.6359	10.385	8.5874	10.164	8.3752	10.07	11.457	8.8957	9.0082	10.845	9.2273	10.857	8.6721	11.724	10.128	10.877	10.13	10.081	10.45	10.832	10.712	8.8059	8.7775	10.925	10.021	9.4392	9.1903	9.7474
	11.294	10.499	11.502	9.4288	8.1774	10.129	9.1107	9.0987	11.046	8.6166	10.909	10.243	11.827	9.7007	10.133	11.168	10.638	11.171	10.975	9.5996	11.104	9.44	7.5911	9.1009	10.259	10.547	10.137	9.8971	9.5206	9.8004	10.112	12.099	9.5073	8.8525	9.4108	10.493	10.111	9.7361	10.54	8.7798	10.565	10.019	9.496	9.8679	10.067	9.7831	11.379	10.957	8.386
	9.7876	9.1008	10.136	10.176	9.5264	9.5124	10.971	11.318	11.293	9.7807	10.268	9.8932	11.281	9.6328	11.109	9.9991	9.6296	8.7138	9.4141	10.382	11.851	9.9804	10.95	9.7876	8.5021	11.532	9.7779	9.9297	9.3097	10.916	10.622	10.609	8.3913	10.26	9.1182	7.7449	11.534	10.818	10.194	11.238	9.6829	9.8177	8.8894	10.842	9.3822	9.6212	9.9715	10.04	9.8659
	11.182	9.6453	7.8323	10.016	10.606	9.3959	9.5961	11.019	9.8915	9.2137	8.5286	10.316	11.772	10.294	9.3525	11.096	10.511	11.601	10.433	8.7531	9.7417	9.8702	9.8337	10.265	11.232	10.305	9.4673	8.2605	10.569	9.6703	10.028	10.704	10.553	8.6906	10.329	9.908	9.8166	12.338	9.2121	9.9893	9.3618	9.4496	9.7951	10.211	9.1681	8.738	8.8094	9.5338	10.502
	10.27	9.2377	9.4719	10.091	10.279	11.428	10.241	9.6232	9.0627	8.8551	10.836	9.8478	9.0823	10.273	10.471	9.0417	10.219	10.143	10.365	9.6787	8.7683	9.3598	9.7955	8.8454	7.663	9.6745	11.679	10.794	10.405	9.3592	10.328	12.051	9.3019	8.4432	10.567	10.447	10.522	9.7761	9.8332	9.4304	9.7978	10.035	10.179	10.418	9.2217	9.0243	10.269	10.198	7.96
	10.004	9.3095	11.073	9.3135	9.5984	10.696	10.032	10.578	10.756	10.283	9.3145	11.154	10.58	10.865	8.0313	8.1064	9.0681	10.999	8.8883	9.4491	9.317	8.6479	7.7237	9.1323	10.538	10.22	9.7838	9.1146	10.327	10.275	12.075	8.9933	10.493	10.758	8.5101	9.7863	11.607	11.189	9.8713	10.297	9.3894	11.387	10.982	9.1628	10.466	10.408	10.093	9.1635	9.6107
	11.27	9.794	10.358	7.986	10.73	11.703	9.2415	9.1147	9.4031	11.455	11.297	9.7477	10.881	11.055	11.918	10.571	11.715	9.0777	10.928	10.414	8.7365	9.8313	10.239	10.218	10.22	9.9721	10.391	10.139	10.863	9.1666	11.412	10.349	10.506	9.9227	10.846	10.333	9.8821	9.0623	10.602	8.7401	10.878	10.25	9.9228	10.252	10.452	10.006	10.863	10.666	11.662
	9.1293	9.1734	8.9398	9.8324	8.8123	9.4096	10.139	8.908	9.7615	8.6073	10.383	9.4409	9.0425	8.8186	9.9006	9.0535	11.736	10.524	10.28	9.3067	9.8425	11.152	8.2547	9.4196	8.6689	10.7	9.5577	11.728	11.447	11.034	10.266	9.8857	8.3876	9.579	11.144	10.515	10.756	11.704	9.2048	10.252	8.7385	10.258	10.452	11.027	9.7378	9.7	10.498	10.426	10.613
	10.602	11.398	10.536	11.215	9.1847	9.8147	11.116	11.52	8.4256	10.757	9.4106	9.2638	10.643	8.5503	9.9777	9.5506	9.8452	10.129	9.6193	11.144	9.4081	9.9293	10.494	8.8572	9.4567	8.7143	9.0822	9.6956	9.2456	9.9119	10.083	9.7024	10.125	9.4562	9.5507	10.442	8.6645	10.092	9.0978	10.854	10.79	9.2822	9.4758	10.488	8.4577	10.691	9.5975	9.4436	9.8168
	8.9537	8.9815	9.5563	10.064	9.9825	10.764	9.9444	10.455	10.445	8.3511	10.727	10.212	9.4738	9.5285	9.6749	10.462	9.4684	10.767	12.361	11.51	9.7166	10.258	9.1806	10.579	9.8235	10.009	9.1976	9.5029	9.6734	9.8736	9.9354	10.053	11.182	11.955	10.247	10.311	8.754	11.054	10.839	9.2435	10.667	9.7348	11.361	10.462	11.029	10.025	9.0848	9.393	10.197
	11.923	9.7026	9.3849	9.8409	10.117	10.139	10.299	11.823	9.6098	8.7566	9.8943	8.7145	9.166	9.3876	9.6333	9.9647	10.766	8.8365	9.7551	8.7005	10.498	11.227	11.829	8.9914	11.26	9.5065	8.1888	10.022	10.239	9.6822	9.4275	10.327	11.157	11.407	9.1608	11.237	9.3436	10.146	9.3865	10.125	10.439	9.653	8.9499	8.7064	10.163	10.737	8.2787	9.6423	9.1336
	10.442	8.4058	10.04	10.664	10.087	11.032	10.829	9.7647	10.543	10.114	9.9397	10.199	8.949	8.8923	8.6427	10.867	11.173	8.5465	10.396	10.809	10.302	10.645	8.7874	11.247	9.9505	9.0591	9.9776	10.21	10.009	8.7406	9.6361	9.7437	9.0833	9.2356	10.064	11.176	10.411	10.727	10.474	9.9607	8.7703	10.856	9.6009	9.3656	10.468	11.866	10.906	9.606	11.263
	10.314	9.3374	11.183	8.6849	10.4	10.167	10.713	10.186	9.9172	10.673	10.523	8.4838	10.11	11.35	8.7716	10.241	9.8207	10.226	11.063	9.3113	8.7412	9.335	8.877	10.865	10.972	9.9401	11.419	9.2859	9.9352	10.668	9.5249	10.129	9.8727	8.8094	11.671	10.103	10.262	11.142	8.8055	10.189	9.2794	9.6751	9.1814	9.873	11.015	10.243	8.9678	10.431	9.223
	9.6986	9.1296	9.7628	9.5363	10.401	9.4099	10.37	9.9206	10.096	9.4847	9.9379	9.4394	9.9677	11.903	9.2021	11.308	9.1739	10.195	9.8456	8.4008	10.853	10.313	9.952	9.293	10.787	10.39	10.302	10.246	10.311	10.935	9.7223	9.9141	10.705	8.9441	8.633	9.9543	11.011	11.92	11.799	10.053	9.9218	10.14	10.95	10.76	9.9707	11.333	11.666	10.046	10.518
	9.4913	9.601	11.205	9.5832	10.57	8.5641	9.9267	9.7602	9.8994	8.5122	9.4079	9.2909	9.5613	9.7627	8.8975	11.1	9.6603	10.433	10.758	10.755	11.831	11.508	10.536	10.91	9.3851	10.576	9.4776	9.4612	10.074	10.416	11.393	9.8986	9.9764	10.857	9.3324	8.805	8.3562	11.349	10.039	10.432	11.314	9.7899	9.5706	8.9912	11.245	10.195	10.415	9.1672	10.572
	10.448	12.044	10.011	11.315	8.9239	11.01	10.923	8.969	10.501	11.008	11.436	9.7534	9.2577	7.3874	10.343	10.311	10.543	10.715	10.302	10.225	13.573	11.875	9.9163	10.09	9.0169	9.8274	9.7351	9.4304	10.885	10.08	11.616	9.0352	10.43	8.9789	11.955	9.9524	10.797	9.9998	9.6198	10.455	9.5611	9.0006	9.3816	8.4381	9.3148	10.077	9.5703	9.9627	9.9113
	8.8979	9.4235	10.479	10.259	8.9307	10.145	9.3892	9.4719	10.714	11.016	9.0688	11.014	10.349	10.138	11.014	8.8442	7.9346	10.711	10.653	8.8642	9.5879	11.29	10.758	11.274	8.8949	8.9262	11.6	10.893	10.377	9.1023	9.9217	9.7596	9.6117	9.4955	8.9569	9.5908	10.098	10.697	9.1938	11.469	9.2449	9.6621	10.033	9.6138	8.551	9.775	8.5414	10.458	8.6018
	10.263	10.108	11.015	10.513	10.133	10.977	9.6176	9.5319	8.0909	9.993	10.232	10.357	9.8365	10.601	10.109	10.1	9.9847	10.194	11.533	9.1201	9.3664	11.46	9.9545	8.7197	8.7405	9.1719	10.374	10.161	10.091	10.767	10.954	10.472	9.7378	11.414	9.524	8.5427	8.9073	11.148	9.2121	9.745	10.162	9.9535	10.155	9.08	11.01	10.026	10.572	9.5413	10.855
	9.6629	9.8065	10.444	8.9367	10.363	9.4652	10.23	10.377	10.094	10.058	9.0867	9.7187	9.163	11.249	10.052	8.3591	9.3675	9.6768	10.823	9.6915	10.01	9.6746	11.122	9.2017	8.9787	8.2476	9.6464	10.851	9.9635	10.774	9.1434	9.721	9.0301	9.6508	10.66	8.8711	10.347	9.3482	11.304	10.606	10.251	11.296	9.4374	9.5596	9.7443	7.3522	10.733	9.129	10.468
	11.082	10.227	10.194	9.3953	9.0905	9.7433	11.476	10.715	9.5465	10.063	8.0159	11.349	9.7336	7.4016	11.934	10.313	9.5382	8.6558	11.974	9.6175	9.0345	8.3589	11.934	9.8085	10.219	10.383	11.213	10.901	10.622	9.2757	11.813	10.071	11.342	9.0651	10.202	9.9146	10.829	9.7044	11.411	9.9516	10.702	10.079	11.564	8.4252	9.2776	10.347	10.422	8.9927	11.38
	10.818	10.125	9.6459	9.8453	9.9904	10.879	10.201	9.0643	9.3457	10.52	10.19	9.4297	11.389	9.309	10.616	9.9397	10.625	10.274	11.521	10.072	9.7286	9.7387	10.143	8.7566	10.879	11.321	11.862	10.498	9.707	9.8698	10.869	9.6042	10.694	9.8413	10.016	10.998	9.8972	8.3444	9.8424	8.9841	9.5406	9.1623	8.5061	10.417	10.061	9.355	10.187	8.5391	11.449
	10.93	9.6041	10.357	9.5049	9.7055	10.057	10.668	9.8607	10.014	8.3129	9.4146	9.9814	9.8084	10.746	11.32	8.2635	9.4904	9.9952	9.6319	10.705	9.382	9.323	11.438	10.423	9.9573	9.4031	10.996	8.9691	11.148	11.64	9.8391	9.1096	8.0054	11.323	10.013	10.109	9.9857	11.225	10.253	9.8334	8.2129	10.306	8.9309	10.576	10.137	10.454	11.182	10.134	9.0307
	10.652	10.332	10.211	9.9983	11.047	9.652	10.92	10.304	9.0345	9.0194	10.839	8.8721	8.8145	9.6962	10.35	11.352	9.6597	9.4545	10.278	9.9353	9.2499	10.995	9.1549	11.242	10.304	12.022	7.9929	8.7366	9.4009	9.8132	10.884	10.199	9.8383	11.517	8.7999	9.2171	9.7549	9.1454	9.7645	9.1054	8.6506	10.608	10.743	10.046	10.146	11.207	9.5076	9.2484	10.611
	9.8483	10.119	9.8033	10.942	11.16	11.072	10.266	9.1272	9.3722	9.481	11.447	9.3517	11.237	10.903	10.217	9.1038	9.7145	9.6901	11.203	10.82	10.48	9.1607	9.3905	10.356	8.4151	9.6807	9.5925	10.213	10.882	10.453	9.7696	10.17	10.337	10.124	8.8939	9.9896	9.8432	8.828	10.689	9.4254	8.9173	10.561	8.7451	9.0169	9.4055	10.781	10.764	9.401	12.845
	9.8961	8.9533	8.6738	12.547	9.9717	10.259	9.4999	9.5456	10.721	9.2914	9.0805	10.798	10.877	10.097	9.0442	9.6584	9.9163	9.8265	10.339	12.136	9.4079	10.054	8.497	10.015	10.374	10.244	10.358	9.3201	10.312	9.5023	11.381	11.803	10.061	10.367	8.123	9.5428	9.8091	11.28	10.855	8.6156	9.0358	9.948	10.674	10.716	10.035	10.387	10.817	9.7816	10.79
	9.4462	8.9776	10.091	11.314	9.9265	10.189	8.3249	10.506	9.7278	9.5645	10.418	8.2492	10.283	10.731	10.843	10.407	10.333	9.0217	10.036	8.9149	10.812	10.441	9.7095	8.9952	10.707	8.7739	8.5314	10.89	10.595	10.492	10.795	11.011	9.1373	10.834	9.3989	10.173	10.302	8.6893	10.134	8.8776	9.5744	10.004	10.387	9.7478	10.792	9.5128	8.4536	10.49	11.106
	9.7442	9.8429	9.9099	9.3223	11.206	8.357	10.477	9.93	10.773	10.805	12.599	12.119	9.3964	10.267	9.3859	9.4421	12.109	9.5845	9.1014	10.768	8.2607	11.396	9.7894	9.3016	9.0182	11.025	9.2495	9.4894	8.7739	9.9133	8.797	11.617	9.6775	10.55	9.6076	9.0809	9.7063	9.963	9.9017	7.733	10.56	11.521	9.3309	10.424	10.508	8.515	9.8773	9.6264	11.609
	10.876	10.627	9.4789	10.375	10.211	11.264	9.3584	10.05	8.3082	9.834	7.6993	10.745	9.3239	8.767	9.4398	11.045	9.6396	9.6748	9.3283	10.923	10.84	10.627	10.303	9.1086	10.214	9.5445	10.676	9.1373	12.049	10.309	9.4673	10.517	11.276	10.166	10.694	7.9581	10.759	7.7789	11.17	10.358	10.547	11.203	9.4784	10.47	9.5895	10.59	9.9394	9.5315	9.3605
	10.69	9.6057	10.133	10.445	11.1	10.444	8.1441	9.3982	10.329	10.345	8.1095	9.4061	10.631	8.7223	10.952	10.865	11.108	10.304	9.4749	9.0712	9.102	8.839	9.3695	10.192	9.1183	9.0418	10.325	9.9134	9.5365	10.271	9.5291	10.604	8.5661	10.889	11.02	8.8886	8.405	11.283	10.608	9.8294	10.037	9.9595	9.7529	9.2068	10.409	10.9	10.721	9.1242	9.67
	10.469	10.897	10.368	10.9	9.2647	8.5758	9.6344	10.483	9.7352	10.543	9.4763	10.154	9.7061	11.033	10.909	9.2661	8.5839	9.2417	9.9107	9.6039	10.019	8.9012	9.3386	9.7815	9.5971	10.406	11.107	11.486	10.117	9.7932	9.4064	11.148	9.404	10.463	8.9361	11.541	10.654	8.6806	10.425	10.22	9.8345	9.949	10.057	10.943	9.3233	11.658	9.3713	10.835	10.415
	9.5457	10.58	9.1621	11.107	9.5992	9.8572	11.651	9.6691	10.92	8.469	10.4	10.109	11.544	11.028	9.4516	10.613	10.872	9.4803	10.58	11.126	10.181	10.685	9.6819	10.875	9.1222	9.9285	9.0035	10.025	9.557	10.992	9.8703	9.6875	10.412	10.172	10.301	10.077	11.311	11.028	9.0235	10.94	10.762	7.7964	9.179	8.7879	9.7536	11.318	8.9998	8.9826	10.985
	7.9639	10.387	11.535	9.4866	9.7963	8.3781	9.3052	9.7125	9.5258	10.114	10.542	8.501	10.468	10.42	11.95	9.4578	9.9845	8.0548	9.4658	10.529	8.8723	9.6012	9.2507	9.7103	8.6657	9.9355	9.5374	9.7502	11.157	9.38	9.6702	10.978	9.4107	11.451	9.2493	9.7218	10.039	8.3204	9.9175	10.813	9.4228	8.6612	8.1475	8.4048	11.587	8.7472	9.5332	10.083	9.6708
	10.496	9.8398	10.264	11.876	7.7991	10.46	10.201	9.5936	10.411	9.8053	10.68	10.193	9.8046	11.016	9.7865	8.5763	10.563	10.637	9.4518	10.869	10.186	9.9614	9.9973	10.63	9.2512	9.9693	10.513	10.349	10.423	10.544	9.3447	9.9923	9.6091	10.536	10.547	8.509	9.8438	8.9603	9.7218	9.8765	9.5332	10.108	9.8424	9.4318	9.4203	10.111	9.2144	8.2893	9.6811
	11.402	10.172	10.477	10.859	9.2753	9.6277	11.243	10.49	8.4801	9.4296	8.9351	9.1486	10.532	10.389	11.108	8.6377	10.241	9.852	9.7426	9.6272	8.1153	10.524	10.035	10.813	8.4284	8.6625	10.391	10.026	10.849	10.604	10.769	8.7775	10.872	10.307	11.663	10.784	10.041	8.9907	9.3593	10.219	11.808	10.824	9.9458	9.8765	10.298	10.907	11.071	9.1561	12.434
	8.8607	10.313	9.3686	9.0181	7.8644	9.8199	10.857	10.771	10.834	9.5296	11.042	10.158	10.404	10.632	9.3305	9.8045	10.618	10.562	10.595	9.6002	8.785	9.9663	7.3381	10.555	10.069	9.5026	9.4846	11.481	8.8749	11.073	10.698	10.121	10.257	10.016	10.076	10.847	9.6069	9.6124	9.0815	10.992	10.796	11.639	9.2271	9.6717	9.8916	11.207	9.9525	9.8528	10.982
	10.622	10.247	8.722	9.2984	8.312	11.066	9.8805	9.183	11.112	8.4045	11.332	9.7501	9.6563	9.8753	10.504	10.512	11.053	9.0404	8.8014	10.769	9.0384	8.8373	9.3295	9.6833	10.375	12.132	7.1904	9.7556	10.606	9.6893	10.785	10.277	11.631	10.048	9.8226	9.4326	10.448	10.381	10.555	8.1596	11.239	8.7765	11.294	11.168	10.24	9.4753	11.308	11.4	8.9147
	9.3642	10.995	9.7723	9.2852	9.9332	10.058	9.0015	9.8921	10.627	10.189	9.209	9.7083	9.2982	9.6836	8.9577	9.6464	10.291	9.1607	9.077	10.4	10.675	8.6619	10.555	9.4054	9.4937	9.0439	10.601	9.6288	8.9836	9.1946	8.3962	10.646	7.8107	11.311	10.505	9.2574	9.9824	11.042	10.731	10.652	9.3435	8.281	11.397	8.9718	10.934	9.8159	10.037	10.815	9.5588
	10.519	9.4916	10.768	9.8355	10.073	8.6522	10.716	10.253	10.153	10.263	10.699	10.047	10.082	11.588	9.2248	8.7468	11.256	10.907	10.517	8.1607	8.3695	9.8255	9.8232	11.201	9.0842	10.468	8.5576	11.442	8.9827	9.9741	9.3427	9.163	11.09	8.6366	10.172	11.518	9.8799	8.8046	10.38	8.7662	10.025	9.1495	10.218	12.739	9.7748	11.152	11.016	9.6693	10.787
	9.6113	9.6916	9.5002	10.161	9.9626	10.22	10.557	9.5818	10.732	9.9014	11.777	8.8739	9.0493	9.5783	10.48	9.9539	10.459	7.972	10.534	12.432	9.5834	9.358	9.7846	9.4461	9.1082	11.34	9.6703	10.136	10.353	9.9805	9.2187	9.0863	10.381	9.1838	9.2367	8.5809	10.089	10.061	9.3508	10.925	11.185	8.7055	10.264	9.1573	10.713	9.2099	9.2949	10.057	8.0693
	8.9686	9.8255	10.035	10.186	9.6282	9.5059	8.3876	9.9546	9.7488	10.257	9.1412	10.146	8.5432	10.159	10.202	9.9523	10.275	9.6707	10.831	10.165	9.1919	8.4639	9.7537	9.5327	9.5656	11.359	9.3764	10.401	10.916	10.127	9.8881	10.919	10.847	10.462	9.8937	10.14	10.597	11.592	9.0221	10.015	8.9804	10.852	11.636	11.091	9.8047	10.464	10.743	8.9587	10.32
	8.7785	9.5167	9.9372	11.084	9.4219	9.7615	9.7422	11.551	9.7341	9.6399	11.087	8.9837	9.0773	7.8153	10.205	10.577	9.2213	9.0546	10.299	8.9224	10.159	11.497	9.1862	8.9551	10.509	11.938	11.269	9.0355	11.067	9.9602	10.084	11	9.1702	11.844	10.668	10.713	8.4824	9.2316	8.8012	9.8424	9.893	9.5724	8.0725	10.737	10.042	9.919	9.2833	9.2139	9.2774
	7.894	9.8867	10.445	10.061	10.699	11.277	10.439	11.493	9.61	10.331	8.9001	9.9995	11.708	9.7968	11.39	9.5812	9.0232	10.814	12.06	10.663	7.9995	9.0738	9.5612	9.4628	9.6123	10.196	9.6689	10.373	8.5216	9.3577	10.599	9.8794	9.6242	11.099	8.6595	9.0299	10.907	11.397	9.5541	9.0897	9.8399	10.615	9.5065	10.885	10.091	8.5169	10.214	8.8581	10.663
	9.6773	9.677	11.23	11.081	10.431	9.223	9.4281	10.19	10.41	10.669	10.479	9.5255	8.0379	9.7526	10.947	9.6872	10.656	9.5591	9.7912	9.5491	10.764	7.9553	10.055	10.323	9.8452	8.82	8.5422	10.189	8.99	9.1099	9.617	10.237	10.189	8.911	10.17	10.953	9.9276	9.8631	10.056	11.669	10.376	9.4345	10.948	9.0483	10.286	11.161	10.005	8.4504	8.269
	8.6295	11.96	11.298	10.309	9.9773	8.6584	12.096	10.456	10.196	9.6335	10.811	9.1755	9.6075	9.0176	10.018	10.282	9.5059	9.3759	10.813	9.025	11.162	10.212	9.7425	8.6478	10.36	10.65	8.7052	9.3903	9.7776	9.558	9.2471	9.4958	10.22	10.446	9.4696	9.8168	8.5	9.5042	9.5286	8.6063	10.497	11.103	9.8732	10.252	9.4776	8.0068	9.2446	10.117	8.7639
	9.4592	9.8565	8.8327	10.363	10.208	9.4079	9.7184	10.18	9.305	11.119	9.3952	10.977	10.474	9.8828	9.8551	9.7333	10.318	9.657	9.8816	9.2347	12.193	9.2915	10.165	10.294	10.825	9.168	10.87	10.455	11.478	9.5781	10.89	10.398	10.254	9.2389	10.71	9.0664	9.5898	11.493	10.759	10.245	10.688	11.968	9.3573	10.894	8.5343	9.9227	9.9142	10.984	9.293
	9.9953	8.8518	7.5758	9.4269	10.518	10.673	9.9265	10.892	9.7884	9.8739	9.1744	10.519	10.161	10.177	10.142	10.319	9.1843	10.169	11.154	10.095	8.7561	9.4855	9.3002	10.76	9.2073	8.9957	8.5949	10.658	9.0708	10.625	10.29	9.8434	8.6331	11.006	9.244	11.672	11.103	11.934	7.5242	10.806	9.2844	8.7981	9.5977	10.714	10.66	10.35	9.2012	8.0609	11.132
	10.845	10.831	10.499	9.4949	10.885	10.606	9.1438	7.5213	9.2591	11.444	10.93	11.2	9.2239	10.208	9.382	9.9803	9.8179	10.224	9.3567	11.728	10.305	10.361	10.273	9.9259	8.7997	11.306	9.6776	9.8601	10.161	9.7953	8.8095	9.2704	9.7741	10.452	9.74	7.4939	9.8484	9.0012	8.5304	9.4918	10.907	8.0644	9.5655	10.506	10.165	10.416	10.543	9.8597	9.8342
	10.913	10.139	9.7749	10.423	8.8165	9.1691	9.5374	9.9259	8.8387	9.8199	8.9365	10.431	11.342	8.9238	10.275	10.198	10.051	10.349	9.0064	9.2417	9.4947	7.9459	10.273	9.4103	10.417	9.8874	10.979	8.5592	10.09	11.139	10.345	9.5254	8.8995	9.5679	9.6052	9.2243	9.8372	10.259	9.745	11.04	9.8339	9.3684	8.0144	9.3507	10.331	10.241	10.109	8.6286	12.096
	10.41	10.336	10.136	10.591	8.5837	9.7841	10.936	9.9055	9.495	9.0611	10.993	10.303	9.723	10.416	8.8037	8.6113	9.9679	9.7872	8.9266	9.4798	11.969	9.6807	10.123	9.7405	9.4189	9.9897	9.5028	10.512	10.202	8.5872	10.717	9.3814	10.315	11.278	10.092	9.1774	8.6821	9.9771	10.823	9.9158	9.1598	10.091	9.8126	11.021	10.893	9.25	11.346	9.5468	8.5967
	10.116	10.277	10.497	10.811	9.7438	10.677	9.1726	10.484	9.5147	10.144	9.6833	10.789	10.17	9.3895	11.746	9.5681	10.14	10.541	8.9908	9.062	10.515	10.575	10.835	9.8892	12.226	9.7625	10.587	10.573	9.0536	8.5423	9.7547	10.48	11.032	8.2644	10.582	8.8345	9.703	11.446	11.39	10.375	9.1132	9.0042	9.0193	10.274	10.178	9.194	7.6432	9.2346	11.573
	9.8402	9.1813	10.066	10.049	8.8675	10.118	10.047	10.616	10.68	11.322	8.6657	11.542	9.8732	10.751	11.671	9.1192	9.9261	9.4828	10.122	8.1869	10.252	10.149	11.419	10.724	9.5122	9.2866	8.5197	11.021	9.589	10.801	10.55	10.302	9.0061	11.274	10.782	9.8013	8.1447	9.875	9.3055	9.8598	11.138	8.9166	10.097	9.5683	9.455	11.086	8.2589	9.4006	10.016
	10.951	9.3377	10.228	9.3404	10.322	10.472	10.346	8.8071	8.4407	11.61	9.3089	9.2215	10.643	10.08	10.23	10.298	9.98	9.9567	9.1612	9.9575	9.2996	10.281	9.5967	10.269	9.8278	9.1723	9.4125	10.349	10.703	9.9248	11.233	10.852	10.376	11.599	10.057	10.191	9.3346	10.23	9.7438	10.057	9.8779	10.57	10.22	9.7912	11.776	10.605	11.093	9.4522	9.0918
	10.541	10.024	9.618	9.7146	10.393	12.809	9.5463	10.508	9.6205	10.429	10.671	9.3703	10.018	9.8027	10.194	10.793	10.482	9.9494	9.605	11.087	9.5129	11.225	10.224	8.9136	10.51	10.726	11.015	8.8339	10.869	9.6195	9.5936	8.8519	9.5374	10.076	9.3218	10.771	10.334	9.2588	10.171	9.2929	10.621	10.066	7.5913	12.944	12.291	8.3406	9.2754	9.4414	10.293
	11.211	9.378	9.9649	9.3377	8.9798	9.6679	9.5392	9.2649	9.8668	10.601	10.319	10.208	9.4114	9.5738	8.7081	9.5079	8.3533	9.2424	10.712	9.7654	8.2374	10.497	8.6813	8.9928	11.762	9.2027	8.1346	8.7074	10.83	12.735	10.88	10.259	10.861	11.013	9.7979	10.563	11.333	10.123	10.563	7.4161	9.8095	9.6864	10.623	10.947	10.477	9.4716	10.258	9.9878	9.8993
	10.274	10.224	10.917	10.098	10.35	10.138	11.122	9.4892	11.037	10.705	9.6549	9.2703	8.7783	10.501	9.4557	11.391	9.1012	9.9368	11.742	8.2102	9.2208	10.518	10.416	10.147	10.435	10.092	11.018	10.463	10.994	10.322	10.286	9.5905	9.9734	9.1676	11.258	8.8213	10.227	10.062	10.445	9.6976	10.886	11.195	8.7467	11.965	10.605	9.864	9.7648	11.883	11.407
	9.2094	9.85	9.3883	10.182	10.266	9.4645	10.375	9.0244	9.783	8.5543	10.158	10.171	9.6169	9.7535	9.4031	10.982	10.487	10.235	9.924	10.888	10.146	10.333	9.7831	10.54	9.7871	10.137	9.1518	9.8071	9.6775	11.206	10.155	9.5089	8.4386	9.4434	9.955	10.449	10.105	12.547	10.404	10.587	9.9113	10.627	9.8552	8.6129	9.5321	11.226	11.635	9.9181	10.185
	11.206	11.795	11.271	8.9731	9.4241	11.685	9.5134	8.2144	9.5337	10.014	9.9744	9.2493	10.311	8.1974	9.2004	10.921	10.669	9.3283	11.63	8.7092	10.44	9.1922	11.038	11.668	10.29	11.877	9.1203	9.3064	12.713	9.0864	9.8844	8.8503	11.243	11.047	10.034	10.599	10.536	10.072	11.226	11.143	9.9256	10.237	9.6231	10.094	9.1499	9.1015	9.2776	7.8293	10.131
	11.397	10.758	10.751	9.3997	9.2364	10.153	10.72	11.469	10.804	10.719	9.5583	10.35	8.7667	8.9992	11.168	10.648	11.384	9.4453	10.195	10.598	10.591	10.135	8.0184	10.411	9.3297	10.33	11.211	10.132	9.583	9.7332	10.769	9.1265	9.2514	10.119	11.92	11.761	9.6095	10.61	9.9692	9.5918	8.8288	10.33	8.9649	10.522	10.929	9.8104	8.402	10.84	10.129
	9.6498	9.4717	10.101	10.752	9.183	9.6717	10.839	10.428	9.6599	9.8776	10.16	9.7538	9.0916	11.239	9.365	7.9722	9.2852	9.3697	9.9805	11.059	10.499	9.5443	10.197	10.334	11.525	10.27	11.387	9.5523	9.2399	10.813	9.9154	9.7611	9.4738	8.1649	10.835	10.626	9.7701	9.7065	9.4915	9.1456	7.9842	9.6714	7.4711	10.585	10.955	9.071	10.547	9.7575	10.507
	10.551	10.125	8.8248	9.2747	11.258	10.615	9.6706	9.7383	9.4968	8.5049	10.28	10.111	9.736	9.954	7.9093	11.263	10.308	9.7094	10.652	10.777	11.12	10.015	8.0286	10.155	9.2504	11.443	9.4904	9.083	10.677	7.7142	8.406	11.252	8.786	9.6365	10.002	10.27	9.5157	10.633	10.107	7.5444	9.6431	9.5743	9.8538	9.4192	10.819	9.6419	9.799	8.2626	10.643
	10.211	9.5659	11.689	10.317	10.898	9.6772	10.95	10.636	11.31	8.5974	9.6277	8.0791	10.988	9.9009	10.394	10.804	9.9358	10.627	8.8174	10.267	9.184	8.9366	9.398	10.596	8.943	9.0439	10.311	9.4776	9.2305	10.755	10.027	9.723	9.9903	9.6121	11.156	10.923	9.7605	9.2014	11.088	9.8062	10.055	10.104	10.29	10.02	8.6692	9.4572	10.479	9.8724	10.006
	10.917	9.4124	9.9238	11.147	8.7069	10.46	10.925	10.845	8.8201	11.366	8.9854	12.656	10.207	10.745	7.8732	9.2692	9.8546	9.6244	10.183	10.074	11.419	8.9418	11.333	10.382	10.18	10.414	10.87	9.9235	10.216	11.56	10.018	9.0063	9.883	9.0533	9.991	9.6908	9.2009	12.368	11.054	10.393	9.2936	10.593	10.054	11.42	10.979	8.9591	10.488	10.234	11.028
	8.8742	10.92	9.834	9.8979	9.3924	9.3167	9.2978	10.01	9.4567	12.295	10.212	10.263	11.157	9.0122	9.7352	9.5788	9.8988	9.9478	10.752	9.3325	9.1193	10.133	11.275	10.639	9.7421	11.016	9.0591	11.443	10.805	12.691	10.358	11.62	9.1502	9.701	10.286	8.6595	11.362	9.1619	10.084	9.7549	9.8326	10.843	11.399	9.708	9.6549	9.4661	9.311	9.8219	8.6032
	8.4913	8.7499	9.0107	9.4175	10.512	10.025	9.688	11.27	10.414	10.623	9.9456	9.15	11.439	10.599	9.8152	9.685	10.134	9.9192	9.3102	10.291	10.917	9.3505	10.898	11.587	10.242	7.9009	8.8804	8.5615	11.413	8.5481	10.772	9.8845	8.472	11.074	10.971	9.88	9.7008	9.4475	8.9793	9.5189	10.748	9.8895	10.6	10.01	7.4293	10.338	10.873	9.9764	10.511
	9.8379	9.2762	10.145	10.057	10.445	10.437	8.987	9.4074	9.3414	10.387	10.696	9.6958	9.4294	9.4072	9.5053	10.446	10.841	9.4239	8.7542	9.062	9.1398	9.2905	10.761	10.758	10.193	10.632	10.039	10.735	11.278	9.1815	9.7727	8.4148	9.877	10.016	10.167	10.777	10.478	11.317	11.488	9.0188	10.169	11.845	10.259	9.001	10.728	9.133	11.368	8.8824	11.584
	11.053	11.479	9.7003	10.727	9.1212	12.242	11.113	10.08	11.507	11.25	8.5424	8.266	9.6333	9.8171	8.779	10.078	9.6544	10.008	10.331	10.923	9.2859	8.9707	9.3967	9.0487	8.6686	11.049	9.3316	9.056	10.735	9.169	10.434	9.5964	9.9007	8.2173	8.0689	10.129	9.7816	10.095	8.8888	8.9857	9.4682	10.373	10.298	11.079	10.912	9.2464	10.593	8.7749	11.052
	9.389	8.5102	11.645	8.074	9.8278	9.2281	11.187	10.919	10.481	11.554	10.142	10.078	10.05	9.1906	11.026	8.9773	8.2812	11.437	11.019	9.2855	9.7961	10.761	9.6469	9.4149	9.0006	9.4468	9.3644	8.8846	10.168	10.074	9.5045	9.5004	9.4394	10.231	11.892	10.45	9.8394	10.274	10.175	10.608	8.1826	9.4164	9.2693	8.7497	8.9675	10.578	10.391	9.4206	9.6881
	9.6964	10.116	8.4855	10.746	11.412	9.4138	10.404	10.614	9.4224	9.2563	10.281	7.8841	9.8524	9.3068	9.631	9.6482	10.865	11.424	10.321	11.871	10.153	9.9682	9.7141	9.0236	8.9449	10.059	9.7829	8.8256	8.7422	10.785	10.429	9.0682	10.05	8.8863	10.162	9.0824	8.9239	9.98	11.078	8.1069	9.5695	11.375	11.61	9.8986	10.87	10.569	10.654	8.3393	9.02
	10.212	9.1936	9.9914	10.575	11.288	9.3581	8.9851	9.6233	9.9879	9.3678	9.8988	9.6025	10.438	10.511	10.317	9.6687	10.675	9.7495	9.4203	10.285	9.3893	11.249	10.155	8.4985	8.5484	11.19	10.465	9.3966	10.561	9.5354	9.874	9.7818	10.401	8.4298	9.7142	9.3303	10.638	11.34	9.0374	9.757	9.1533	9.1429	10.851	9.671	10.146	9.8238	10.327	10.87	10.417
	7.8178	10.029	9.6324	10.693	9.8593	10.18	8.9101	10.396	11.347	9.5398	10.811	11.018	9.8366	10.499	11.367	10.404	10.453	9.7325	10.476	9.3805	11.582	8.3353	9.3562	11.373	11.206	9.6479	10.876	10.126	11.229	10.021	10.77	10.02	10.021	9.8066	8.822	10.308	10.163	9.5359	9.111	11.292	9.396	8.6733	9.3593	10.222	10.682	10.489	9.7892	10.795	10.133
	10.417	10.013	10.477	9.1668	10.105	9.7581	10.399	10.456	10.608	9.2613	10.293	10.515	10.617	11.427	9.991	10.241	9.7625	9.9385	10.289	9.4474	9.7087	9.8773	9.9915	8.3338	11.506	10.767	9.357	9.5804	10.162	11.17	9.5108	8.1227	11.086	11.029	9.291	8.7596	11.576	11.724	9.8075	9.6052	10.063	10.654	9.7549	10.485	10.492	10.513	8.8417	10.525	9.1377
	9.2988	10.04	9.8696	10.085	9.0692	10.89	10.578	9.2634	8.2001	10.743	8.6506	9.5197	7.9519	10.488	8.6734	10.235	10.068	8.7221	9.1966	10.435	8.9152	10.199	11.186	10.894	8.9383	12.182	10.104	9.9233	9.7683	9.1209	10.193	8.8309	10.065	11.365	9.8365	9.8901	8.3701	8.9948	10.673	9.6148	11.335	10.228	9.566	9.2758	10.272	8.8857	10.974	10.663	10.143
	11.437	10.9	10.764	10.205	10.257	10.132	9.7039	10.468	10.316	7.4179	11.683	10.506	10.471	12.212	11.581	9.5743	8.9055	10.688	9.1928	8.1006	9.2103	10.753	11.424	8.4343	9.4717	10.72	10.512	10.04	9.9804	9.2687	10.862	12.309	10.255	11.148	11.102	8.9289	11.128	9.5437	10.589	10.442	11.352	9.7531	9.5664	8.6112	10.44	9.4381	8.9679	12.553	10.719
	9.8534	8.0489	11.764	9.6433	11.81	8.6112	8.7694	11.957	9.5445	10.157	11.296	10.511	10.581	11.158	10.215	9.6427	10.029	11.315	9.9101	10.302	9.3623	10.033	8.9689	10.387	10.101	9.0674	9.3267	10.316	10.107	9.994	9.3429	9.4711	8.4568	12.092	11.777	10.08	9.0485	11.836	9.7903	10.913	9.3861	9.5941	10.58	10.346	9.5777	9.7677	8.7126	9.439	9.3034
	9.6104	9.7488	10.691	8.9756	10.483	10.31	10.42	9.4014	12.154	9.6139	9.2505	10.155	9.1105	9.697	9.733	8.529	10.699	10.683	9.7273	10.771	9.8135	10.458	9.2927	10.198	9.2867	10.172	10.643	10.316	10.802	10.491	9.5955	9.6366	10.447	11.542	10.897	9.7159	10.039	10.183	9.0727	9.7257	9.9899	10.117	9.6182	10.127	9.5053	9.7861	10.729	9.8823	8.8637
	10.086	8.7487	9.4317	8.8637	9.0104	7.6149	11.413	10.565	9.7752	8.0485	9.0167	10.367	10.077	10.557	8.6065	11.384	8.4981	7.8079	8.1683	9.2248	11.872	9.0306	10.766	11.344	10.292	9.1762	11.424	9.1959	9.4075	9.7827	10.121	10.338	10.642	10.721	10.965	11.003	8.2679	10.101	9.9367	10.192	9.8209	9.4973	8.389	9.4914	7.7887	9.7255	10.01	9.907	9.7072
	10.679	9.3087	10.418	10.984	9.7758	10.567	8.9813	9.6616	10.025	10.421	11.454	10.155	10.199	9.2947	10.727	9.3617	8.6652	9.9707	10.778	9.0217	11.191	9.2034	9.713	11.286	8.9756	8.2554	9.8874	10.914	8.7237	9.4338	9.8344	11.582	10.443	9.8738	9.2338	9.8812	8.6431	8.4953	10.524	9.6834	10.1	10.717	9.5618	10.05	10.178	9.7231	11.193	11.046	9.952
	9.4378	9.6809	10.182	9.8587	10.678	10.215	10.344	9.1913	11.122	9.0377	10.037	9.9418	10.557	10.738	9.0296	10.052	9.0464	9.9133	9.4466	12.313	11.146	9.0552	9.1135	9.8883	11.434	9.6143	8.8656	10.128	9.6566	9.8476	10.925	10.542	11.051	9.2722	9.3162	9.4884	10.952	9.4167	8.2964	11.588	9.3383	10.376	10.226	9.1227	9.3902	11.446	10.543	9.9538	9.4308
	10.784	10.14	9.6144	9.8378	9.7358	10.105	10.14	11.835	11.145	8.4475	8.8139	11.515	12.287	10.703	10.203	8.971	10.426	9.3984	9.1223	8.8978	10.18	10.14	9.4003	10.557	9.078	9.0959	9.9048	10.605	11.398	11.867	9.7585	10.101	9.0281	9.891	10.39	9.4178	10.456	9.6625	10.035	11.091	11.945	9.9443	10.681	10.558	9.8472	9.6917	9.4251	9.4871	11.425
	10.712	9.3944	11.199	9.6264	10.408	10.039	10.194	10.144	10.474	9.606	9.2833	9.5576	9.5049	9.7623	11.326	9.5545	10.939	10.298	10.524	11.665	10.415	9.5454	9.878	10.374	9.6364	10.327	9.719	9.8527	9.676	9.8582	11.516	10.831	9.859	9.3906	9.917	10.212	10.753	11.205	12.094	11.622	10.781	9.9698	10.459	9.355	10.316	9.611	8.3324	10.522	10.057
	9.0488	10.172	9.1149	11.255	9.9072	10.393	8.5462	8.9091	10.491	9.1149	10.305	8.0382	11.193	10.621	11.351	8.4332	10.448	9.3421	9.4645	9.04	9.4527	10.103	9.4416	10.52	9.2809	10.693	11.277	10.529	8.759	11.282	10.829	9.699	10.366	9.0545	9.5402	10.077	10.683	9.489	11.319	8.7808	10.139	9.3804	10.975	9.3547	9.3141	10.111	10.329	11.154	11.237
	9.2602	9.5183	9.7761	10.13	9.7244	9.684	11.921	9.8015	12.313	9.4678	11.728	11.232	9.3765	12.256	10.089	8.6014	10.521	9.0024	11.28	8.8531	9.1837	11.466	9.8968	6.9205	10.532	10.392	8.4494	9.1197	9.7245	7.9113	9.0655	9.9195	9.2532	10.179	7.7889	10.289	10.42	10.515	10.412	10.713	9.7065	9.5461	10.805	11.366	10.954	11.201	9.2841	9.3559	9.8163
	10.666	12.192	10.633	10.731	8.541	11.526	10.971	10.957	9.9845	10.235	10.188	10.878	10.701	8.6544	9.8219	9.2276	9.0976	10.035	12.056	9.87	11.008	9.5866	9.7974	9.2591	10.621	10.374	11.138	9.5179	10.456	10.526	11.376	12.235	11.207	9.7182	10.276	10.764	9.4544	8.1233	9.443	8.6253	11.721	10.191	9.8254	11.01	9.3557	10.258	10.338	10.352	11.171
	10.256	10.141	9.017	10.008	9.0571	11.085	8.165	9.451	9.1447	8.8435	11.668	10.43	8.7949	9.153	11.66	10.927	9.8514	11.431	10.379	10.189	8.8763	9.4605	9.1047	9.904	8.504	11.359	9.3694	8.1414	11.451	9.7328	10.264	12.653	9.1556	10.462	10.358	9.2075	9.4323	9.1538	11.358	8.7687	9.5024	10.214	9.9185	9.9911	10.977	10.652	11.215	10.408	8.8848
	9.7582	9.9155	10.872	10.033	8.4531	9.5867	9.6849	8.0013	11.028	8.6493	9.0608	10.936	8.9152	10.329	9.8522	10.684	10.727	10.376	9.6123	8.2824	10.383	8.1056	9.1307	10.823	10.34	11.389	8.9938	9.1569	10.319	8.4706	9.6551	11.848	9.2523	8.9027	8.5675	10.458	10.029	8.6374	11.712	8.2759	9.1368	11.613	9.9377	11.097	10.385	10.728	11.398	9.3802	9.0721
	8.5363	10.944	9.2371	10.947	8.9773	9.7384	10.395	10.48	8.823	9.5714	10.321	10.213	10.195	10.904	10.188	9.516	11.326	10.237	10.676	10.108	10.345	9.1686	8.618	8.7676	10.557	9.4951	9.4029	9.8353	10.118	10.909	10.952	9.5805	11.252	9.5679	9.3834	10.606	9.3812	10.56	8.5694	10.245	7.3954	10.549	10.468	8.2035	10.511	10.102	10.578	9.3071	10.14
	9.7117	11.437	8.0215	8.71	10.367	10.1	9.7781	8.7953	10.213	8.8408	9.9953	10.023	8.8804	9.9257	9.9389	9.0263	9.6025	9.5323	9.534	11.223	10.396	9.4044	10.2	10.485	9.4018	10.015	10.095	10.229	9.0298	10.749	9.9848	8.9512	9.1109	11.4	11.159	10.714	10.38	10.556	10.216	9.0118	11.547	9.9484	8.4104	9.2047	10.4	8.6499	10.82	9.4495	9.9517
	9.1502	10.539	11.338	10.986	9.6705	10.101	9.7076	10.505	9.9644	10.944	10.537	9.4131	8.2881	10.133	9.5263	10.232	9.775	10.093	9.6142	8.6722	9.4125	10.419	9.1017	9.8721	9.6931	10.408	8.6281	8.8602	10.867	10.593	11.093	10.169	10.694	9.3347	10.048	11.652	11.231	10.056	10.298	11.673	12.68	9.9177	8.977	10.728	10.602	8.9793	11.465	10.432	12.01
	9.5745	10.16	10.339	8.4459	9.2956	9.9049	10.05	10.317	10.968	10.949	9.4939	9.0414	8.5695	10.564	8.4466	8.5891	7.3002	10.049	10.547	9.4683	8.6683	10.948	9.4794	10.617	9.4729	8.9739	10.166	10.476	10.289	10.3	10.63	9.5293	8.6548	9.9796	10.448	9.5209	8.9669	10.823	8.8766	10.1	10.963	11.127	11.701	9.8064	11.404	10.884	10.05	9.4025	8.1559
	10.725	8.7696	9.1588	8.8532	10.675	10.924	8.7792	9.8018	9.7849	11.197	9.7752	9.2556	9.2194	10.028	11.747	9.229	10.456	9.7076	11.002	9.9146	9.2226	10.187	8.7918	11.001	11.844	10.802	11.9	9.5914	10.145	10.937	10.384	10.102	9.2578	10.411	10.85	11.86	10.142	9.3279	10.669	9.8541	9.1157	11.625	9.1859	10.868	11.742	9.416	9.5209	9.9659	10.247
	9.1187	10.439	10.497	10.273	10.021	11.33	11.952	9.0137	10.524	9.8909	9.5327	9.1645	10.197	9.4331	9.1235	10.498	9.859	11.413	10.359	9.3808	10.566	10.227	8.9892	10.496	9.4573	10.028	10.734	10.719	10.184	8.8539	10.607	10.929	10.314	10.651	9.9613	12.002	9.1152	9.3589	9.8723	10.107	10.313	9.3585	10.024	10.849	10.016	11.401	9.7874	9.2493	9.3331
	9.2812	9.0574	9.9623	8.9779	8.3927	8.7119	9.4898	10.022	11.731	8.6171	9.5643	9.8795	10.34	10.394	11.968	10.682	10.419	9.1236	11.268	8.3102	8.365	9.6596	10.037	9.0059	10.423	11.31	9.174	10.573	9.3618	10.068	8.8187	9.9329	9.7297	10.533	9.5309	10.582	10.404	9.2123	10.382	9.1538	9.171	9.3379	10.776	8.8463	10.539	10.832	11.278	11.834	8.9824
	10.022	9.7808	11.364	9.9087	7.8052	10.214	11.225	11.552	10.18	9.807	8.3035	9.1779	10.767	9.2176	9.5164	9.986	8.1062	7.9283	10.704	10.997	10.626	10.346	10.616	8.5798	10.006	10.724	10.914	11.418	9.9054	10.172	10.298	8.9447	10.368	10.472	10.894	9.8058	9.8704	8.8376	10.28	7.6463	9.2303	9.678	8.7399	9.4761	8.6113	9.831	11.291	10.121	10.049
	8.658	9.8963	10.98	12.817	10.26	10.119	9.7006	10.537	9.5634	11.425	8.7244	9.0129	9.4437	11.456	9.8863	10.127	10.448	10.027	9.7627	10.823	8.1788	10.79	12.714	8.9961	10.494	8.9804	10.214	8.7298	10.476	10.252	10.07	10.997	9.8653	10.988	12.713	9.5935	11.16	8.5296	10.811	10.014	9.2805	9.6918	10.523	9.698	10.24	9.8644	10.549	9.5304	10.205
	10.449	10.274	9.2405	9.7252	10.77	11.686	7.6604	9.6858	10.554	12.234	11.117	9.6137	9.6508	9.2895	10.432	8.8848	10.597	9.7954	10.079	9.852	9.7104	8.2526	8.6555	10.973	8.8425	10.267	9.5263	7.5889	11.308	10.125	9.2433	7.863	11.628	11.583	10.078	9.5772	8.7407	9.5172	10.385	10.167	10.705	9.2929	10.813	10.644	8.8564	9.7486	9.1503	10.749	11.02
	10.211	10.954	9.2208	9.8232	9.2592	9.6835	11.518	9.2976	10.04	9.3815	8.9919	9.1099	10.126	10.215	9.3761	8.5832	9.3976	9.1911	9.0229	10.896	10.253	9.7421	8.7969	7.9049	9.7524	11.798	10.834	10.024	9.3611	10.758	10.522	9.0968	9.8813	8.8184	8.4548	10.194	10.64	9.1675	11.005	9.4219	9.3396	9.4301	8.6681	8.9716	11.296	11.514	10.587	9.2447	8.8482
	8.4083	11.37	9.3276	9.7687	12.733	10.242	9.9263	10.469	12.007	9.8658	11.69	10.116	9.9281	9.1122	9.8595	10.553	11.228	9.2406	11.255	9.809	9.4049	10.776	8.1235	10.294	11.165	11.266	9.6721	10.706	10.009	8.8897	10.739	9.2181	9.565	9.8524	11.186	10.477	11.594	10.22	9.4146	11.688	8.9586	11.19	8.7606	8.7252	10.406	8.7858	9.8416	10.901	9.2883
	9.7897	9.2033	11.479	9.7344	9.5341	10.394	10.179	8.8348	9.4611	10.644	10.599	10.368	9.977	9.9544	10.268	8.7722	8.8291	10.83	9.4847	8.7573	10.461	9.823	9.6108	9.5117	9.8222	9.8815	9.6598	10.694	9.1885	9.2653	10.966	10.25	10.27	11.387	9.6856	10.773	10.287	9.8689	10.529	8.4516	11.124	11.07	9.7448	9.3228	10.441	10.454	10.584	11.072	11.688
	9.8388	9.2031	9.0258	9.782	9.7637	9.7789	10.152	9.4747	10.693	10.272	9.1845	9.739	10.734	8.6161	9.6825	10.963	10.618	10.097	10.594	9.9384	11.182	8.9901	10.667	10.719	12.413	10.603	9.7776	8.8786	8.5699	10.71	10.124	9.3804	10.448	9.8784	11.97	9.9475	8.7516	10.415	8.6424	8.0596	11.262	11.291	11.041	8.7598	9.6971	10.092	9.8874	9.5418	11.232
	9.7691	9.4862	10.789	10.519	9.2186	9.7073	8.5878	10.306	10.836	9.4542	9.4885	10.948	10.65	9.6974	9.8198	10.126	9.9918	10.908	9.4979	9.0215	9.7281	8.2203	9.9013	10.306	11.071	11.436	9.8374	8.665	10.29	10.569	10.124	10.02	11.151	10.757	10.562	10.659	8.4608	9.9626	10.917	8.2379	10.178	9.1192	10.771	10.87	10.364	10.289	11.519	10.119	9.8727
	12.206	11.11	9.518	8.8483	11.838	10.932	8.4925	8.7866	9.6307	10.816	9.7117	10.688	9.0164	8.7514	9.726	9.129	9.6829	10.563	9.36	9.2063	11.511	10.712	9.3686	7.7221	10.129	9.5673	9.7869	9.167	9.1422	11.316	10.514	12.049	10.061	8.5471	10.525	10.207	10.837	11.891	10.15	10.966	10.162	8.5262	11.025	10.448	10.754	8.8516	12.075	10.198	10.104
	9.0269	9.4818	9.7805	10.324	9.2062	10.289	10.682	9.77	9.8619	10.936	10.741	11.008	9.9344	10.457	10.594	8.9831	10.429	7.9024	11.332	9.567	9.6026	10.988	10.038	9.7671	11.262	11.226	8.562	9.6512	9.4149	10.005	11.078	10	10.061	10.523	9.9872	12.943	9.3964	9.8666	9.39	11.719	10.101	9.1667	11.348	11.306	8.8908	9.7815	9.8538	8.5828	9.0942
	11.023	10.906	9.5751	10.132	10.493	9.5649	9.7514	10.604	9.2659	10.961	10.737	8.6675	8.9894	9.1605	9.8353	9.6213	10.76	8.889	12.136	9.4602	11.384	11.195	11.301	11.313	8.4411	8.9334	10.288	9.738	8.3327	10.078	9.4594	10.6	8.7152	10.785	10.134	9.2751	7.6684	9.7633	10.629	10.786	9.9388	8.1212	9.4392	11.3	10.376	9.3566	10.197	10.13	10.931
	10.042	9.9741	9.775	8.6754	11.834	10.497	9.6693	10.371	10.414	11.872	9.9389	12.04	11.99	11.421	10.234	9.9555	10.703	9.1807	9.2605	10.939	9.9422	10.286	9.4299	10.003	10.522	8.0792	10.434	9.6357	8.6315	10.628	9.502	9.736	7.9935	10.712	9.0386	9.9534	9.582	10.641	9.5192	9.6765	9.7724	10.519	10.448	10.349	9.809	10.785	8.9001	8.989	10.174
	10.984	10.523	10.174	9.5866	10.633	10.371	11.203	9.5181	11.708	10.068	10.683	10.82	11.165	9.188	10.437	10.63	9.5966	10.139	10.121	10.273	10.834	10.285	9.3229	9.4102	10.421	8.869	9.7016	10.138	8.5321	11.05	9.8673	11.182	8.5016	11.282	11.515	8.7734	9.1813	10.92	10.009	9.9123	10.743	9.2645	11.351	10.137	8.2721	9.2641	9.8184	10.64	10.762
	9.9963	11.012	10.168	9.6395	10.603	9.9861	8.1145	9.2508	9.9984	9.8222	9.7833	10.665	10.263	8.6467	10.32	11.367	9.4131	11.676	11.812	8.4839	10.902	9.9323	10.448	9.0605	9.927	11.12	9.5252	10.465	10.623	12.599	9.3668	11.043	11.582	9.782	9.8827	11.608	10.513	10.293	9.1196	8.7598	10.407	9.8801	10.23	9.1295	10.138	11.654	9.781	11.477	11.435
	10.182	9.0973	9.7673	9.342	12.36	8.1071	9.0921	9.863	9.9399	10.049	9.5109	10.333	10.294	9.6711	10.182	8.6868	9.9219	9.8388	9.4017	9.5366	9.9507	9.6501	9.1099	9.0492	10.361	9.8566	10.022	11.14	9.4015	8.9235	8.6915	9.8951	9.4344	8.7731	10.831	9.9297	10.516	7.4558	10.185	10.929	9.9373	10.482	10.014	8.7604	11.072	9.8379	10.96	9.784	9.3746
	10.374	10.669	10.366	9.999	10.536	9.8643	10.344	9.8148	11.371	9.9651	8.9959	10.345	9.3984	9.6939	9.8595	10.16	10.493	10.204	11.255	11.03	8.927	9.6348	9.5723	11.482	10.945	9.5703	9.4321	9.6088	11.234	10.184	9.0406	9.9245	9.5732	9.4331	10.574	11.058	12.797	8.7362	12.437	9.6839	8.4884	9.9653	10.204	8.5209	10.752	9.6324	10.594	9.5369	7.8533
	10.993	9.8982	9.9454	9.7899	9.2302	11.035	11.268	10.178	10.123	10.636	8.1878	9.7778	9.6328	9.9939	10.544	11.168	8.0014	10.272	9.9864	10.27	9.977	9.7687	10.489	11.309	11.307	10.178	9.6407	10.486	8.8286	10.189	10.364	10.606	8.9379	8.1888	9.3276	11.226	9.9521	10.043	8.4568	11.842	8.787	10.909	10.981	9.7856	9.7606	11.398	10.464	9.1668	10.762
	9.5184	10.667	9.2373	9.1666	9.2166	10.325	11.654	8.9865	10.781	11.141	9.9404	9.0507	11.213	10.404	9.4624	10.875	10.813	10.487	8.0054	10.568	10.451	8.0255	8.7479	9.0842	11.51	8.4812	11.973	11.248	10.938	8.7567	11.493	9.1921	11.318	10.049	12.29	10.51	10.815	10.727	8.2358	10.457	10.631	10.296	9.7447	9.8394	9.1437	9.9578	10.082	9.4123	8.3657
	10.316	8.9131	9.0356	9.4614	9.6303	10.19	10.208	9.3347	10.288	10.422	10.555	10.077	11.35	10.463	11.233	10.336	11.296	11.597	10.749	8.4922	9.6751	11.07	8.805	12.595	9.8505	8.544	9.9246	10.137	9.4067	10.098	10.375	10.216	9.0272	11.175	10.932	9.3221	10.518	9.4091	8.707	10.124	9.769	8.0393	10.83	11.07	9.9511	10.048	10.137	10.34	8.4413
	10.133	8.634	10.726	10.573	8.899	8.5737	8.6203	9.869	12.156	9.6294	9.396	10.172	9.6632	10.259	10.398	10.16	9.1127	11.32	8.9368	10.359	10.363	9.9942	11.045	7.7601	9.8993	10.614	10.918	9.408	10.513	8.5485	9.4538	8.7413	10.507	11.197	9.4415	10.729	9.1882	11.321	9.7012	10.973	9.3095	10.381	8.9457	9.5606	10.295	10.298	9.8935	8.9331	11.051
	11.153	9.4282	9.0686	9.8161	9.0353	10.145	9.9458	10.141	11.044	10.24	9.1688	9.6401	8.997	10.855	11.675	9.3709	10.007	10.542	11.371	10.357	9.9012	9.6207	12.883	11.028	11.096	10.601	11.37	8.3893	10.248	8.0891	8.9197	9.6838	9.8368	10.173	9.0674	10.416	10.392	9.7755	10.831	9.0815	9.5772	10.492	11.017	10.409	10.178	8.7964	9.9222	10.335	11.234
	10.252	9.9718	9.5058	9.2444	9.5075	10.465	9.2893	8.7665	10.124	10.123	9.3648	8.9348	11.011	10.665	9.8392	8.3214	9.9653	10.944	9.377	11.162	9.8141	10.378	10.889	9.7129	10.284	9.8549	10.856	7.8018	10.473	9.8918	10.525	9.5506	10.245	8.2522	11.147	11.369	10.322	11.039	9.6761	8.3671	8.967	10.224	9.3784	8.9575	8.9503	9.6386	10.609	10.28	11.208
	9.2234	9.2816	9.5287	10.196	10.928	9.4958	10.173	10.435	10.445	9.7078	10.633	8.6764	11.937	10.792	10.955	10.212	9.6935	10.228	11.288	9.9655	10.677	10.256	9.1621	10.548	11.641	9.878	11.391	9.5967	11.725	10.143	9.9335	11.243	10.255	10.076	9.29	9.9654	10.766	8.9429	9.7059	9.6754	10.439	10.637	8.0937	11.515	10.161	9.1463	10.73	11.036	10.294
	9.9647	10.553	11.134	10.527	9.3607	8.9671	10.216	9.3208	9.7106	10.578	8.133	9.5394	8.8887	9.5152	9.7798	9.6215	9.7576	10.877	8.9051	11.262	10.731	10.9	9.407	10.543	9.9517	10.496	10.745	9.4446	11.235	10.251	10.256	10.794	8.9501	9.6048	11.017	8.5147	10.72	10.166	8.7891	10.11	11.08	10.882	10.845	9.8542	8.2919	8.4026	10.201	9.4429	11.349
	8.8842	11.656	9.7387	9.2246	10.572	8.8136	9.6121	9.7865	10.02	8.202	9.8101	10.168	11.344	10.312	9.0499	10.563	8.9678	10.016	9.9203	10.138	10.087	8.8499	10.787	10.049	8.6125	11.61	9.0739	9.3148	9.3126	11.939	9.8809	10.013	11.013	10.716	10.507	9.7958	10.77	10.043	10.962	10.064	9.9948	10.202	10.673	10.849	9.4646	10.853	10.49	9.8305	11.375
	11.299	10.614	9.61	10.557	10.636	9.6114	12.05	10.095	10.984	10.07	7.8998	9.8633	9.2374	10.073	11.079	7.7185	9.6564	9.6016	10.457	11.231	10.645	12.091	7.9436	11.41	9.929	9.7447	9.1642	8.3355	10.754	10.487	9.4714	9.553	8.6044	10.309	10.303	11.855	9.1186	8.4724	9.1882	10.095	9.8813	10.906	10.508	10.592	8.4564	9.5844	10.611	10.69	9.1863
	10.494	9.4969	12.507	10.927	12.042	9.1516	9.7462	8.9674	10.578	9.2297	8.7561	10.109	10.795	7.618	9.1156	9.7074	10.633	10.939	8.693	9.2037	10.449	9.4154	10.047	10.418	11.61	8.9901	9.3443	9.5265	9.2898	11.588	9.6211	8.6319	9.9925	10.666	11.582	10.295	10.815	9.4615	10.692	10.337	9.8196	12.322	9.1141	9.708	10.554	8.8759	8.5765	9.368	9.1373
	10.739	8.5931	11.177	11.222	9.3566	9.948	10.425	9.3899	10.442	9.8222	10.781	10.196	9.0539	9.9531	9.661	10.089	10.197	8.8304	9.1835	9.6201	9.2007	9.3933	9.9374	9.8927	11.409	10.116	10.415	10.206	8.6503	11.379	9.0084	8.9577	10.293	10.948	8.2158	9.0283	10.904	10.96	11.095	9.3265	10.204	10.418	8.8288	8.4099	10.665	9.7818	11.367	10.697	10.327
	9.3483	9.4792	10.466	10.614	10.386	9.1599	9.031	11.126	9.7084	10.814	10.538	9.8198	11.151	9.7582	9.6687	10.905	9.5632	9.1901	9.6171	11.1	10.194	9.2335	9.6053	9.5567	11.703	9.7591	8.6059	9.9714	12.184	9.2709	10.088	9.1001	10.065	9.2288	11.206	10.098	10.919	8.2426	10.309	9.9062	11.04	9.27	12.47	10.275	10.067	7.2856	10.342	11.398	9.704
	10.975	8.8074	9.1998	10.966	11.395	9.2135	10.086	10.743	10.898	9.4041	10.629	9.6865	9.532	10.653	8.5325	10.549	9.6314	11.978	9.3339	10.288	8.9017	10.308	11.035	9.2664	9.9433	10.552	10.671	10.751	9.9093	10.572	8.9411	8.6007	8.1363	10.524	10.077	10.398	10.195	11.519	10.397	10.076	8.8191	10.739	9.2296	9.166	10.306	10.301	8.8977	11.19	10.49
	12.506	9.0709	10.29	9.9207	9.4302	8.6064	9.9497	9.989	9.8142	11.039	9.1205	9.7721	9.3032	9.3088	9.6244	8.5676	11.049	9.6619	9.7981	10.327	8.6223	10.735	10.305	9.1707	9.0188	11.147	8.6007	9.1547	9.9581	10.428	10.628	8.6547	10.802	9.3365	9.4926	8.945	10.341	9.5811	11.587	11.74	10.319	11.867	10.064	11.617	9.0366	11.331	9.9359	9.4624	9.6099
	10.521	9.9344	9.2558	10.208	9.1517	9.6402	9.8232	10.849	9.8781	9.527	8.6144	10.759	11.014	10.257	9.0058	10.887	11.733	11.232	9.632	11.075	9.8434	11.283	11.328	10.04	11.535	10.337	9.4997	10.556	10.643	10.685	9.8976	9.9904	10.649	9.3412	9.6499	9.3585	9.5321	8.7906	9.9912	10.949	8.8881	9.8893	9.9705	9.0748	10.597	10.016	11.53	10.398	9.4527
	11.25	11.624	8.9882	12.456	9.9728	12.255	11.39	10.771	9.2651	10.743	10.958	9.7072	9.9285	10.164	10.667	9.7844	10.385	11.614	10.528	10.726	11.31	9.2429	10.159	10.353	8.7115	9.1211	10.322	8.9121	10.836	11.899	9.4914	9.6531	10.996	10.349	7.8439	8.9786	10.091	10.509	9.9963	10.082	8.6943	8.9128	9.206	10.097	9.6741	10.031	9.4558	8.8063	8.859
	10.487	10.599	10.03	9.2388	9.5488	10.227	10.549	10.712	8.9968	11.07	11.725	10.31	9.828	9.4807	10.187	9.4997	8.4538	9.4535	9.4463	11.056	7.3589	8.7517	10.545	10.838	9.9009	11.649	8.6132	8.7	10.813	9.6111	9.8566	9.8977	9.5969	9.7356	9.7097	9.8736	10.055	10.009	9.6998	10.568	9.5076	9.1892	10.517	10.288	11.685	9.6749	9.6376	10.551	10.525
	10.665	8.7704	10.161	8.7876	10.699	10.901	9.7869	9.3644	9.9818	10.816	10.017	10.187	9.8665	9.1867	10.455	11.006	8.8104	10.517	11.174	9.1308	10.575	10.185	9.6831	9.2613	10.359	10.045	10.156	10.098	10.619	11.956	10.334	11.211	9.8393	10.048	10.161	8.6757	10.91	9.9088	7.8509	9.2322	9.5477	9.8849	10.102	10.8	10.152	10.522	10.077	9.963	12.36
	11.703	10.914	9.9242	9.455	10.02	7.9721	9.5742	9.9058	8.9926	8.8218	10.363	11.071	10.094	9.7395	9.9728	9.5375	8.8547	9.5003	9.7637	10.283	9.6064	9.8787	10.713	9.3237	9.9033	10.512	9.5726	9.9421	10.56	9.7839	11.318	10.207	11.009	10.344	9.8323	10.035	10.466	8.1792	9.4456	10.141	9.5787	10.855	11.746	11.683	8.9679	11.248	10.197	11.058	10.025
	9.8833	8.842	10.524	10.334	10.283	9.9573	9.1764	7.9343	9.0655	10.338	10.347	9.3779	9.2611	11.207	11.423	8.8256	9.8199	8.1732	10.163	10.357	10.323	10.806	8.6144	7.994	9.8446	9.4357	12.796	11.144	10.813	10.001	9.4438	10.6	10.906	10.801	10.173	9.362	9.8878	11.119	10.227	10.414	8.4454	10.266	11.1	10.413	9.7569	9.8242	9.1198	11.588	10.768
	10.941	10.497	10.74	9.7978	9.3007	11.304	8.7235	10.471	8.6244	10.175	10.221	9.8945	9.9009	10.118	9.6557	10.495	8.6945	9.5183	9.3685	10.306	9.3292	9.5099	10.826	10.577	9.1187	9.449	10.306	10.738	9.9558	12.681	9.4537	8.3763	10.264	9.6363	10.641	10.251	9.7204	9.8828	11.814	10.105	10.552	10.901	10.179	10.678	9.5328	9.4389	10.026	10.356	9.3527
	9.502	11.272	10.018	9.1923	11.11	11.02	10.723	8.7685	11.353	9.8038	10.277	9.8367	10.544	10.521	10.973	10.104	10.657	8.501	10.56	8.1884	8.8282	10.898	10.454	11.495	10.898	8.0107	9.4322	11.085	9.6055	11.048	9.526	11.004	10.273	9.9597	8.2313	9.3222	8.2371	9.8936	9.588	9.355	11.773	9.8496	10.051	11.84	11.283	11.997	8.9834	10.265	8.2162
	10.199	8.9371	9.025	8.9939	9.0208	8.311	9.6571	9.1215	9.3632	9.2505	10.367	10.982	9.8024	9.8065	9.4263	8.5995	9.8206	9.4239	10.397	9.6627	12.336	9.7686	9.8821	9.7506	8.936	9.3445	9.0729	9.5002	10.235	11.18	9.9007	9.4956	9.2311	9.6033	8.7149	9.4271	10.657	10.722	11.144	10.034	11.198	9.1077	9.3433	9.4866	9.2523	8.9925	10.317	9.941	12.368
	10.577	11.337	10.009	11.17	9.0545	9.4408	8.9884	9.173	10.515	8.9448	10.691	11.099	11.228	11.051	9.7557	9.5182	9.6459	8.4714	8.8742	8.8835	10.251	10.161	11.298	11.292	10.21	10.946	10.976	10.257	10.21	9.6276	10.166	8.5213	10.388	8.8195	11.768	9.0561	11.895	9.6282	10.913	9.7705	10.455	9.6242	9.0289	9.5973	9.2943	10.321	9.4367	8.1144	11.226
	9.5031	9.5558	11.618	9.4832	9.979	10.53	8.4364	10.202	8.7296	10.537	11.714	10.865	9.7295	8.8971	10.584	11.031	11.23	9.9075	8.3294	9.8934	9.743	9.2356	11.008	9.9387	8.2957	8.9898	9.9853	9.7011	10.002	9.1231	9.8503	9.9303	10.144	9.9362	10.52	10.569	9.453	9.9926	10.981	9.0383	10.73	8.6399	11.2	11.085	11.166	9.2267	9.9882	9.8011	9.2629
	9.4598	9.5836	9.6994	10.275	10.395	9.6235	10.877	9.3934	9.1959	8.8023	9.6596	10.045	9.1253	10.583	8.0047	9.5419	9.9567	9.9165	9.2749	8.6792	10.63	10.006	9.4319	9.8026	9.7247	10.489	10.106	11.277	7.8219	10.231	10.061	10.079	9.98	9.7252	8.3639	8.7558	9.0003	10.946	10.386	11.686	10.076	8.2602	9.016	10.316	12.918	11.2	9.2525	11.23	10.716
	8.0674	9.7293	9.7193	11.597	10.719	9.2402	9.1097	10.166	8.8617	11.966	10.459	9.7308	8.9326	10.098	9.6359	9.9964	11.565	10.924	10.975	11.9	11.253	10.025	9.6517	10.879	8.7713	10.472	9.4542	11.094	9.8229	10.103	9.7748	9.0335	10.37	10.258	11.486	9.4703	9.6005	9.139	8.3405	9.2899	10.488	10.649	10.553	10.167	9.0755	10.084	9.6381	11.508	11.188
	10.094	10.07	8.8586	9.0854	9.9443	9.6914	10.245	9.1774	10.668	9.0034	11.461	8.7724	9.7868	9.913	8.1507	10.241	9.6122	9.8732	12.415	9.384	10.667	9.3534	10.199	9.3644	10.68	9.9852	10.218	8.5441	10.85	11.589	7.7652	11.118	10.809	8.412	9.4341	9.3316	10.632	10.184	9.7975	10.034	10.409	10.263	9.3851	9.0355	10.286	11.154	10.104	11.867	9.0768
	8.9802	10.733	10.516	9.0309	9.8701	9.2494	11.971	10.633	9.7525	8.9255	10.334	10.112	10.366	10.115	9.9805	10.351	12.389	10.498	10.848	9.1842	9.6169	8.5557	8.5482	9.062	10.034	11.286	9.754	10.558	11.692	10.477	10.42	9.8232	10.38	10.088	11.85	9.8776	10.342	9.5869	9.7282	8.8625	8.8798	8.7838	10.827	11.266	8.8145	9.3712	11.912	9.4576	11.685
	10.137	10.71	9.6326	10.581	10.53	11.81	10.562	10.883	10.168	10.806	9.3621	9.7773	11.447	9.5257	10.162	10.752	9.4567	10.446	9.5533	10.038	8.8582	10.659	8.458	9.3994	9.3271	9.4888	12.239	11.603	10.676	9.9254	10.843	10.396	9.0517	10.912	10.257	8.6826	10.4	12.777	7.7712	9.3227	11.189	10.452	9.4972	9.5963	10.455	10.626	9.6336	9.5464	9.3902
	11.242	10.903	10.025	9.5977	11.275	11.942	9.5795	9.4603	8.0395	9.8909	9.0892	9.9185	10.015	11.18	9.7717	10.066	8.81	11.57	9.9248	8.6765	10.754	9.3098	11.375	10.169	10.347	10.511	9.1447	9.407	9.49	9.9227	10.498	9.9918	11.283	8.8088	10.564	10.92	9.4965	10.439	10.518	10.279	9.9046	8.6848	9.5048	10.931	9.8842	10.715	7.8946	9.6974	9.9399
	10.192	9.9264	8.8073	9.974	8.3151	10.018	10.454	10.844	10.687	10.72	11.604	8.8092	9.6664	10.671	9.3468	10.656	9.7931	9.3863	9.4447	9.6234	9.1799	9.7534	10.173	9.4642	11.601	10.661	11.322	10.047	10.035	11.083	10.311	10.143	9.9995	9.7252	9.431	10.453	9.7782	10.133	11.115	11.182	10.987	10.19	10.128	9.6113	10.224	11.756	10.811	9.2003	8.9388
	9.6134	9.5262	10.531	10.071	9.9445	8.8883	11.249	9.062	10.049	10.235	10.635	9.465	9.7694	9.8903	8.7798	9.7731	9.1561	9.4154	8.9501	9.4886	11.678	10.496	11.201	9.1907	10.699	11.355	9.7775	8.6138	10.5	9.7335	9.0562	9.0266	10.771	9.5847	11.415	8.6974	8.7016	9.5173	8.5419	10.68	10.71	9.1921	10.712	11.319	10.041	11.157	9.335	10.283	9.5619
	9.7485	9.7799	10.122	10.127	10.317	10.067	10.552	10.804	8.4843	11.405	10.833	9.5264	11.407	9.4153	8.4923	8.121	10.331	10.466	8.969	10.4	10.976	10.358	11.21	10.851	9.3986	9.9066	9.601	9.681	10.108	10.435	9.9269	9.8056	9.7668	11.383	10.546	9.8201	9.737	10.99	10.266	8.6977	10.593	11.956	10.104	10.479	9.9586	10.95	12.472	10.919	9.8439
	8.8638	9.6194	10.459	9.0306	9.198	10.143	9.1929	9.5095	9.221	10.25	9.1183	10.275	9.8752	8.6116	8.2677	9.1848	9.2401	10.031	9.1721	10.363	10.942	8.8855	9.598	10.574	9.5623	9.2399	10.465	9.7326	10.118	9.9313	9.5476	9.9838	8.9884	9.8069	10.137	7.1673	9.4561	9.9141	9.9256	8.3334	10.016	10.556	10.194	8.3726	9.5783	10.168	11.741	10.078	8.4468
	10.132	9.3196	10.63	8.8354	9.5247	9.336	10.858	10.055	9.5904	10.578	10.807	9.0695	11.696	9.8614	9.9773	10.395	10.725	10.497	8.3381	10.726	9.7558	11.04	10.396	9.4329	10.386	8.6339	8.8828	10.603	9.4522	9.1754	9.7327	10.242	10.004	9.9606	10.985	9.503	9.3178	9.7533	10.972	9.7202	9.8	9.784	9.1754	10.289	9.671	9.2	12.19	12.296	9.6402
	9.6675	9.8599	10.616	9.585	10.337	9.4761	10.308	8.9234	9.7724	10.437	10.941	10.764	10.272	8.5641	9.8604	10.015	9.9512	11.031	9.4228	9.5871	12.091	11.268	8.4988	10.484	9.2397	9.1697	10.547	10.715	8.004	9.6066	10.164	10.091	10.633	9.9819	10.427	11.028	10.271	9.346	10.3	10.821	11.246	9.5213	9.5988	9.6419	9.0852	9.7445	9.8694	10.39	10.329
	9.4145	11.122	9.6318	11.275	10.441	10.38	10.51	11.544	10.509	10.794	9.4479	9.2165	11.959	10.304	9.3937	11.49	9.9232	9.4352	10.418	9.0908	9.5139	10.059	9.4118	10.327	10.638	10.258	11.477	10.607	9.15	10.314	10.269	11.154	8.2403	8.7919	9.6188	10.552	11.762	11.016	8.0417	9.3543	10.346	10.004	11.214	9.335	10.577	8.4041	10.614	10.99	9.7167
	9.3444	9.8914	9.5198	10.695	10.697	12.009	11.34	10.073	10.751	10.698	8.99	10.108	8.8371	11.051	10.265	10.053	11.186	10.464	10.578	10.737	9.2165	9.2252	10.225	10.804	8.622	11.978	11.112	10.149	9.8368	9.1842	9.5266	9.8163	10.565	10.912	9.8122	9.6414	9.3005	8.6456	10.551	11.104	9.5825	10.291	10.396	11.027	9.3155	10.246	10.242	9.7397	9.2064
	8.7945	10.384	10.467	10.143	11.107	9.9547	11.646	9.9945	9.3855	10.69	8.8672	8.7992	9.7803	10.146	8.9094	10.181	10.944	10.644	11.455	11.05	9.8575	10.278	10.414	11.966	10.334	10.328	11.331	8.7416	11.356	11.345	10.024	10.71	10.026	9.9046	9.9898	9.8944	9.4457	9.3908	9.4426	10.636	10.047	10.214	10.091	9.7783	9.7335	9.5904	8.8144	10.952	10.732
	9.2541	9.9072	10.428	8.5872	8.9183	8.6105	8.9599	11.594	9.7128	10.251	10.339	10.266	7.8272	9.9009	9.7354	10.209	10.638	10.55	9.7372	9.8183	8.9833	9.6966	10.611	8.965	10.156	8.9232	9.8517	9.1912	9.7013	8.8512	10.44	10.353	11.128	9.7302	9.6453	12.233	10.329	8.7732	8.5884	9.4254	8.8953	10.62	9.6453	10.072	10.773	10.773	9.7301	9.7228	8.6338
	10.276	10.928	8.8125	9.224	9.6499	9.8816	11.268	9.401	9.2157	10.655	10.211	9.2137	10.765	8.6044	10.157	8.5227	9.9052	9.4317	10.34	10.381	10.786	11.573	9.2797	11.253	10.141	10.733	9.5146	10.141	10.074	10.387	9.3131	10.626	10.602	8.3422	9.4669	10.132	9.7901	9.6375	10.65	9.9902	11.061	8.3943	9.4777	9.5682	10.394	9.6552	11.296	10.621	12.255
	9.0206	10.062	9.8379	10.553	10.99	9.5232	10.902	9.8749	10.965	9.2689	8.8109	10.977	9.3473	9.2863	10.38	10.185	10.988	10.821	10.142	9.504	9.8522	11.035	11.032	10.491	9.1646	11.156	10.593	10.566	8.9658	9.4965	10.102	10.477	10.282	10.568	10.185	11.054	9.4076	11.652	11.468	9.7895	11.547	11.203	9.8982	11.013	10.458	8.5741	9.5903	9.5789	10.316
	8.5886	9.9354	10.873	9.828	9.6536	10.424	9.6559	7.9634	10.082	9.7901	10.213	9.2953	8.5929	9.3664	9.4937	9.6299	10.94	10.576	10.613	9.9696	10.653	10.986	9.6779	10.756	10.675	10.775	8.7727	9.278	9.4155	10.569	10.914	8.6247	10.599	9.1262	8.7164	8.9587	10.15	10.99	11.701	10.779	11.303	9.2608	9.5518	10.782	10.925	9.1535	9.8843	9.6791	9.743
	8.8223	10.154	10.414	9.4155	9.051	9.6078	11.896	11.424	12.127	10.896	10.249	11.329	9.7909	9.9313	9.9783	10.849	9.7147	10.163	8.4757	10.892	10.548	11.822	10.358	9.2727	9.6988	9.9451	10.171	10.945	9.4788	8.8506	10.413	9.4495	9.9682	11.191	9.445	10.709	10.386	9.935	11.367	11.991	10.806	10.618	9.4848	10.436	10.658	9.8736	10.31	9.6056	9.7723
	10.601	10.417	10.425	9.9944	8.1964	10.039	9.793	10.276	9.6133	9.8014	9.0436	9.8916	10.2	8.4458	9.2122	11.369	9.2618	9.3134	10.486	10.471	9.2946	8.8614	9.6343	8.7835	10.768	9.2743	10.206	9.699	10.077	10.756	10.001	10.307	10.77	10.293	10.378	9.3652	9.9574	10.44	9.3035	10.299	10.225	10.884	10.325	11.662	8.9648	10.087	9.4745	10.953	9.9835
	11.057	10.532	10.203	9.4406	9.5038	10.109	9.0521	9.52	9.0855	9.9752	9.5352	8.4659	10.707	10.804	8.6577	9.8571	10.067	10.064	9.0735	9.8316	8.4495	10.16	8.7599	10.675	10.915	9.499	10.353	10.312	9.8151	10.484	10.061	8.3695	9.0648	10.044	10.461	9.9215	10.023	9.9222	10.052	11.695	9.6965	8.4138	12.87	10.412	10.659	10.542	9.0228	11.223	10.053
	9.7646	10.036	10.827	10.083	10.763	9.6812	9.4812	10.801	10.211	9.2424	9.4902	7.7703	10.822	9.8648	11.023	11.497	8.7248	10.425	7.8956	10.123	8.7004	10.773	10.202	10.165	10.558	10.479	10.307	10.313	9.1131	10.438	10.879	10.43	10.29	11.515	9.1406	9.4672	8.962	11.209	8.2206	10.245	10.79	10.862	10.522	10.603	9.756	9.7052	8.4335	11.284	9.1708
	10.496	10.391	8.2896	9.9964	11.013	10.135	8.2052	10.78	9.8096	9.1876	9.129	9.5133	9.2424	10.817	9.965	7.6573	9.2843	10.395	9.0643	9.8296	10.428	11.205	10.494	11.553	9.2455	11.229	9.5883	10.916	10.578	10.645	9.4601	8.6527	10.68	10.61	10.076	9.4886	8.7277	9.7862	11.52	8.8343	8.5801	9.8351	10.105	8.893	10.951	11.3	9.4306	9.9048	10.289
	10.036	8.5805	9.4774	9.4434	9.2608	7.7536	10.564	8.6026	10.335	9.5068	9.2982	10.655	7.8057	10.644	11.206	10.013	8.3629	10.067	10.559	10.402	11.467	10.098	9.2915	11.91	9.9338	10.386	9.8859	9.401	9.8612	11.476	10.211	9.3843	10.429	9.944	10.081	8.5786	9.1594	11.467	11.367	8.8599	10.964	9.9857	9.9351	10.885	9.0651	9.3522	9.2065	9.9274	8.9304
	11.206	8.7721	8.9494	10.519	11.799	9.3689	9.9961	10.537	11.341	10.662	9.2063	9.4325	10.566	9.8331	10.604	8.2993	9.4624	10.407	9.4554	11.313	9.5164	12.201	11.597	10.058	10.028	9.8341	8.8245	9.2557	10.928	9.7208	10.867	9.6993	9.2452	9.1266	10.196	10.281	10.743	10.284	9.3184	9.8657	9.044	8.7054	10.33	8.6591	10.586	9.8281	9.0967	9.4811	9.0679
	10.645	8.601	10.027	11.787	12.223	8.8841	8.3771	10.01	10.859	9.5	10.268	8.2185	8.9374	11.031	11.15	10.551	10.818	9.5453	10.382	9.8484	10.438	10.557	10.112	10.021	9.9063	10.852	9.5389	9.713	9.1959	10.504	11.672	9.576	9.6282	9.3927	9.8355	9.6294	7.9357	10.732	9.9826	10.013	8.5226	10.052	10.416	11.74	8.3033	9.1096	10.645	9.3094	9.6122
	10.691	10.38	8.8357	10.986	9.9335	11.259	9.5307	10.53	10.581	11.17	10.304	10.014	10.975	10.878	8.7478	9.2338	9.6949	8.3884	11.063	9.3014	10.335	12.359	10.011	8.8413	9.5226	9.355	8.7077	9.1377	11.168	10.743	10.244	11.07	10.272	9.4926	11.031	10.569	11.48	10.418	10.855	8.6193	10.35	8.8166	10.921	10.975	10.816	10.412	11.394	9.4938	10.881
	10.523	9.6098	10.943	11.234	9.8194	10.448	9.3497	9.2755	11.418	11.041	8.8165	9.7823	9.7061	9.7129	8.3946	9.3043	7.9733	10.662	11.439	10.399	9.8121	9.8407	8.5571	9.989	7.8522	11.952	10.329	9.8466	8.1819	10.637	10.436	11.099	9.5898	9.8332	8.9308	11.692	9.3214	9.2963	10.534	10.437	10.772	9.3726	8.8974	10.723	10.881	10.419	9.3237	11.404	9.6957
	11.243	8.7361	9.9641	10.063	11.495	8.3521	8.8008	10.776	10.071	10.235	9.0648	10.105	9.44	7.9868	10.69	10.782	12.239	9.5973	8.4175	11.006	12.116	10.19	10.607	10.185	9.5328	9.3599	11.117	8.7697	10.36	10.859	8.8062	10.012	11.563	10.723	10.067	8.7102	9.7419	10.449	9.9563	9.4845	9.3471	8.4406	9.2937	9.9953	10.759	9.7599	9.5208	11.321	9.1071
	10.25	9.8057	10.412	9.9288	11.159	11.499	9.3268	8.1941	9.7084	11.741	8.7984	10.911	10.699	8.9579	8.7362	10.04	11.342	10.226	8.7947	9.7722	10.124	9.0566	8.9786	9.8106	9.9295	9.5367	9.531	9.7852	9.0457	8.6267	9.7746	9.285	10.164	9.5306	10.892	10.441	10.509	9.2571	10.474	10.177	8.4743	8.4325	11.155	10.879	9.551	11.235	8.9729	9.4835	10.545
	11.186	10.76	7.6831	10.093	9.3138	11.527	10.137	10.427	10.482	9.2523	10.875	9.4032	9.9428	9.1668	10.161	9.0526	9.5905	10.303	9.8068	9.8111	8.7085	9.8432	9.4573	10.761	10.372	9.0905	10.273	10.904	10.838	10.095	12.278	9.1713	12.55	9.5872	9.4364	9.3763	9.1448	9.367	8.7095	11.539	9.4046	9.7849	8.6556	8.8177	9.7304	9.7509	8.93	9.286	11.585
	10.289	8.6276	7.4556	9.3002	11.094	9.9125	9.3768	10.17	9.6749	9.8369	10.611	9.861	10.698	9.7311	11.078	9.8822	8.2572	10.306	8.6412	10.847	10.083	10.368	10.403	9.5088	9.8775	11.67	9.7722	11.054	10.938	11.445	10.793	10.73	9.7032	10.411	9.8527	9.7857	10.309	12.77	11.77	10.49	8.3965	10.753	9.9207	10.696	9.9863	10.622	8.0363	10.322	9.7063
	10.205	10.537	10.613	9.8937	9.9809	11.117	8.4675	10.508	10.616	10.158	10.362	9.1987	10.525	8.3685	9.6734	10.902	9.4887	9.7912	9.9064	10.492	10.078	11.446	10.234	9.7492	7.0768	9.8353	11.269	9.295	12.13	10.081	10.184	11.128	10.015	9.1596	9.2555	10.111	9.1296	11.366	10.67	10.547	9.8232	7.7708	7.7018	9.865	10.029	10.136	9.9	10.243	9.6173
	11.28	8.8755	9.9637	11.162	9.2141	11.67	10.782	10.333	9.6604	10.288	10.208	11.132	9.8225	9.0869	11.795	9.0693	8.7393	10.538	9.9658	10.65	9.8351	9.9479	9.0968	9.3077	10.246	9.8472	9.5193	10.235	9.8002	10.585	11.293	10.497	9.6469	9.3192	11.064	9.6445	9.4575	9.7453	11.078	9.9124	8.7072	9.1723	8.3261	10.763	10.067	11.111	11.28	10.02	10.278
	10.024	10.639	9.6735	9.2727	10.733	10.003	9.9419	9.8824	10.965	11.309	10.466	9.9696	8.8713	12.511	9.6595	9.1857	12.192	8.3923	9.9843	9.3705	9.9948	10.614	10.382	9.9099	11.119	10.44	11.087	9.3754	10.353	11.421	9.7288	10.703	9.9435	10.28	10.258	9.9871	8.104	8.5409	9.8235	9.9723	11.081	9.2038	9.9405	7.6838	10.294	11.38	9.528	11.079	9.4383
	9.6731	9.8118	8.5942	10.806	11.507	10.014	11.919	9.6613	9.7132	9.3139	8.4349	11.027	9.678	9.758	10.165	8.7577	10.01	8.2764	10.394	10.782	9.3926	8.9085	9.3178	9.5075	10.771	9.4195	10.125	10.904	10.2	8.6762	9.3886	10.302	10.044	9.5781	10.062	10.955	10.199	9.4145	10.482	10.51	9.6491	10.991	11.477	8.7892	9.8764	8.3824	9.7775	10.265	10.144
	9.4545	10.258	10.24	11.17	9.2823	10.543	9.729	11.994	10.913	10.011	8.2859	9.4631	11.91	10.184	9.4969	9.9228	10.197	9.2249	10.719	7.9761	9.9185	10.332	8.4332	10.257	11.354	10.561	11.136	8.9783	10.407	8.6339	9.4038	10.389	10.415	10.063	10.069	12.502	10.503	9.1761	10.284	11.443	11.298	10.422	10.605	10.021	11.098	10.552	9.9875	10.291	10.117
	9.3914	8.2396	11.007	10.026	9.058	9.5454	10.169	9.3319	10.762	10.477	10.296	10.338	9.0917	10.098	10.573	10.281	11.074	10.71	8.6384	10.635	8.8014	9.0275	10.458	8.0621	7.8968	10.99	10.687	10.685	10.211	9.1141	10.74	9.7126	11.631	9.9208	8.6837	9.395	9.6455	9.9673	10.87	9.9337	9.9868	10.008	10.864	10.509	10.061	10.89	9.3891	10.437	8.4693
	10.669	9.3033	9.4082	9.5491	10.972	9.0438	11.054	10.455	9.3912	10.542	10.086	9.7733	10.134	9.5823	9.5715	12.19	8.8494	9.5884	10.894	9.8427	12.05	9.1112	8.0383	9.5614	8.9869	9.9398	9.655	10.146	11.104	9.7483	10.01	8.6875	9.81	9.2493	11.106	9.1832	9.9011	10.047	9.4128	11.542	10.908	9.7809	9.9593	10.977	12.313	10.014	9.5887	11.97	9.4476
	8.0581	10.317	10.161	10.649	11.516	7.3707	10.651	9.6315	10.98	10.372	9.7915	9.7885	8.9781	9.7884	10.928	9.8492	11.423	11.124	11.639	10.328	11.668	10.055	9.7989	10.032	9.5328	10.45	9.2745	10.185	9.8072	9.9464	11.112	11.742	11.444	11.475	9.1592	9.8348	10.208	9.4927	9.5364	11.128	10.184	9.1997	9.0144	9.6607	8.8941	11.637	9.5745	11.026	9.1955
	9.3261	10.178	10.161	10.144	10.014	9.6532	10.318	10.117	11.337	9.1456	9.9994	8.0391	9.7463	10.516	11.837	8.7591	10.576	12.067	8.4138	11.451	7.9589	9.2429	8.1432	9.0524	10.071	10.127	10.913	9.5935	10.57	10.115	9.4179	10.339	10.911	10.209	9.8682	9.1452	11.193	10.636	10.912	8.638	8.3828	11.096	9.7028	11.255	10.007	10.593	9.8877	10.159	9.1676
	10.405	10.966	10.967	10.053	9.7742	9.8799	9.7101	8.9959	9.844	9.6854	10.438	9.846	10.49	9.3355	10.308	9.7996	9.1388	10.101	8.5255	9.6622	10.664	8.9079	11.653	10.801	11.105	8.2245	10.305	8.2504	9.939	9.7252	9.405	9.7925	8.5422	10.991	9.0752	11.21	9.9145	9.5535	9.9094	9.3889	10.661	9.0314	10.528	10.854	11.404	10.108	10.142	9.9935	9.9733
	10.138	9.3402	9.6095	11.194	10.443	10.869	10.589	9.4962	9.8313	11.262	10.156	11.644	10.561	10.274	9.5227	8.6098	10.04	8.949	10.706	9.2637	10.13	9.0031	10.137	9.7304	9.5651	10.149	10.15	9.1738	9.3744	8.6617	10.446	9.965	9.6579	10.587	9.6458	8.913	9.2007	10.149	10.829	9.8758	8.647	9.7454	9.7176	8.8582	8.8298	11.243	9.9942	10.365	9.8133
	10.334	9.2691	9.5852	11.665	8.5787	10.3	8.397	10.556	9.9038	10.284	9.3265	9.0492	8.8329	8.6662	11.629	11.133	9.2614	10.777	10.415	9.8986	10.896	9.989	8.8086	8.803	10.633	9.4123	10.157	10.177	10.04	10.613	10.945	9.1488	9.7773	8.2683	8.4586	11.534	10.38	8.8206	8.6793	10.242	9.1345	11.599	12.186	8.6864	9.5684	10.998	10.914	10.33	8.5368
	10.275	10.07	8.1716	9.2121	10.135	9.0919	9.1934	10.512	10.015	11.2	9.8345	10.061	8.6465	11.441	9.7402	9.6595	9.324	10.329	9.8815	9.7081	8.4022	9.6303	7.7136	9.5989	10.24	10.151	11.147	8.6039	8.5777	9.8409	10.119	9.9872	9.6383	11.172	10.916	9.7881	9.9812	9.1242	10.632	8.6871	9.9319	10.839	10.366	11.536	10.098	11.455	10.825	10.213	9.1308
	10.502	8.8494	10.495	10.171	12.083	9.2063	9.7261	9.3673	8.277	9.7329	10.397	10.191	10.254	10.003	8.9718	8.6435	11.22	10.887	7.8049	8.9534	9.4356	8.708	8.9127	9.5206	10.257	10.696	9.0026	10.567	10.337	9.5505	11.141	10.207	9.2184	10.009	10.148	9.5604	10.276	10.522	10.676	9.373	10.651	9.8806	9.4346	9.6313	9.9809	11.394	11.429	10.294	11.009
	9.7558	9.065	9.299	8.6215	9.551	10.037	9.5935	11.158	9.5371	10.463	10.708	11.409	9.1354	9.0503	10.91	9.9604	8.52	11.481	9.2483	10.462	9.636	9.4831	10.573	11.609	9.8392	11.385	9.1025	9.1802	11.91	9.78	9.2496	10.034	10.288	8.5762	8.212	9.6495	11.45	11.152	9.5807	10.005	9.9778	10.247	10.101	9.89	8.7597	9.1169	9.7591	11.549	10.204
	10.898	8.188	10.218	9.4939	10.299	8.6118	11.206	11.21	9.5069	9.9303	11.186	9.4586	11.241	11.186	9.4066	8.2216	10.372	10.305	10.171	9.6853	11.892	10.211	9.7926	10.838	10.83	9.6242	10.425	10.872	10.644	9.5373	10.182	9.6613	10.804	11.526	9.6828	10.199	9.5599	9.8553	11.499	11.624	10.442	9.8373	8.8095	11.659	10.146	10.443	10.517	11.291	11.221
	9.6145	10.18	9.606	8.256	10.366	9.8248	10.043	9.4377	10.669	9.4227	10.972	9.4067	8.3492	10.559	8.6123	9.8939	9.7882	8.8201	9.433	9.007	9.9911	10.31	9.8573	11.915	10.274	9.0807	8.588	9.8415	9.7537	10.585	11.184	10.523	10.261	9.2945	8.5481	9.4432	10.176	9.7303	9.5607	10.287	8.3132	9.5015	9.4107	11.212	8.4143	9.937	9.2215	9.5315	10.016
	9.0315	11	8.862	11.886	9.3485	8.4813	8.5394	8.8016	11.173	10.767	10.06	11.371	11.219	9.6618	11.098	9.0011	10.131	9.9191	11.57	9.3934	9.6384	10.086	10.843	9.3406	10.743	9.9012	11.869	9.5883	9.1671	8.7239	11.667	11.781	10.373	9.9905	9.3656	10.467	8.9731	10.737	10.303	9.9347	9.9255	9.0327	9.3284	9.8266	9.9735	10.089	8.9625	10.369	9.0487
	11.639	10.171	10.07	9.8394	11.753	10.419	10.074	8.6669	10.877	10.254	9.4495	9.3977	8.119	9.7522	8.4326	9.1485	9.8695	10.535	9.2355	8.9437	10.036	8.9848	10.737	10.739	12.517	9.51	10.58	8.8355	9.7503	9.1464	10.854	9.8015	8.3099	9.7175	10.138	9.6104	11.168	9.4421	10.204	9.8839	9.2074	11.123	8.9578	10.404	9.4677	8.4518	9.4758	11.089	9.0965
	10.668	9.9299	8.2355	9.7307	10.071	9.8167	9.2714	9.9541	10.384	10.676	9.5336	10.208	9.5832	11.26	10.69	10.171	9.8752	9.5971	10.731	9.0252	8.2684	9.506	11.29	9.8409	11.694	10.679	10.67	10.04	9.9497	10.496	10.027	10.813	10.508	9.9673	10.008	9.1402	8.5755	8.865	9.5103	9.1574	10.535	9.2492	11.136	10.275	9.6757	11.398	9.987	10.454	11.013
	11.778	8.9426	11.086	9.9613	9.6869	9.7613	10.502	10.221	7.5234	10.082	9.9281	10.579	10.851	9.7577	8.3368	10.09	9.3622	9.4338	8.9575	10.02	9.6372	9.5007	10.562	10.319	11.088	11.859	10.218	10.416	9.1536	9.6264	10.69	9.0957	10.63	11.208	8.607	9.8766	9.5775	9.5867	9.1391	9.9335	10.767	8.9593	8.6355	9.6607	12.172	9.6607	10.061	11.578	9.792
	9.7573	10.813	10.98	9.5894	10.059	12.121	10.419	10.388	10.053	10.216	12.055	9.8037	10.744	9.8166	10.018	8.3258	10.022	10.437	9.658	9.855	10.926	9.9947	9.8101	10.29	10.26	9.5668	9.0666	9.4065	10.047	10.55	8.2206	9.6441	10.038	9.6166	9.8205	9.6598	9.074	8.6344	9.789	8.5569	11.338	9.7956	10.521	8.0894	9.4267	10.485	11.217	8.5633	10.41
	9.868	10.239	11.154	10.153	8.6906	9.8504	9.3559	9.0684	8.5521	9.1572	11.121	9.8433	9.1922	9.3448	10.803	10.879	9.1956	8.9774	10.163	11.45	10.655	10.266	8.8372	9.0106	9.7622	11.273	9.469	10.662	9.8682	9.3022	9.6025	10.084	10.307	11.326	9.9914	10.368	10.386	10.506	10.803	10.516	10.649	10.405	9.4571	10.865	9.7705	9.5031	11.003	10.359	10.075
	9.9542	10.023	9.3193	10.592	9.5592	9.1262	10.26	9.9162	9.2785	10.374	10.602	11.019	9.167	9.6376	10.834	9.8809	11.265	10.369	9.6539	11.462	10.73	11.141	10.459	8.6323	10.608	10.871	10.294	9.9022	8.6587	9.9696	9.7367	10.717	9.5833	10.738	9.0333	10.58	10.082	9.2723	9.3421	8.674	9.4068	10.353	9.7277	10.413	10.3	10.284	9.511	9.6314	9.1344
	10.775	10.108	11.025	11.543	7.3127	9.7288	9.5087	10.511	11.335	9.8409	9.8531	9.1935	10.495	10.152	11.698	11.023	10.403	8.8752	9.7165	9.7547	11.21	11.142	10.552	10.442	10.402	10.695	9.4913	9.4552	10.71	9.9221	10.43	9.9793	9.2852	10.18	10.563	10.847	7.8891	10.237	11.43	9.3741	9.3699	10.376	10.682	9.711	11.186	9.3663	10.122	8.3175	8.4288
	10.896	9.8052	9.7707	8.1929	9.1721	9.3381	9.0353	11.037	9.3103	10.373	10.47	9.3739	8.6726	10.662	9.6488	11.016	9.8911	10.726	10.737	10.124	10.006	8.7578	9.1931	11.577	8.8114	8.6281	10.365	10.531	10.764	9.1478	10.239	9.4366	10.098	11.441	9.4945	9.4723	10.787	9.6692	9.8948	9.2616	10.847	9.4411	9.1651	10.56	10.185	9.719	9.9618	11.59	10.626
	11.463	9.3696	10.664	9.2374	10.358	9.1606	10.202	9.4682	9.5499	8.8464	9.7258	9.6444	11.114	9.4134	11.359	10.361	9.0999	11.758	10.327	8.6625	10.498	9.643	8.5721	9.6142	9.6394	10.094	9.4133	11.837	9.8234	11.239	9.7854	10.638	9.8442	9.3395	9.5668	9.2824	10.605	9.4177	10.585	8.9655	10.748	9.1999	10.134	9.7351	9.5214	10.343	10.374	10.004	9.3776
	9.9687	9.3088	11.709	9.5104	10.397	10.794	9.5822	9.8557	10.017	9.5638	13.06	9.3236	8.5667	12.42	9.7878	11.187	10.137	12.04	9.4339	10.362	11.02	9.2791	9.6343	9.5787	9.5152	9.7917	9.6794	8.2006	11.851	10.378	10.005	9.1608	10.19	9.7593	10.44	9.4498	9.4119	9.0841	8.591	9.3199	11.274	11.356	9.9495	10.888	10.147	10.479	9.5911	10.906	10.847
	9.0921	9.5424	10.002	9.5421	9.04	10.995	10.363	11.592	10.333	9.649	11.349	9.5267	10.746	10.036	9.891	8.4372	9.8863	9.6184	9.9729	9.5403	9.27	9.7546	10.874	9.8291	10.127	9.2239	10.431	9.5638	11.349	10.651	10.465	8.6619	10.588	9.0928	11.779	9.5357	10.234	9.2628	8.8382	11.477	8.9419	11.235	9.0518	10.601	9.9558	10.545	9.719	10.307	8.9733
	9.7466	10.941	9.4115	10.981	10.051	9.3935	9.6164	8.4739	9.8295	11.041	9.7828	11.053	11.754	9.9555	11.001	8.4841	10.009	10.767	10.452	8.4057	10.047	9.8559	8.666	9.9766	9.7131	10.293	9.6706	9.8245	10.806	9.7904	10.169	9.8455	10.535	9.9148	9.4683	9.4553	11.854	10.301	10.357	9.7345	10.323	10.101	10.737	7.9198	10.128	8.984	9.4245	9.1061	11.833
	8.8776	10.432	10.288	11.175	10.023	11.059	8.8794	10.45	10.831	10.245	10.32	10.838	8.6375	10.586	8.7011	9.1815	10.545	9.5089	8.7982	11.951	8.5961	8.8731	9.5149	10.591	11.097	10.724	9.7813	10.386	9.7089	10.136	10.853	8.7388	9.4316	10.389	9.9732	9.6897	10.231	10.271	10.862	10.162	10.501	9.7153	11.677	9.6842	9.8904	9.9533	8.5675	10.756	11.252
	8.9299	8.5163	10.532	9.1514	9.7287	9.6406	9.9289	10.745	10.582	8.9935	9.6266	9.7096	9.1673	9.1401	10.429	11.446	11.076	9.2192	10.947	10.19	11.355	10.177	10.969	12.189	10.509	9.9764	9.4802	9.6912	10.064	9.0372	9.7309	10.402	10.013	10.008	12.911	10.318	11.228	9.0405	10.643	10.933	10.471	10.621	8.5753	8.8814	9.7128	9.9582	11.653	9.6978	9.7562
	9.8472	10.72	11.595	10.618	11.934	10.649	9.3854	11.204	11.234	9.6052	10.006	8.9158	9.6683	10.954	9.5758	9.8983	10.93	10.56	9.6278	10.558	9.4906	10.543	8.1962	10.195	8.4757	10.836	10.645	9.693	8.8659	9.5061	10.063	9.7114	11.275	10.347	9.287	10.16	8.8273	10.087	10.142	8.5538	10.614	9.9538	10.447	10.058	8.7856	11.116	9.2757	9.7222	8.9617
	9.7178	9.6737	10.914	9.7513	7.6506	9.6516	10.554	9.2753	10.586	9.1694	11.327	10.382	11.67	9.9604	8.2756	10.477	7.9874	9.9338	9.0293	9.3213	11.066	9.4511	10.298	9.0094	8.1894	13.05	10.81	10.355	11.053	9.4455	10.104	10.23	8.7608	10.206	10.033	9.0489	9.2914	10.148	9.0536	9.413	9.6796	8.3634	9.445	8.9211	9.5198	8.7844	9.8964	9.4309	9.9672
	9.6187	8.4322	8.3745	11.711	8.4993	10.735	10.507	8.7123	9.4796	10.001	9.0952	10.316	10.712	8.4695	10.751	9.9407	9.1656	10.014	10.127	9.1938	9.2553	9.6664	10.805	10.269	11.821	9.9264	10.159	8.8359	10.246	10.642	8.3855	10.924	9.4578	8.5141	9.1464	11.318	8.8866	9.9764	9.5756	11.046	10.152	10.209	10.883	10.119	10.871	7.7271	10.205	9.2994	10.052
	10.238	8.6181	7.8373	9.2634	9.3672	10.884	10.079	10.774	10.126	9.7698	9.7859	11.272	10.476	10.18	10.051	10.629	9.5475	9.0277	10.332	9.1387	11.047	9.2738	9.2777	9.0865	9.4739	9.6342	11.447	10.444	9.3194	10.695	8.6536	10.089	9.6236	10.151	9.4642	9.5389	9.932	9.278	9.9609	8.343	11.697	10.013	11.814	9.8643	9.9639	8.0838	9.5441	10.647	10.381
	9.1589	9.8473	7.7767	10.771	11.513	8.2114	9.1986	9.597	11.74	10.452	11.741	10.033	10.564	10.139	10.397	10.448	10.045	10.45	10.011	11.423	8.4443	9.9907	8.8412	9.8435	9.8695	12.048	10.468	9.0624	10.149	10.346	9.4161	9.3934	10.061	10.137	9.5194	10.167	9.423	10.663	8.7707	8.8033	9.5258	10.163	9.1019	9.2306	8.8673	8.6931	9.4259	9.8234	9.9184
	9.9164	10.071	10.253	10.644	9.5815	11.51	10.842	10.02	8.5487	10.217	11.986	9.4338	9.8177	9.4801	11.519	8.42	10.532	8.327	9.1064	10.653	9.7433	10.017	10.513	9.8911	8.882	11.86	9.5845	10.225	11.945	9.2145	9.6901	10.389	10.365	9.6411	10.715	10.946	10.6	10.542	11.41	10.82	10.694	10.05	10.714	10.425	8.4025	8.7369	9.6242	11.276	9.7524
	10.902	11.464	9.2177	9.956	9.6945	8.1864	9.9678	9.1055	9.2352	9.608	9.6854	8.4254	12.534	7.679	11.496	10.496	10.266	10.395	9.9985	10.845	11.073	10.603	9.115	9.8714	10.178	9.5424	11.768	9.1879	10.093	8.3005	10.668	10.074	9.8556	9.1462	9.7425	10.842	10.226	10.97	8.484	9.2037	8.7571	9.936	11.728	9.6044	9.8482	9.9	9.6158	10.726	11.356
	10.643	9.7401	10.323	9.7962	8.9564	10.796	9.5003	8.5877	9.8043	8.6562	11.189	11.581	11.613	8.7852	8.2435	9.9513	10.36	10.081	7.8761	9.0452	9.2835	10.957	10.802	8.1122	10.391	9.8609	11.407	8.6167	9.4623	9.95	11.35	8.8672	10.259	9.6275	11.071	9.7526	9.8484	10.351	10.239	8.6309	12.178	8.4508	9.087	9.8441	10.799	9.9065	11.184	8.4493	10.064
	10.478	10.057	8.3405	10.099	10.786	9.0715	10.336	11.388	9.5516	11.6	9.5707	10.266	9.5638	10.63	10.497	9.062	9.072	7.7283	12.135	7.6204	11.354	11.107	10.254	10.588	10.595	10.648	8.8483	11.796	11.776	9.7278	10.243	11.225	10.18	10.201	8.4164	11.212	9.5588	11.644	9.9901	9.8048	11.252	9.3779	9.7339	9.4829	8.7364	10.999	9.2115	8.7556	10.203
	9.9484	10.995	9.6226	9.8432	9.454	9.0286	9.9332	10.165	9.5422	11.347	9.5682	9.2496	11.178	9.2709	9.101	9.7674	9.9421	9.4767	8.783	9.817	9.7397	9.6462	11.2	9.4525	9.0354	9.5767	9.5745	8.2306	11.419	10.225	9.3387	11.404	9.7442	10.717	8.7993	11.186	12.083	8.838	10.223	9.2188	9.8023	9.7934	8.8866	9.7806	9.4065	9.4471	11.683	11.394	7.6276
	9.7222	9.4044	10.857	10.317	9.3027	11.392	9.4305	10.752	10.761	9.279	9.6446	8.7953	9.7817	11.34	9.7695	9.5865	11.013	10.557	8.7642	9.8705	10.094	10.192	10.898	10.27	10.127	8.2125	8.8635	11.405	8.3127	9.6018	11.239	10.211	9.5831	10.399	10.533	11.125	7.9002	10.745	11.286	12.501	10.442	9.3029	10.074	10.782	10.133	8.215	9.9356	10.323	9.6182
	11.091	10.331	11.147	9.4945	8.7013	10.24	10.973	10.429	9.0505	10.425	10.922	10.182	10.604	11.34	9.8775	11.329	10.32	10.01	10.246	9.5007	8.8101	10.518	10.999	8.8285	9.5387	10.124	10.411	9.1445	9.3101	9.7567	8.444	8.372	9.8018	10.5	11.101	10.291	10.684	9.502	10.81	9.2396	9.6494	10.871	10.16	8.6275	10.362	10.079	10.389	11.205	10.696
	8.5266	9.2356	10.532	9.681	11.402	9.5431	10.981	10.882	10.399	9.1603	9.3387	11.228	10.221	8.1279	10.187	9.248	10.15	10.939	11.034	9.5883	10.496	9.1633	11.092	9.2921	10.182	10.623	8.7567	8.4365	9.293	9.9242	10.09	9.2934	8.7412	10.588	9.3211	10.375	10.82	10.822	9.4279	9.8412	9.5117	10.914	11.458	9.9139	11.106	7.7463	10.473	8.675	11.224
	9.9302	9.9718	10.152	9.4093	8.464	10.861	9.1029	9.3309	10.355	11.637	10.17	11.137	10.507	9.4077	10.665	10.078	10.192	9.8353	9.5445	11.857	10.011	11.073	9.9924	9.7425	9.8222	9.8228	9.0908	10.894	11.688	9.3301	10.353	9.985	10.194	10.58	9.7465	10.013	9.3605	9.6438	10.539	11.328	10.681	9.7048	11.073	10.185	9.7296	9.7018	10.912	9.9515	10.676
	9.5396	8.9156	7.0745	9.9013	9.5043	11.341	10.83	9.7727	10.224	9.8667	10.535	8.3809	7.734	9.6866	10.878	11.293	9.7814	10.725	9.9593	9.1335	8.8979	11.353	9.3978	9.4055	10.482	9.2591	11.966	9.3562	10.132	9.141	8.92	8.6994	10.251	10.256	10.627	10.175	9.9904	8.2578	11.256	9.6421	10.222	10.377	10.022	8.9467	9.1792	10.728	9.6741	9.953	10.074
	9.7702	9.7727	10.037	9.1071	9.3332	8.2982	8.704	10.188	10.382	9.8467	9.8154	8.711	9.9377	8.2673	10.27	10.135	9.4846	10.292	9.3677	10.138	9.9576	9.9605	9.1513	9.6177	10.902	10.447	10.816	11.205	10.02	11.376	10.22	9.1817	10.254	9.0206	10.333	10.057	10.596	11.195	9.7007	11.202	9.9302	10.928	10.275	10.925	9.7356	8.4891	9.8797	11.373	10.022
	10.724	9.3234	9.5182	10.212	9.7096	9.4217	9.2675	11.425	8.3515	8.4106	11	9.3501	11.45	10.361	11.53	10.484	8.6308	10.56	10.918	10.263	9.5203	11.044	10.805	8.7169	8.5372	10.362	10.025	8.4165	10.97	8.9869	9.5309	10.385	9.6766	10.666	11.327	9.2321	9.2851	9.3834	10.864	11.478	10.112	11.174	10.55	9.3542	10.184	9.834	10.101	10.738	10.227
	10.43	11.022	9.035	7.479	10.325	8.4102	11.12	11.141	9.6642	8.9769	8.5937	9.7387	10.784	10.272	9.3731	9.6017	8.5042	10.657	9.4815	10.668	10.127	9.4673	8.8279	9.3753	9.0164	11.842	9.9909	10.485	9.7682	9.5336	9.3903	10.36	10.385	8.6114	10.555	10.278	9.7923	9.4511	7.3447	9.7867	11.433	11.127	9.8566	9.0832	9.3671	8.4881	10.985	9.9865	9.2844
	10.663	9.161	9.5544	9.3074	9.4602	10.518	10.102	8.5702	9.4138	10.357	10.221	8.9809	10.435	10.689	10.66	8.6452	9.5436	8.2311	8.4889	10.719	9.1257	10.678	9.7054	10.527	9.9769	9.7124	9.2563	8.968	10.55	8.5854	10.84	9.7884	10.156	9.456	9.3311	9.3441	8.8392	9.6027	10.544	11.165	9.9538	10.126	10.235	9.5167	10.229	11.313	10.004	10.052	11.099
	10.047	9.9525	10.782	10.508	9.0699	9.7307	9.4074	9.999	9.5522	10.622	8.907	10.57	9.9207	9.5467	9.266	10.127	10.499	9.076	7.97	9.8092	10.54	8.9291	10.966	11.048	10.172	9.5687	9.9114	11.973	12.925	9.5071	10.025	9.6973	9.5306	9.3686	9.7545	9.6011	8.9159	9.919	9.1131	8.9883	11.371	9.6602	10.329	10.578	10.128	9.6852	9.1397	9.0108	8.935
	9.3141	8.7318	9.7795	9.5749	9.0369	8.9254	11.154	9.4549	9.9619	11.32	8.7607	10.982	10.486	8.3483	9.1635	9.1866	10.131	9.4787	11.572	10.653	11.673	10.887	11.232	10.431	11.135	11.046	9.7296	10.803	11.376	10.733	7.9787	11.581	8.3053	10.582	9.6663	11.302	10.022	9.866	8.8185	9.4892	9.1272	10.34	9.6699	10.646	11.543	10.67	9.3538	10.778	9.358
	9.9335	9.2161	9.1519	10.399	8.8192	9.8118	9.0715	11.255	9.4878	9.6751	9.638	8.6501	9.3844	10.312	9.4065	9.43	9.3334	8.7159	9.9673	9.4926	8.5862	9.6829	11.272	9.5905	10.851	11.265	9.4447	8.3171	11.238	10.172	10.239	9.5978	10.318	8.4268	9.4101	11.634	11.308	11.01	8.6713	11.361	10.199	9.5874	9.8955	8.5998	8.9537	9.5731	8.251	9.558	9.939
	11.3	9.6471	9.2846	10.914	11.306	10.526	9.4062	10.531	8.9123	8.5576	10.218	10.354	10.213	10.28	8.3054	9.1671	9.5428	8.5367	11.177	8.7613	10.46	9.8841	9.4794	11.608	10.259	9.3334	10.697	7.9108	10.102	9.2077	11.152	9.7194	11.954	8.8902	9.1484	10.932	9.8797	10.207	9.1333	9.1927	11.995	9.3758	9.5277	8.5878	9.3073	10.061	9.6611	11.398	10.29
	10.756	10.143	10.944	10.552	9.9378	9.0367	10.283	9.4768	9.8464	10.655	10.481	9.9597	8.9609	10.451	11.333	10.7	11.607	9.7272	9.9814	9.4319	8.8033	11.395	8.3538	10	8.992	10.741	10.214	9.0569	9.148	10.907	9.6498	9.4752	8.4386	10.352	9.8331	10.04	10.467	9.565	10.355	9.6308	10.33	11.352	9.6209	9.2297	9.9682	9.35	9.5807	10.691	10.33
	10.53	9.7639	10.029	9.7508	11.599	8.6082	9.7578	8.1209	8.9954	8.204	10.115	11.354	9.8939	10.323	10.267	10.537	10.279	10.571	11.004	10.525	9.5009	9.508	9.7407	10.311	10.289	10.79	10.177	10.285	10.063	11.269	10.033	11.217	9.9749	9.5966	9.4081	10.189	9.8434	8.6759	10.6	9.3671	8.6391	9.5515	10.367	9.0988	8.1042	9.4484	11.055	10.564	9.4893
	8.5335	11.353	9.713	10.526	10.736	9.8048	9.4294	11.151	11.081	10.234	10.71	9.5542	9.8894	9.7204	9.7075	9.0575	10.657	10.459	11.49	10.387	9.643	11.566	8.5266	9.0235	10.033	10.378	9.2889	9.5144	9.5695	10.055	9.8241	7.5148	9.4101	9.5395	11.135	10.579	10.912	12.15	10.089	9.6903	10.235	9.8847	9.6334	8.9437	11.108	9.5131	10.501	8.9856	10.693
	9.2033	9.5827	12.113	9.4895	8.8914	12.279	10.387	8.159	11.447	10.892	9.6479	10.771	8.322	10.346	9.8768	9.4108	11.794	9.6659	10.573	9.4045	9.9502	9.9405	10.325	9.4559	9.3284	9.1929	10.266	9.9331	9.1049	10.68	11.088	8.9957	10.509	11.009	9.9359	10.841	12.063	12.114	10.098	9.8873	10.281	9.6675	9.613	12.228	10.435	9.9792	9.7102	10.231	10.394
	9.466	11.529	10.444	10.252	10.273	10.398	10.081	9.6365	9.6941	10.637	11.857	11.29	8.3191	9.7925	10.036	9.8842	11.367	8.7915	9.9546	8.4978	8.8606	10.138	8.9707	9.2627	9.9906	10.494	10.951	10.028	11.879	9.4337	10.314	12.372	11.35	7.6988	10.444	10.02	9.0287	10.082	8.0943	10.58	10.099	10.56	9.7479	8.3804	8.3992	9.8942	9.7237	10.357	10.819
	11.067	9.1981	11.566	9.7097	11.388	10.115	9.5806	9.6292	10.563	9.229	9.9492	10.138	11.338	9.3357	8.4105	10.476	9.3694	8.1906	10.296	9.2057	10.484	10.747	10.415	7.7374	9.1207	9.8177	11.503	9.9988	8.8225	10.084	9.3866	10.248	8.5668	10.641	8.2835	10.886	9.9373	10.681	11.324	10.124	10.844	10.243	9.5708	10.593	11.082	8.4777	10.344	10.375	10.242
	10.371	9.9467	10.745	9.467	8.5648	9.7892	10.291	9.3394	10.695	9.7366	9.7708	10.575	11.464	9.9132	9.503	8.8781	11.655	8.845	11.168	9.6559	10.259	9.5713	9.6451	10.298	10.87	10.421	9.4214	10.496	10.646	11.131	9.9202	9.7044	10.234	10.912	10.499	10.484	11.113	9.8082	10.861	10.923	11.01	10.498	11.889	10.742	11.399	10.062	11.043	11.085	10.255
	10.247	9.9964	10.424	9.4323	8.7729	9.8503	10.729	10.562	8.4688	11.12	10.906	11.046	9.495	10.2	8.4575	9.3265	10.209	11.896	9.6177	10.04	8.9471	9.3863	8.918	11.244	11.041	8.2851	10.921	11.517	9.5952	10.652	9.0366	10.523	9.8912	10.622	8.8998	9.2934	10.092	11.7	10.955	9.203	10.357	9.3723	10.074	10.371	12.321	10.867	9.0635	9.1827	10.428
	9.6457	10.148	11.048	9.5182	10.091	7.9623	9.1494	9.4447	10.32	11.046	10.171	9.6586	9.8075	11.355	10.614	10.422	10.759	7.8445	9.6495	9.953	10.575	8.8218	8.9168	11.557	10.215	8.5404	10.293	9.3324	10.018	8.1811	8.5249	9.9385	10.335	10.56	10.683	9.4051	8.5421	10.95	10.253	11.144	9.9564	8.5648	11.394	8.8819	9.3661	9.8477	9.013	10.021	7.7819
	8.9724	10.907	8.3503	11.099	9.1205	11.203	9.9897	8.9551	8.619	10.38	9.6137	9.8365	10.258	9.0985	10.093	9.5336	8.6754	9.6117	9.7003	9.8913	10.786	10.528	10.055	12.273	8.6091	10.211	9.0262	10.622	10.599	10.28	10.573	9.6447	9.5762	9.9897	9.0879	10.733	11.32	11.105	9.4031	10.903	10.082	11.335	10.612	11.167	9.7772	8.5504	11.155	8.6591	10.031
	10.558	10.598	10.306	9.7127	9.9558	9.3374	9.7395	9.2763	9.5104	9.3057	11.022	10.968	9.8584	10.003	8.7598	9.6916	10.597	9.4227	8.8948	9.1373	9.6812	8.994	10.713	8.6032	11.81	9.3976	7.6383	11.289	10.918	10.378	9.2966	9.2234	9.8729	10.946	8.4097	10.702	9.4037	9.7742	9.6	10.108	10.169	8.69	10.814	9.9121	9.2033	10.385	9.1788	10.736	11.119
	9.6629	10.664	9.7956	9.8996	8.3583	10.611	10.058	10.874	8.2187	9.9078	9.7965	7.9121	9.3401	11.127	9.093	9.85	9.8463	8.5038	9.5606	11.57	11.528	7.857	8.6066	9.5889	10.975	10.87	11.546	10.393	8.8275	8.8951	9.4114	10.406	11.12	10.146	10.788	10.222	9.8919	10.829	9.6252	10.861	11.428	10.28	10.104	10.828	9.1811	9.0317	10.28	11.278	10.04
	9.3617	9.8748	9.3843	11.852	11.225	9.9179	8.8509	10.275	9.659	10.19	8.2913	11.262	10.637	8.8483	9.4416	10.337	9.5445	10.165	10.511	10.756	8.3958	10.153	8.7662	9.6932	10.509	9.0418	10.565	8.3703	9.8754	10.604	9.1721	9.9713	10.718	10.615	9.932	8.837	10.226	9.9768	9.4603	9.7353	11.471	11.496	9.5765	10.158	10.865	9.8432	9.7261	10.659	10.477
	9.331	9.163	10.23	10.976	9.4911	9.6245	10.899	10.607	10.251	9.5059	10.313	10.477	9.5194	9.859	10.13	12.244	10.036	8.6841	10.504	10.086	10.722	10.455	9.7654	9.2561	10.029	9.7901	9.6003	9.8503	10.291	10.678	9.1906	9.9388	10.645	10.648	11.157	10.012	9.8448	10.054	11.402	9.807	10.494	10.628	11.161	9.8238	9.6443	8.8448	10.064	9.3939	12.028
	8.8037	8.7729	10.268	10.355	10.293	8.308	8.2138	10.632	10.637	9.6674	9.2562	9.7737	10.321	10.273	10.376	9.1926	10.034	12.162	9.0136	9.7557	10.355	9.6886	10.277	10.311	10.511	9.7571	10.75	8.1472	9.1347	9.9553	9.2498	8.5667	10.938	10.155	11.43	9.7868	10.578	8.8814	9.2493	9.2122	11.009	11.053	10.21	8.38	9.0733	9.4933	10.486	10.301	10.627
	9.9812	10.07	10.495	8.7551	9.5674	9.7872	8.7703	10.656	10.188	8.9428	9.547	8.805	9.6967	9.5117	8.4298	10.659	8.6379	10.357	8.6451	9.0931	10.526	10.113	9.6602	10.278	10.252	8.9304	9.7775	10.773	9.6801	9.0982	10.734	9.0415	9.4929	10.061	11.314	10.104	8.2133	9.1533	8.7823	9.7172	10.282	11.11	10.76	11.542	10.73	10.712	11.464	11.244	10.087
	9.2149	9.2627	9.8603	10.214	9.3458	9.2407	9.4675	9.9479	9.7808	9.76	10.083	11.961	8.6546	7.7861	11.276	10.562	11.857	10.335	9.4188	8.3796	11.27	9.2991	10.404	10.698	9.9026	10.891	11.906	9.0612	9.3795	10.261	9.1037	10.813	9.9475	9.8541	10.333	9.2091	10.473	8.4456	10.881	10.009	8.8098	10.546	10.525	10.606	11.083	10.767	8.9276	11.969	9.8717
	9.761	10.447	9.5561	8.4822	11.463	11.475	10.82	9.583	9.8442	10.856	11.057	8.7856	10.264	11.068	10.914	10.574	10.234	9.5664	9.0107	8.4393	10.27	10.606	10.485	9.9738	9.5207	10.113	8.8048	10.151	10.832	10.997	8.8392	8.5727	11.13	9.4784	9.8695	11.578	9.8603	9.702	9.4835	10.413	9.751	10.334	10.091	11.267	10.487	9.626	10.855	9.8293	9.3325
	8.1281	9.1771	11.92	9.3338	10.501	11.695	10.314	11.126	9.1155	10.659	8.829	10.052	11.053	10.115	9.8259	11.13	7.4148	8.3908	10.8	9.9262	7.0827	9.0485	8.9028	9.5373	10.7	9.9096	10.73	9.0295	10.315	10.694	9.087	10.61	9.7099	10.198	7.9767	10.049	9.8182	9.7674	8.8593	9.7798	11.663	8.428	10.429	10.317	9.2884	9.9287	10.059	9.6785	10.061
	8.753	9.3851	9.591	11.889	8.777	9.7937	9.1645	9.7145	10.089	10.088	8.8084	11.113	9.0033	11.251	10.339	10.344	10.185	10.744	9.794	10.66	11.089	8.9346	9.5637	8.7322	8.5355	10.77	11.494	10.1	10.261	10.61	10.941	12.604	10.819	8.2655	8.8136	9.7569	8.2561	8.4628	10.03	10.363	9.3034	9.8969	10.506	7.2636	9.0773	10.24	9.2971	10.021	8.6778
	9.8255	9.5828	9.7345	10.247	10.275	11.739	9.8096	11.95	8.015	10.586	10.001	10.487	10.346	11.956	10.344	10.154	9.0327	10.091	9.6939	11.341	10.388	8.7337	10.535	11.799	9.9818	10.344	10.048	10.213	10.608	10.371	11.408	9.0542	10.229	9.5704	10.364	10.652	9.5258	10.906	10.486	9.2164	9.666	9.0266	9.3073	11.029	9.7031	9.2086	9.7084	10.686	11.563
	10.073	9.2458	10.476	10.751	9.297	8.6762	8.5635	10.589	10.032	10.379	8.7978	11.213	9.0976	9.3715	9.6511	9.6649	10.268	10.655	9.3716	9.5377	10.907	10.43	9.0862	10.481	9.6087	9.569	8.8082	10.78	11.017	8.9881	9.5619	11.734	8.7552	9.0852	9.8343	10.778	10.134	8.7964	9.0479	8.7494	10.018	8.6943	10.376	9.997	10.683	9.9392	8.7856	11.008	10.576
	8.8148	10.194	8.1708	9.7248	11.172	9.8026	11.613	10.777	11.174	10.272	10.702	10.463	10.959	8.4448	10.029	10.05	10.538	10.08	11.376	11.084	9.7145	8.6468	8.4538	11.785	10.331	10.326	10.247	10.259	11.191	9.9119	9.6712	10.821	10.59	9.3146	10.616	10.087	7.3234	11.04	11.248	11.293	9.8356	8.4474	9.0384	9.2718	9.2709	8.1084	11.205	9.6535	10.12
	9.9756	9.8946	9.0918	9.047	9.5395	11.277	10.184	11.125	10.577	10.409	8.9963	9.9634	10.426	9.9484	12.016	10.991	9.3109	8.5989	10.287	10.294	9.6723	12.029	9.4434	13.148	9.6627	10.31	9.6142	10.6	10.971	10.864	11.813	10.166	11.097	9.7613	10.41	11.02	9.1648	9.8274	9.1505	9.515	8.8009	8.525	10.1	8.534	9.9608	9.1833	9.7402	9.1933	9.6207
	8.5777	9.2816	10.065	11.136	10.035	10.11	9.7779	10.166	10.002	9.6233	9.2117	10.969	9.048	9.1582	10.347	9.9359	9.2326	11.253	9.412	9.5272	10.508	7.986	10.513	9.2362	10.287	11.035	10.316	9.2061	10.236	10.235	9.5585	12.56	10.191	10.031	10.854	10.915	9.6595	10.972	11.58	9.2619	8.3014	10.192	9.5347	9.5089	9.1829	10.423	10.567	11.49	11.294
	10.051	8.6989	10.532	10.574	10.375	10.029	11.453	9.2325	10.352	10.701	8.3577	10.494	9.3645	11.779	11.561	10.531	9.8606	11.085	10.222	10.989	9.1552	10.324	10.276	11.308	11.42	9.4915	10.693	9.9678	9.2181	11.066	10.198	10.612	9.4326	11.559	8.8759	8.5495	10.181	9.353	10.573	9.4126	10.022	9.1846	11.23	10.602	12.07	9.4117	9.7608	9.062	10.645
	9.6705	9.0321	10.169	9.7328	9.4906	9.5247	9.912	9.1849	9.6756	9.5538	9.0718	9.9781	9.9735	9.6122	11.445	11.668	10.022	9.8666	10.631	10.531	9.5952	10.742	9.587	10.378	10.401	10.216	10.247	9.6091	8.8509	9.6363	9.758	10.058	9.143	8.7117	10.159	10.33	10.524	10.871	9.5057	8.8296	8.6923	10.113	9.7322	9.0037	8.9401	9.3317	10.278	9.8011	10.696
	8.6108	9.8571	10.467	9.8626	10.746	9.3089	10.139	9.559	9.168	10.55	12.117	9.1016	10.284	8.866	11.988	9.8621	10.318	9.2032	9.559	10.925	10.549	12.553	9.3904	11.109	10.287	11.568	8.8057	10.63	10.239	11.452	10.989	9.1743	10.515	9.3627	9.6137	9.6043	8.2969	10.983	9.682	10.506	8.8125	10.669	9.5436	10.964	10.393	8.6875	9.9827	9.8973	10.253
	10.147	10.01	9.7116	8.3766	10.799	9.0065	9.6434	10.877	10.339	8.4834	9.6364	9.2683	10.614	9.9708	11.601	10.053	9.0601	10.634	12.43	9.3518	9.045	9.2069	9.266	9.2635	10.283	10.264	10.963	10.359	10.165	9.3807	9.4617	10.721	8.7455	8.8482	9.0361	9.4876	10.727	12.098	9.8794	11.424	11.007	9.9277	9.5804	10.97	10.876	10.557	11.729	9.4001	8.7101
	10.803	9.6591	9.848	10.643	10.801	11.165	8.7799	11.923	10.162	10.345	7.7275	9.9045	9.0691	10.951	10.445	9.4989	8.7261	10.7	12.214	9.3695	7.1729	9.7699	9.5132	9.8036	9.6238	7.92	8.7549	10.03	7.8523	10.255	11.016	10.118	10.332	9.6343	11.411	11.013	10.263	9.2411	10.088	8.4149	9.331	8.8959	10.852	9.4843	9.7741	9.8996	9.8112	9.7266	8.7254
	9.9735	10.293	9.9986	10.233	11.23	11.615	8.497	8.6739	10.877	8.9082	8.9443	9.7057	8.4952	10.786	9.0722	9.805	9.8186	8.9444	9.4633	9.5808	12.107	8.9493	10.938	9.5148	10.065	10.717	8.8475	10.021	9.6915	10.113	11.678	9.4186	10.436	10.881	9.7337	8.4946	9.397	10.566	9.4717	10.951	10.935	9.9315	9.2864	10.217	8.9251	10.176	10.391	9.3888	10.207
	10.12	11.455	11.079	9.5484	9.5616	9.8155	9.0863	9.7004	9.9982	9.0823	9.041	10.209	9.3449	7.9157	8.4025	9.5299	9.0114	8.7157	9.0036	9.4331	10.788	8.413	11.113	10.215	10.614	9.5044	10.646	8.2275	9.6914	9.8058	9.745	11.733	10.195	9.9504	9.9247	10.707	11.701	11.014	10.267	9.496	10.165	9.5344	8.9843	9.5985	10.064	10.522	11.088	9.506	12.597
	10.232	9.3046	10.217	9.5777	8.6108	10.378	10.661	11.69	8.8985	11.306	10.572	9.9208	11.542	9.6073	9.7016	9.2315	11.326	10.39	9.3162	10.568	10.5	8.5049	10.367	10.696	9.5341	10.792	9.7176	10.51	10.16	7.5871	8.3722	9.6008	10.497	10.157	11.407	9.3	10.994	10.796	10.782	10.364	10.773	10.852	10.367	10.447	12.005	8.8693	7.8124	8.8456	10.011
	10.854	11.706	10.038	10.211	11.02	8.5873	9.6584	9.7323	9.3168	10.205	9.8265	9.0089	12.316	10.106	8.4905	10.001	11.727	9.7871	10.804	10.7	10.22	10.112	9.4948	11.359	9.3763	10.701	9.4091	9.4543	9.4723	9.0851	9.4315	10.718	10.165	8.7077	11.328	11.705	9.7946	9.4924	12.207	9.5194	7.7496	9.953	8.7255	10.646	9.6475	10.504	8.8687	8.9461	9.1553
	10.994	8.5972	10.545	9.0612	11.469	11.906	9.4553	9.5061	10.238	9.7508	9.9468	10.607	10.276	9.1781	10.594	9.5783	8.7615	9.6356	9.2723	9.7591	9.9506	9.7397	10.302	10.877	10.108	10.545	10.049	9.229	11.022	9.5678	11.081	10.017	11.052	9.8906	8.4785	11.332	8.0759	9.6497	10.375	10.277	8.503	9.4089	9.6547	10.079	9.7314	9.8175	10.002	9.1804	9.0602
	10.399	8.2314	10.379	9.3517	9.8535	9.794	8.6202	10.127	9.4367	9.6753	10.315	10.383	10.777	10.675	10.287	8.6368	10.304	8.3838	11.207	10.177	9.5762	9.4294	9.8382	8.2771	10.394	10.872	10.022	12.285	7.2258	10.231	11.485	10.919	9.2113	10.64	10.034	10.379	10.415	10.299	8.5268	8.7155	9.8724	10.774	9.8176	10.167	7.7879	10.14	10.37	9.6618	10.562
	9.5478	9.9045	7.3162	9.9779	10.126	8.9043	9.5925	10.241	9.5325	8.7626	9.7174	10.503	10.199	11.946	9.8275	8.5696	9.8803	12.178	10.229	9.7254	10.372	8.2937	10.365	8.8376	9.3812	10.72	10.999	8.9258	9.3313	10.996	10.084	8.8399	10.509	9.9034	10.385	11.196	9.1657	8.7594	9.8148	11.89	9.2866	10.573	8.328	9.8533	11.689	10.742	11.471	10.051	9.7853
	9.8786	10.019	9.4544	9.2318	11.774	11.823	9.6397	9.9539	9.7499	10.268	9.4701	8.0563	9.9754	10.982	10.837	9.351	10.64	12.722	10.84	9.1811	9.8282	9.541	10.266	8.014	11.392	9.9054	11.076	11.16	10.85	9.5942	10.674	9.7515	9.4734	10.455	10.007	8.6006	9.7012	9.4521	10.917	8.5951	9.7536	10.388	10.601	11.145	8.528	11.815	9.9747	10.36	9.0677
	10.574	9.2781	10.413	10.508	9.6112	8.6987	11.949	9.7376	11.304	9.8397	10.347	10.12	10.772	12.237	9.8316	10.556	10.165	10.218	10.27	9.8148	9.2742	8.7949	10.973	10.363	9.5958	9.1897	9.4518	10.951	10.056	10.822	9.8287	10.202	10.839	10.666	9.9394	9.5381	10.657	9.0326	10.968	11.38	8.4017	9.1178	9.9619	8.874	9.8415	9.1912	11.512	9.5916	9.591
	11.319	12.168	7.9183	9.9208	9.531	11.887	11.465	9.7896	8.807	9.8753	9.9451	9.7595	9.4082	9.7318	9.3232	9.6702	10.892	10.38	10.137	10.469	10.08	12.195	8.1714	8.6545	10.634	9.5633	8.9384	10.772	8.9042	9.0999	9.6807	10.456	10.619	12.03	10.006	9.5673	9.936	9.9702	8.5702	10.671	10.701	10.254	9.9207	9.048	8.8366	12.075	8.1521	10.818	11.256
	10.564	9.6584	10.093	10.826	10.932	9.7586	8.4526	11.203	10.496	7.6406	10.3	9.8488	10.202	10.767	10.401	10.652	10.449	9.4204	10.976	8.8102	11.305	9.8198	10.307	10.181	10.594	10.057	11.16	9.421	9.7479	8.956	9.9976	10.421	8.7366	10.072	8.9464	9.5282	11.339	9.9035	10.513	8.9944	9.277	9.7583	10.1	11.326	10.161	11.031	9.0494	9.4495	9.1231
	10.708	9.8705	10.22	8.4204	9.9921	10.339	11.139	9.3682	9.9064	10.565	8.7232	11.453	10.227	10.567	8.6383	9.0017	9.2744	10.18	11.017	9.9235	9.358	8.4403	9.832	9.4523	9.3657	11.263	10.436	9.1017	10.974	9.5369	9.5878	9.994	8.8456	10.898	11.898	11.649	10.612	10.919	10.191	9.6646	9.3339	9.7711	10.384	11.166	11.42	8.768	9.1101	9.0237	9.2918
	10.838	10.761	10.886	10.236	9.3106	9.6335	8.8676	10.049	11.467	9.1102	8.9622	11.142	9.7425	10.47	11.241	9.6083	8.8281	9.6409	8.0141	11.59	9.5999	10.737	9.2942	6.4837	11.159	11.244	9.2837	7.9706	10.047	9.5653	8.9273	8.8751	8.6056	10.41	9.428	9.7852	9.5887	10.356	8.0215	9.3513	10.865	10.65	10.793	10.325	9.7569	10.191	10.525	9.239	12.165
	8.7393	8.792	8.2655	8.4042	9.1236	10.738	9.7115	9.4382	9.5984	9.9691	9.2079	10.031	10.609	8.939	9.1217	10.156	10.765	11.498	9.1354	9.7996	11.341	11.15	11.411	9.0251	10.588	11.34	8.4475	10.716	9.0149	10.515	10.207	8.0115	10.139	10.449	10.151	9.8907	10.213	9.2331	9.6281	10.019	10.249	9.7417	10.605	11.113	10.599	8.3867	10.598	10.186	10.541
	9.8859	11.466	10.785	8.8978	9.5141	9.3501	9.8483	10.752	10.063	11.194	11.071	8.898	9.847	10.603	10.357	10.855	9.7497	10.297	10.964	9.1274	10.587	9.8607	10.25	9.1837	10.693	10.219	9.8915	11.397	10.828	10.335	9.2505	10.297	7.5719	11.266	10.684	10.882	10.913	9.752	9.1802	10.671	11.034	9.3284	9.4968	10.253	8.6722	9.144	9.9907	10.132	11.235
	10.026	9.92	10.712	9.7029	9.7366	9.8594	11.275	8.5918	9.1425	9.7274	10.602	8.741	10.896	9.1109	10.63	9.2388	10.264	8.8504	10.269	9.812	11.126	10.838	9.5521	9.5274	9.7002	9.7035	10.803	10.798	10.524	8.8881	10.719	9.345	10.29	10.014	10.254	10.207	9.8572	11.15	10.016	10.012	8.8648	9.5666	8.4769	11.972	9.4098	8.6405	9.5083	11.061	10.456
	8.7664	8.0013	9.0952	10.594	9.0692	9.1925	10.278	9.5505	8.7796	9.8709	9.6153	9.8625	9.593	9.9657	10.566	10.516	11.23	10.255	9.9496	10.588	7.3353	10.163	11.628	10.075	10.306	9.1565	8.916	8.9286	11.631	9.6527	10.934	11.045	9.5828	10.7	10.753	10.416	10.118	10.786	9.4048	10.58	9.6933	10.354	9.8894	9.9978	10.857	9.4652	9.6829	10.347	9.7349
	10.322	9.1012	8.7873	9.3403	12.038	9.2661	10.711	8.5765	9.1731	7.869	10.122	9.3555	11.176	10.274	11.249	9.8191	9.4202	9.9377	9.1343	9.1214	8.856	9.6793	10.342	10.275	9.8773	9.96	10.115	11.02	11.872	10.545	10.228	11.419	10.578	11.159	9.8514	7.8984	10.248	10.032	9.487	10.357	8.6539	11.066	9.2655	10.004	9.8934	10.018	9.9117	10.183	9.5078
	10.784	9.5432	10.537	10.675	9.1649	10.845	8.4067	10.612	8.9895	10.581	10.481	10.339	10.457	8.825	9.7668	10.33	9.8336	10.533	11.106	11.255	10.603	9.5133	9.1929	9.6015	9.6253	10.026	9.6626	8.5092	9.6439	10.178	9.8986	10.061	8.56	10.125	9.5792	11.701	10.363	10.146	11.07	11.444	10.792	10.025	9.4371	11.253	8.9361	9.1944	8.6124	9.6164	10.425
	10.203	9.3476	9.3711	9.9955	8.9909	8.8756	10.777	9.3499	9.686	9.8327	10.066	9.3487	8.8849	8.7385	9.9303	11.23	10.741	10.258	9.0959	10.046	9.2591	9.6942	11.757	10.238	9.5643	9.5967	9.7706	10.574	10.692	10.06	9.4298	9.5855	9.958	9.5237	10.171	11.071	10.2	9.3762	8.7568	9.1604	11.56	10.489	10.656	10.468	10.74	9.8981	9.8214	9.2202	8.26
	10.512	10.612	11.321	9.4704	9.5163	11.22	9.938	9.5709	8.6202	10.34	10.128	9.7535	8.1946	8.9451	9.1666	8.7729	9.5543	11.166	9.766	11.347	10.425	9.9325	10.044	10.125	9.8991	9.7313	10.417	9.5873	10.474	8.8917	9.1943	9.497	9.3916	10.785	10.06	10.588	8.9794	9.3217	11.274	9.1762	8.7873	11.208	10.63	8.5775	9.6293	10.111	9.3906	8.9451	10.02
	9.7511	8.7169	7.2661	11.083	11.384	9.6044	10.65	10.889	9.5848	10.483	9.8548	9.1214	8.2803	9.9664	11.251	9.2518	11.1	11.066	9.8002	8.5074	10.014	9.7413	9.5827	9.1106	10.176	12.466	10.922	10.892	8.6839	10.9	10.111	11.376	9.6118	10.563	10.041	10.68	10.051	9.9828	9.9626	9.6901	9.2892	10.556	9.963	10.218	8.5901	8.9791	8.8246	9.775	10.545
	10.308	9.4848	10.669	11.676	9.3334	10.301	9.2804	8.9016	10.416	9.9075	8.5408	10.958	10.607	10.809	10.48	9.6917	9.3704	10.881	10.074	10.829	8.7145	9.5003	8.6276	11.307	8.8661	10.718	12.441	11.221	10.006	9.946	10.971	10.178	11.584	8.6051	8.6534	11.27	9.5065	9.5236	10.032	9.8148	9.5323	9.1085	8.3818	9.6734	10.122	9.7705	9.7619	12.017	10.354
	9.5526	11.063	9.4709	10.767	9.0382	9.4337	9.2399	9.7675	10.796	9.7808	9.1485	7.8165	10.36	9.6889	8.9715	9.4827	10.183	10.088	8.1358	12.505	9.4529	7.9679	10.238	9.6165	10.32	10.051	9.9185	9.9473	9.3819	10.104	9.7111	9.8969	9.8134	10.531	9.2406	10.754	10.274	10.938	8.7104	9.2036	9.8956	9.3406	9.0682	12.114	10.417	9.3205	9.2879	8.7086	9.7072
	9.6546	10.661	10.941	9.6624	9.7681	9.4945	10.55	12.085	10.975	10.581	8.8165	10.731	10.4	9.589	9.1985	9.5185	10.619	11.28	9.6455	9.1101	10.206	9.2008	11.569	9.3462	11.586	8.012	10.449	10.362	10.25	10.481	11.045	10.222	10.349	8.7726	10.101	9.3806	10.694	9.2776	9.9181	11.149	9.1673	9.4201	11.937	9.0487	8.8957	10.047	9.3158	9.9221	9.287
	10.318	10.515	11.367	10.64	9.8017	10.843	10.799	8.6309	10.062	9.5873	10.415	10.887	10.724	9.9977	10.042	8.7741	9.2288	9.367	10.24	9.3949	10.161	8.4237	10.355	10.118	9.4519	9.7982	10.354	9.198	9.5475	9.8273	8.2074	10.743	10.236	8.2625	10.548	11.718	9.4189	9.0063	10.452	9.6324	10.384	11.493	9.6774	8.3441	8.6643	9.9079	9.2516	10.765	10.145
	9.2825	9.846	10.155	10.942	9.5513	7.964	8.4153	9.4196	9.769	11.117	11.032	10.446	10.041	10.943	9.9938	8.9255	10.297	10.808	9.9892	11.542	10.63	9.4599	9.8375	9.511	11.62	9.9883	10.458	10.021	10.388	9.8552	11.121	9.6589	10.479	10.175	11.002	8.6747	8.8517	9.3045	10.087	10.759	9.4591	10.541	9.197	9.5988	9.7634	8.8742	10.92	8.8897	10.106
	10.573	10.77	8.8668	10.044	9.4249	11.595	10.945	10.474	9.0653	9.8146	8.8477	10.156	9.2335	11.296	11.235	9.2104	11.106	9.3917	10.441	8.9671	9.1151	10.595	9.8668	10.26	11.248	10.367	9.9124	9.3943	10.464	8.3197	10.442	8.1621	10.03	10.012	11.768	10.104	9.3416	8.8105	8.9529	10.499	9.6372	8.9367	9.6528	9.1142	10.932	10.295	10.462	9.6365	9.695
	9.6257	9.2262	9.9908	11.289	10.113	9.7307	10.227	8.2869	8.4731	8.6803	9.5766	9.8802	9.5535	8.9425	9.5048	10.322	10.828	11.274	9.5371	11.405	8.8356	9.9216	10.292	10.53	8.9384	10.874	10.736	8.8934	11.268	9.0111	10.133	9.1474	11.965	8.6735	9.0712	10.807	10.913	9.0225	10.971	9.0932	10.767	9.9397	10.298	10.411	9.4283	9.1764	10.023	10.282	11.085
	10.077	10.886	9.6265	9.9797	10.548	10.462	10.607	11.024	9.8302	10.748	11.579	12.046	10.162	10.251	10.014	9.8687	10.62	9.0885	9.5847	9.048	10.804	10.494	9.3575	11.302	9.3407	11.112	9.5464	10.234	10.021	10.141	10.144	10.568	9.4553	9.7826	10.138	11.175	9.1323	11.127	9.5074	9.2207	11.203	10.489	9.5902	9.4878	10.674	9.7806	9.7462	10.631	10.234
	10.147	10.371	9.4443	8.0358	10.082	10.278	9.1866	8.7116	9.7456	8.0581	9.8464	10.441	9.6937	11.866	11.288	10.973	9.5984	10.512	9.1045	11.622	10.005	8.8612	8.2377	9.6721	10.163	9.2517	10.964	10.601	10.027	9.0998	9.7892	10.048	9.8491	8.6484	10.601	10.913	10.239	9.4345	9.492	8.8669	11.577	10.468	9.3928	10.701	10.008	9.4127	11.094	9.061	11.142
	11.32	9.1828	9.5542	10.737	9.44	11.12	10.468	10.09	10.706	9.4575	9.518	11.064	10.549	11.41	11.124	10.646	10.316	8.8115	8.4349	11.114	8.126	9.6905	10.555	11.919	10.669	10.535	10.642	10.428	9.8175	10.035	10.315	10.783	11.943	9.8867	9.5029	10.008	9.7584	8.7155	10.265	9.8765	8.6361	10.416	10.255	11.197	10.281	10.185	9.9061	9.7337	9.1267
	8.5759	11.427	10.821	8.7584	9.6864	9.4506	10.101	10.194	9.2603	10.105	9.8192	10.197	9.9507	8.3798	10.095	11.049	9.3656	9.5413	9.2305	10.265	9.168	11.437	10.331	11.614	7.8921	9.849	9.7038	10.652	11.254	11.583	11.013	10.377	10.211	9.1849	9.4112	8.6128	8.7863	9.1884	10.579	10.483	9.9905	9.787	9.8299	9.723	10.182	9.0435	10.201	10.636	11.041
	9.6447	10.212	10.992	10.462	10.26	8.5335	10.727	9.9223	8.2237	9.7175	9.2716	9.957	7.7297	9.76	10.704	9.3097	9.4748	9.6871	10.118	9.6736	9.7057	10.388	10.465	10.093	10.609	8.84	9.6517	9.0263	10.388	10.466	11.185	11.158	10.223	11.122	11.294	11.409	9.9493	10.144	10.224	11.288	8.6681	7.5915	10.168	11.006	9.2333	9.9912	9.4159	11.303	11.143
	10.415	10.113	9.5158	10.741	9.8785	9.3917	11.47	9.9909	9.6925	9.998	10.108	9.3966	7.6381	9.189	10.295	10.959	10.149	9.539	10.273	11.426	8.5873	10.011	9.3577	10.191	9.7787	9.0311	10.649	7.4906	10.071	9.178	8.2125	10.504	8.0781	10.397	9.8867	9.0315	10.106	10.242	10.705	9.6075	9.988	11.344	10.835	10.374	10.514	9.626	9.9985	9.7762	12.684
	9.5794	9.3902	9.6276	10.385	8.2841	9.7678	10.481	11.825	9.8057	10.183	7.8769	10.202	8.2588	11.162	10.755	10.36	9.9222	8.9438	10.333	9.4859	10.986	10.054	9.1187	8.7781	10.317	10.395	9.4687	11.162	9.8502	10.326	10.025	9.733	8.9866	10.438	10.409	9.7528	11.046	10.284	10.162	10.651	12.17	8.7981	10.232	9.8759	9.7409	10.881	9.8212	8.3619	9.4586
	11.841	9.8617	8.2954	8.976	9.8283	10.003	10.463	8.4479	10.73	10.481	10.442	10.76	9.4249	7.5173	9.5487	11.691	9.6755	9.9022	10.577	9.113	11.039	10.015	8.6555	10.008	8.9178	9.8074	11.64	9.2429	10.366	10.03	10.457	9.9366	9.203	11.632	10.672	8.2775	10.31	9.3327	10.039	11.303	8.2435	9.1609	8.9707	10.121	11.976	10.069	10.138	10.005	9.97
	10.26	11.133	11.489	8.854	11.359	8.4994	10.775	9.548	10.262	10.21	9.638	9.5554	10.692	9.1482	9.3562	11.383	9.4138	9.3417	8.9694	7.9927	9.0947	9.6164	8.2898	10.665	11.338	9.8305	9.5326	9.3551	11.278	10.335	10.19	11.523	10.903	10.38	9.4737	9.5639	10.885	10.253	9.9185	8.9293	10.027	11.553	10.29	8.0453	8.6883	9.6499	8.9313	10.143	10.938
	8.614	9.7955	10.75	9.8443	8.7854	10.724	9.9893	10.964	10.146	8.9951	9.2637	10.44	12.351	10.511	9.4656	10.16	9.0448	9.439	10.166	10.874	9.9745	10.664	9.2509	10.28	8.9577	10.79	10.772	8.6501	8.2036	8.9484	10.312	9.6053	10.212	10.039	9.0745	12.002	11.342	10.848	9.1156	10.295	8.8839	8.9049	11.025	10.098	9.3341	10.823	11.447	9.9078	9.8564
	10.613	10.608	10.433	8.0026	11.32	10.101	10.522	10.467	10.661	8.3654	10.622	9.0239	9.484	10.161	9.8621	10.287	10.278	9.4168	10.488	11.336	11.649	10.965	9.1143	10.066	10.155	10.421	11.592	6.4948	10.069	9.5063	9.7644	9.8349	9.3787	11.073	9.1539	9.9438	10.435	7.8702	10.839	9.0926	8.612	8.7615	10.64	8.3912	10.936	10.281	8.0178	9.0734	10.033
	9.5811	8.5528	8.5804	9.461	9.7305	9.1769	11.011	9.063	10.293	9.3493	9.898	9.1037	9.3897	10.189	11.593	10.312	9.376	10.652	10.561	9.5411	9.1611	9.6981	10.154	9.5974	8.3157	10.931	9.7011	9.2847	8.8666	9.5009	10.139	10.926	8.8725	10.09	10.679	11.535	9.1433	10.511	11.962	9.3165	8.931	9.6963	12.175	8.95	11.174	9.1379	10.371	9.9918	11.058
	11.458	11.773	9.2918	10.876	10.225	9.4278	10.55	10.293	9.508	10.733	9.0617	10.369	11.183	10.732	10.213	9.7783	10.354	9.7918	11.325	9.4701	9.5901	10.181	10.501	9.8092	9.0687	9.7092	10.709	8.689	10.143	10.687	10.999	10.524	10.382	10.021	10.155	10.959	9.2546	9.496	10.318	11.166	9.5624	9.9941	10.959	10.271	9.4951	11.157	10.526	10.883	11.351
	9.5935	10.41	9.8885	11.415	10.681	9.0314	9.8398	9.8074	9.3818	9.4549	10.219	9.2934	8.5062	9.1625	9.0021	9.9012	9.2602	10.563	10.858	9.3688	9.4464	9.7812	9.8382	11	10.988	9.9584	10.921	10.037	9.1634	9.14	9.4853	10.415	10.71	10.869	9.1884	9.7101	10.737	10.483	9.8881	8.9333	9.8181	9.7139	10.047	11.394	9.5959	10.057	10.67	9.8789	8.1445
	9.5122	9.7519	7.9015	10.134	10.83	9.2225	9.4313	10.56	10.386	8.6586	9.4479	11.502	11.473	9.1243	10.546	10.888	9.5743	8.9415	11.632	9.7746	10.342	8.6004	10.397	10.452	10.209	11.287	9.3245	8.4362	9.6614	9.4621	10.205	11.202	9.8749	9.5934	10.851	10.191	10.354	11.557	9.851	11.191	10.485	9.2421	9.0393	10.091	9.7635	10.748	9.2122	9.725	11.526
	9.4026	8.3799	11.695	8.7933	11.529	11.11	9.5317	8.152	10.056	11.819	8.7734	7.5153	9.0812	10.334	10.271	8.7101	10.266	10.118	11.394	10.499	8.8139	8.8331	10.317	10.108	10.341	9.9147	10.039	9.9391	10.263	8.7791	10.217	10.556	9.9094	9.4371	11.291	10.118	10.125	11.045	10.689	9.127	10.791	9.6888	9.2671	11.55	11.2	10.231	11.432	9.0405	9.5641
	9.5025	8.0531	10.194	9.4896	8.6251	10.112	10.437	8.4325	11.339	9.0535	9.045	11.885	10.494	10.498	11.246	9.5615	9.2834	8.97	9.2898	10.427	8.8337	10.378	8.7998	9.8477	10.468	9.5825	9.6215	11.607	9.4162	9.8608	9.4972	10.259	9.3513	11.45	9.9384	10.128	11.137	9.0962	9.8667	10.326	10.446	10.451	11.262	10.639	10.188	10.421	10.042	10.917	9.1582
	10.243	9.5232	8.8018	10.48	9.9884	10.888	9.8076	11.187	10.176	9.434	10.117	10.27	10.351	8.8531	10.729	10.051	10.131	9.7404	11.608	10.178	10.458	9.1756	9.83	11.2	10.44	10.792	11.094	8.5728	10.625	11.484	9.2698	11.099	10.61	11.359	10.114	8.9163	11.138	9.5234	11.244	9.7744	8.9635	10.693	9.0364	11.067	9.4078	10.055	8.7889	10.85	11.453
	10.044	10.168	9.9618	8.881	10.25	11.172	9.9576	10.811	12.222	9.6196	10.663	11.346	9.8056	9.3626	9.6574	9.9074	11.54	10.839	10.303	8.9685	8.608	10.195	9.1245	9.1009	11.149	9.7124	10.171	10.035	7.8911	8.6227	10.341	9.5218	10.259	9.6646	10.744	9.3364	11.807	9.7159	10.019	10.399	9.9249	9.1028	8.1202	9.1114	9.122	9.8181	9.3703	11.021	9.9691
	9.6317	9.6903	11.018	10.477	9.3028	10.779	10.37	9.4223	9.614	8.8307	7.9602	8.9329	8.7658	10.516	11.036	10.074	9.323	9.0536	9.7864	9.9536	8.5704	9.0026	8.7384	10.861	10.706	10.172	9.1156	10.12	10.672	9.4596	9.0608	8.0398	9.6853	9.6653	11.135	10.874	9.718	10.134	10.265	11.414	7.8437	9.3415	9.536	10.624	11.083	11.795	9.976	10.622	10.471
	9.7185	8.6343	8.7349	8.027	9.6635	10.194	9.4014	9.4354	10.024	9.2909	9.9115	11.039	10.184	9.7689	9.2608	8.4504	9.893	10.278	10.375	8.7186	10.065	10.891	9.7225	9.7791	11.913	9.291	9.732	9.0515	10.304	10.279	10.38	9.2178	9.9926	9.2005	9.5358	9.3755	10.595	11.073	11.651	10.003	9.8594	12.336	9.7186	9.6178	10.795	10.016	9.8346	10.756	11.901
	9.3191	11.046	10.663	10.905	9.2955	12.106	9.2773	11.211	10.271	8.1059	9.6474	7.8817	10.652	10.618	9.9214	11.087	9.6068	8.8537	9.3903	9.9377	9.388	8.3737	9.4797	9.6462	11.046	10.264	9.7118	10.792	10.819	8.9795	9.6109	11.459	10.096	9.8266	11.785	9.5909	9.4597	10.424	10.782	9.425	8.7479	10.253	11.185	10.16	11.676	7.7529	10.268	8.8562	6.9193
	10.166	10.421	9.3495	8.9661	10.256	9.7562	11.477	9.2816	11.076	10.055	10.191	9.9192	9.1217	10.794	10.905	8.9129	9.3847	9.4607	9.1909	10.354	8.5606	9.2885	9.3106	9.8274	9.1294	10.808	9.0336	9.3502	9.1437	8.8356	12.554	8.0701	9.7393	10.042	8.1838	9.481	9.5331	9.989	10.678	9.7173	11.041	9.4875	9.1396	9.4674	10.866	9.9451	9.9178	10.031	9.6739
	10.506	10.234	10.047	10.85	8.5887	9.7683	10.361	10.706	9.9195	11.274	11.094	9.6091	9.8096	9.8825	10.606	10.138	9.4735	10.126	10.507	10.201	9.8073	9.6251	9.5729	10.985	9.431	9.5826	10.86	9.907	11.997	9.9213	10.592	10.252	12.08	9.1927	9.9356	9.6151	10.378	11.843	10.699	9.3891	10.005	10.931	10.256	10.404	11.5	9.1705	11.167	10.053	8.8487
	9.9672	9.5158	9.9179	9.0503	11.833	10.771	10.53	11.076	10.058	10.166	11.795	9.9542	9.8644	11.661	9.9446	8.5472	9.8642	9.5907	10.403	11.616	11.797	12.204	11.541	9.6055	9.8691	9.131	9.9317	10.115	9.9177	11.314	9.1388	9.6811	9.5728	9.1123	9.6375	10.412	10.117	9.8831	8.7041	10.77	10.534	9.2367	9.4945	10.482	10.159	9.0591	8.0483	9.0306	10.266
	9.3712	11.108	10.366	11.327	10.372	10.062	10.332	9.1087	10.745	9.7579	11.214	12.089	10.574	11.323	10.072	9.8721	9.3427	10.22	10.197	9.774	9.7523	8.9536	10.616	8.6136	11.151	10.725	9.2395	11.125	9.2136	9.3517	10.414	10.171	9.3184	9.1615	11.231	10.753	10.386	10.8	11.589	9.3927	10.633	8.6393	9.6115	12.263	9.5103	10.67	8.1329	10.334	9.6723
	11.455	10.381	10.592	12.362	9.8154	10.587	10.319	10.166	10.072	9.4421	9.1946	10.212	9.092	10.392	9.5714	9.6702	10.205	9.9647	11.666	8.2752	9.2642	10.145	11.509	8.9109	9.9532	10.193	8.9225	10.012	10.39	10.27	10.977	11.422	10.335	8.5114	11.588	10.162	10.259	11.679	11.455	8.0683	9.9626	8.8659	8.5123	10.263	10.87	10.893	8.3081	10.954	10.027
	10.744	8.0084	11.798	9.5851	10.515	8.9601	9.8085	10.171	10.082	9.2518	9.1097	10.034	11.267	9.45	9.4934	9.804	8.7632	10.055	9.9485	10.548	8.9557	10.774	9.389	10.443	10.403	10.548	8.9988	8.6886	11.623	10.188	9.9945	9.2262	11.965	11.769	10.673	9.8715	10.651	9.2736	10.377	9.367	9.5355	9.01	8.6628	10.481	8.5937	11.15	8.9338	10.332	11.056
	11.008	9.518	8.7784	9.1362	9.7483	10.507	9.4774	10.369	10.197	10.771	10.313	9.7075	9.8573	10.821	9.5635	11.115	9.9757	8.6711	9.7018	9.7422	10.533	10.522	9.5619	10.984	9.2686	10.457	11.026	10.763	9.9173	9.2534	8.8785	10.318	9.1032	10.383	8.5415	9.2264	10.363	8.9874	9.7989	9.3797	8.7407	9.3789	10.116	10.016	9.2705	10.69	9.4671	9.3341	10.995
	10.258	10.652	10.332	8.9165	10.567	12.103	10.492	9.7446	10.721	9.4363	9.6809	11.193	8.9633	9.4774	9.6263	10.881	10.605	8.8146	11.577	9.671	11.367	9.726	10.693	11.459	9.4138	9.8018	8.6818	9.6173	11.066	9.9678	10.945	10.205	10.933	10.634	9.8026	9.094	10.009	9.5613	11.627	10.429	9.5237	9.9779	8.9111	11.248	10.958	10.066	10.298	9.6741	12.601
	9.5461	9.5364	9.9141	9.9069	8.9399	10.066	10.256	8.5709	9.9386	9.7152	10.588	10.493	10.81	9.8318	8.4443	9.7306	9.5865	11.091	10.464	10.592	10.337	10.198	8.5712	9.9219	8.9427	8.1375	10.627	11.077	9.9558	11.386	9.6985	11.074	10.018	8.6497	8.6934	10.564	9.7305	9.4336	11.596	9.397	9.7596	11.36	10.609	8.7082	10.711	10.341	9.9901	10.326	10.686
	7.4455	9.8246	8.8411	9.7954	9.4806	11.595	9.5726	10.045	9.5957	9.5121	7.9395	8.7276	10.202	10.202	11.05	10.396	10.034	10.05	8.8816	10.176	10.057	9.2105	9.2105	9.3898	8.1874	9.8496	8.697	10.468	10.912	10.893	10.093	10.196	8.6429	10.338	9.9851	9.7892	11.268	10.513	10.379	9.7375	8.9384	10.138	11.143	11.274	9.347	11.309	9.1852	10.727	9.521
	10.38	10.362	8.6141	10.591	10.63	9.8828	10.133	10.6	9.7053	10.219	9.2135	8.5744	8.8096	11.393	9.6172	9.3798	7.938	8.9147	12.032	10.091	10.376	11.103	10.78	10.271	10.371	11.809	10.492	10.792	10.906	9.6759	10.751	10.942	10.709	9.4686	8.6308	11.324	10.189	9.0593	10.625	10.743	10.315	10.044	9.9341	10.716	9.0451	8.6187	9.5635	8.2776	10.899
	10.809	10.222	8.878	10.715	8.638	10.421	10.89	8.5898	10.543	9.6945	9.2997	10.836	11.419	11.336	10.949	10.325	9.4326	9.1546	10.639	10.819	9.1034	8.31	9.4679	9.2634	11.365	10.659	9.4307	10.812	10.769	8.5656	11.068	10.195	11.371	9.5352	9.3053	7.9396	11.615	10.819	9.428	9.7463	10.701	10.156	11.665	9.6593	10.241	10.583	10.831	9.6803	10.924
	10.119	11.582	9.7166	8.4244	9.7053	10.012	8.5613	9.89	11.376	8.4768	10.621	8.4999	8.5277	10.496	9.2318	8.7499	9.9076	9.0689	9.6227	10.897	10.504	10.374	10.4	10.284	9.4052	10.29	10.472	11.199	9.1258	9.8579	10.34	9.5569	10.884	11.853	8.2704	11.103	11.714	8.965	10.808	10.787	10.695	9.2785	10.657	9.3053	8.6947	9.2304	9.3594	10.037	8.942
	10.752	9.4926	8.7389	10.644	7.675	9.3696	11.505	10.978	10.024	9.3946	9.3122	11.088	10.831	11.132	10.004	9.2515	9.9035	9.359	10.706	8.6378	10.122	7.6997	10.58	9.066	10.648	10.919	10.583	10.313	11.1	10.341	9.8742	11.296	10.584	9.7735	10.85	11.358	9.6552	9.8835	10.419	10.64	9.914	11.704	10.145	9.8885	10.205	10.17	9.9718	9.165	10.183
	10.435	10.438	10.797	9.2934	11.073	10.162	11.298	9.1872	8.9033	10.21	10.571	9.1802	10.254	9.3394	9.8548	10.337	10.856	8.7985	11.118	9.7539	12.301	9.7743	10.007	9.3279	8.4705	9.8384	11.501	9.6559	10.799	12.077	10.441	10.399	9.3241	9.2293	10.491	11.302	11.241	9.152	10.286	10.126	10.601	11.249	9.9344	10.163	9.7246	9.1986	8.3621	10.425	9.0286
	8.0407	9.8398	9.3475	11.409	10.742	9.6798	9.6709	10.49	10.429	8.5176	10.544	10.592	9.6114	9.8112	10.607	10.482	9.3119	9.7473	10.584	11.282	10.247	9.5585	10.315	9.7381	10.55	9.7166	9.1331	10.071	7.7247	10.359	9.2031	8.8147	8.9428	8.0404	8.6499	10.113	9.5041	8.4193	11.558	11.075	8.7751	9.9099	11.043	10.273	9.5215	10.677	10.286	7.7991	8.8686
	8.8758	10.674	10.692	10.83	10.114	9.3262	8.9843	10.545	9.2219	9.3201	8.4523	10.214	10.539	9.0983	8.5814	9.5251	10.168	10.278	9.8684	10.932	9.8512	11.88	9.7429	11.103	10.148	10.586	9.971	10.24	9.0698	11.9	9.8419	10.13	10.971	10.426	9.2959	11.037	9.7907	11.309	10.658	9.3723	9.3205	9.3318	11.735	9.3399	9.1313	10.812	11.263	8.7967	10.492
	10.439	10.316	12.011	10.161	11.608	9.9091	10.449	9.7052	10.528	10.313	10.28	9.5559	9.3771	9.3645	9.8242	10.185	10.6	9.1133	10.138	9.7204	10.847	10.154	9.1182	10.411	9.797	10.602	10.547	10.208	9.1458	9.7318	10.228	9.6661	9.5073	8.8202	9.4753	10.805	9.791	11.478	9.9795	10.625	10.66	10.083	9.6556	8.8854	8.4477	9.1007	10.239	10.566	10.95
	9.375	9.1367	8.877	10.267	10.569	8.8418	10.239	10.166	8.4031	10.473	9.785	10.281	8.3485	10.247	10.375	9.5876	10.342	8.8875	10.848	10.972	10.507	10.688	10.776	9.3807	10.333	11.07	10.854	10.717	10.608	9.7057	8.8062	8.8788	9.0895	11.285	10.231	10.188	10.798	11.837	11.128	10.625	9.9002	10.203	11.547	9.3333	10.315	10.299	10.299	11.942	7.143
	9.5723	7.99	10.708	9.9852	10.245	11.279	10.86	10.745	10.808	9.0956	10.241	8.3682	9.7139	9.4237	12.323	9.6353	9.0819	9.6112	9.6988	11.231	9.2882	10.281	9.624	10.446	8.1668	9.1135	9.7311	11.274	9.7671	9.4939	10.544	9.3454	10.521	9.6338	8.8872	8.5034	8.9594	10.098	10.984	10.32	10.465	10.022	9.4356	9.2695	9.3225	10.252	8.8709	10.777	10.467
	8.5112	11.059	8.9427	9.4116	11.456	10.019	10.687	10.114	10.01	10.468	10.259	11.668	9.0564	11.207	8.2533	10.478	9.1989	9.2	7.3949	9.3479	10.059	9.0258	11.545	9.3044	9.6734	10.295	10.671	9.925	12.022	9.1443	8.7015	9.6982	9.2968	8.549	10.164	9.4153	10.328	9.3973	10.046	9.8268	9.7553	10.229	9.9504	9.9977	10.672	11.348	9.422	10.508	10.323
	10.694	9.0661	9.6787	9.9842	8.3962	10.36	11.492	11.471	8.9038	10.523	10.132	10.254	9.5463	10.252	10.776	10.374	9.7124	8.291	11.282	10.633	9.4887	9.8686	10.285	10.546	9.8602	9.6635	10.489	11.299	9.8257	10.53	10.448	9.321	10.209	10.59	10.1	11.202	10.199	8.8918	10.405	9.0082	10.024	10.227	8.3408	9.453	9.0625	10.2	11.941	10.789	9.6555
	9.9238	9.5503	10.324	7.6548	10.933	10.935	9.5416	10.274	11.921	8.6788	7.9775	9.0894	11.156	10.602	10.204	10.371	9.9125	10.144	9.535	9.9276	8.0916	9.6525	11.284	9.8403	10.92	9.2217	9.3915	10.118	9.7826	10.461	10.753	10.835	11.095	8.3388	9.2154	9.8667	10.053	9.4561	10.96	9.5057	10.427	8.7669	9.8265	10.228	11.751	10.505	10.354	11.622	9.7871
	9.0658	9.7642	9.8191	10.572	11.968	8.5429	9.2851	9.0343	8.704	9.2551	10.332	8.9988	7.933	9.7552	9.4283	8.6983	8.2505	9.274	10.851	8.7829	10.047	9.259	10.931	10.657	11.705	10.009	7.4601	9.8025	7.9581	10.816	10.03	10.037	10.422	10.255	9.2073	8.2699	10.877	9.5323	10.037	9.9269	11.035	10.116	10.09	8.7846	11.358	9.3806	8.6038	10.007	9.9349
	9.8784	9.3969	10.28	9.9181	9.1675	10.335	10.313	11.974	8.458	10.666	9.7653	10.118	11.323	8.8111	9.4236	10.06	10.341	9.9706	8.5885	10.614	9.463	10.604	9.5609	10.888	10.199	10.793	9.7016	11.399	11.316	11.582	8.3632	8.4911	10.526	10.187	8.6439	11.626	10.916	10.943	9.2277	10.228	9.0345	10.185	9.5657	9.7748	11.781	10.193	10.027	11.567	8.4124
	10.43	10.362	9.8548	8.6767	9.6615	10.104	9.1748	8.9138	9.7948	11.768	10.233	10.229	9.309	9.9653	11.193	9.1062	11.399	10.012	8.7675	10.555	11.066	10.412	9.0296	10.74	10.55	9.6578	8.6625	9.4958	9.1586	11.657	11.549	8.1951	10.437	10.346	9.5211	10.638	9.9268	10.442	10.597	7.9042	9.1373	10.532	10.66	10.517	8.1417	12.107	10.011	9.1379	10.76
	9.4536	9.3016	10.94	9.338	10.194	10.133	11.56	9.8258	9.5532	10.563	8.5735	9.5732	12.434	9.7266	9.2711	7.8109	9.8361	9.7367	8.7247	11.241	11.499	9.4416	8.987	10.096	10.01	9.4317	10.774	12.014	10.318	10.769	9.6246	10.557	11.013	7.5801	8.9884	9.3931	11.812	9.1367	11.377	8.9235	10.865	9.9728	10.309	8.8362	8.9222	9.1925	10.629	9.7343	8.549
	10.345	8.6281	10.324	9.4821	10.729	9.8965	10.507	9.4178	8.2555	9.1651	8.747	11.925	9.5886	10.212	11.357	10.316	11.375	10.329	9.1037	8.0934	8.8924	11.189	8.0434	8.9467	11.009	9.7036	8.9341	8.3968	11.323	9.4733	9.5118	9.4968	9.4641	7.7948	10.582	10.604	8.7675	10.129	10.078	10.087	9.4325	9.738	10.43	9.0783	9.9238	10.254	9.7505	10.771	11.044
	10.579	8.406	9.1681	10.652	9.9618	9.3663	10.468	10.608	10.916	11.791	10.225	10.189	8.4289	9.2026	9.4036	11.142	9.4728	9.4948	10.711	9.8376	8.5174	9.7193	10.172	8.8058	9.1059	9.1704	8.9645	10.684	8.399	9.0231	9.6073	9.3024	11.6	9.2187	10.901	10.285	9.4157	11.718	11.179	10.751	9.6822	10.398	10.387	9.9782	9.0542	9.2143	10.866	10.365	10.281
	10.114	10.093	10.804	10.681	9.2219	9.8788	10.565	9.4355	10.656	8.8408	10.181	10.264	9.6617	10.433	10.282	10.389	10.852	9.4638	11.086	9.4877	9.6996	9.6493	9.861	10.299	12.021	10.801	12.016	9.324	12.409	9.9541	10.225	9.5453	9.8601	9.5444	9.1057	9.3633	10.944	8.4328	10.543	10.328	10.338	9.5108	10.258	11.031	8.5039	11.138	11.392	8.8992	10.063
	10.807	9.55	8.5968	10.304	9.953	9.265	9.5815	9.7776	9.5198	10.856	10.165	8.943	8.82	9.444	9.4459	8.9658	9.4059	10.682	10.915	10.478	8.93	9.7066	11.698	9.3421	10.41	9.293	10.849	9.8019	9.8743	8.6872	10.33	9.8272	10.097	10.299	10.053	9.7659	9.4758	10.012	9.2249	10.27	10.517	10.16	11.458	9.6266	10.402	9.6511	8.7557	8.8417	9.8794
	9.5447	8.3328	8.9493	10.06	9.0533	10.184	9.6125	12.285	11.596	10.645	9.4489	10.137	10.261	8.9611	9.6496	10.291	9.3715	11.2	11.26	7.1125	9.5258	9.7114	10.217	9.6008	9.7397	9.5548	9.971	9.7491	10.029	10.246	9.4319	8.7294	10.55	9.975	9.6258	10.91	10.821	9.5407	11.689	9.6078	10.464	8.9093	8.7065	10.853	11.168	10.991	9.2818	9.3263	10.29
	8.5402	8.4735	9.3457	10.634	9.3857	11.604	10.371	11.693	9.3339	9.0078	10.07	10.302	11.288	10.209	10.007	9.7994	10.221	9.8346	11.748	9.3849	10.443	11.37	9.2154	9.4924	9.4796	9.8672	10.115	9.7385	9.1572	8.1105	9.8565	9.8926	9.0368	10.052	11.043	9.0797	8.7062	10.671	10.963	10.341	10.817	9.8075	9.6977	8.6667	9.184	10.175	11.29	10.826	10.105
	9.3922	10.921	10.335	8.6044	9.6629	9.6597	9.9665	10.539	9.7229	9.7229	9.2482	8.8518	8.635	9.2718	10.246	9.5061	9.466	10.422	11.099	10.788	10.794	11.975	9.3009	10.113	10.355	10.102	9.3168	9.0294	10.222	9.4322	10.497	9.7188	9.2437	10.538	9.7461	10.401	11.267	9.7559	10.558	9.0573	10.032	9.6976	10.042	10.028	9.9113	8.132	9.9306	11.037	9.6809
	9.7496	10.319	10.598	9.6371	10.355	10.43	9.3482	9.6203	9.9675	9.397	10.82	9.2408	10.255	9.1796	9.9434	10.55	11.396	8.9565	9.7692	11.401	10.664	10.572	8.8581	10.4	9.752	11.651	10.744	10.604	8.8608	11.155	8.903	9.45	11.221	9.3444	10.972	9.4872	10.983	11.354	9.8211	9.3427	9.8212	10.787	8.9103	9.9262	8.8734	10.538	10.006	11.827	9.0287
	8.3154	11.175	9.5577	10.651	10.564	12.841	9.7651	10.244	10.485	11.344	11.148	11.292	10.049	8.2995	10.439	11.12	9.4727	9.6641	10.653	8.8644	10.682	10.223	10.986	9.0095	9.6757	7.9407	9.4431	11.301	9.7769	9.0868	8.8155	10.25	10.568	10.195	9.9174	9.8632	9.8875	8.9039	10.458	8.3097	10.819	10.515	9.328	12.028	12.52	9.5427	10.261	10.745	9.4968
	10.445	9.1191	9.3135	10.433	10.528	9.1291	10.263	11.433	8.941	9.8891	9.9958	10.471	10.308	10.31	11.001	11.624	10.842	9.2208	12.157	9.3517	10.186	10.56	9.2839	10.658	11.596	9.5012	10.103	10.65	9.771	10.464	9.8858	9.787	8.5933	11.394	10.761	10.621	10.435	10.694	9.9006	9.916	10.203	10.526	8.6374	9.6644	11.169	11.647	9.2254	9.9704	12.496
	10.883	9.8585	9.5376	8.799	8.6625	8.7276	11.044	9.9056	9.1799	10.62	12.933	9.4516	10.078	10.217	10.637	8.926	9.8584	10.418	8.7114	10.035	10.723	9.8523	8.0555	9.3087	9.9967	10.804	11.542	9.5974	9.4919	10.629	8.2266	9.962	10.126	10.314	11.002	7.938	10.267	10.091	10.55	8.4493	10.507	11.282	10.393	9.8806	8.7604	10.327	11.36	8.9251	9.8257
	10.032	10.029	9.6187	8.7895	10.226	11.141	9.9495	11.305	9.4423	11.864	9.5245	8.5553	9.0524	9.0714	9.7292	7.5739	11.695	9.9056	10.704	9.4009	10.123	11.182	9.4968	10.243	10.437	10.672	10.554	9.216	10.556	10.349	9.6843	10.592	9.9657	9.3416	10.651	10.3	8.6668	9.9108	11.407	10.862	10.078	10.725	10.716	11.172	10.303	9.7444	10.122	11.113	10.17
	9.1154	9.6673	10.919	10.837	11.789	9.1377	10.21	9.2012	10.582	9.9317	8.9082	9.627	9.7582	10.522	9.5537	10.594	10.175	10.113	9.787	10.775	10.465	9.6452	7.6696	8.8553	10.624	9.792	8.1618	10.955	11.539	9.9047	10.201	9.7211	10.223	8.0991	9.823	8.8439	8.2345	8.8205	8.4197	9.464	8.206	9.5655	9.464	10.63	8.6319	10.22	9.1684	10.07	11.416
	9.27	9.1819	10.861	9.2688	10.986	9.9551	9.9819	8.9431	10.786	8.8421	11.296	9.5088	10.698	7.1767	9.9024	10.257	8.1671	10.337	8.7895	9.8938	10.261	9.6577	8.9312	9.1148	8.5565	9.6152	10.047	10.102	9.8864	10.623	7.5734	8.7989	10.815	11.259	10.158	9.8277	9.9488	9.4687	8.9141	10.112	12.871	10.481	9.7984	10.039	9.5918	11.044	9.9138	11.288	10.408
	9.7643	10.149	10.333	8.4735	10.034	9.1853	10.311	10.283	9.0031	11.052	10.662	10.761	8.3715	9.0028	9.6194	10.856	9.1792	10.733	10.007	10.039	10.965	9.1255	9.8567	10.668	10.814	10.79	10.484	10.321	11.95	9.7457	10.53	9.9089	8.9954	10.186	9.5802	8.6166	11.801	10.833	9.8362	9.4021	8.403	8.9987	10.237	9.1956	9.9974	10.137	10.558	9.1859	10.315
	8.3203	9.5824	10.517	9.1286	9.4455	9.2194	11.6	10.238	9.3341	12.402	11.663	10.11	9.2448	8.8423	10.496	9.4919	11.803	8.77	10.18	11.014	10.014	10.371	11.495	9.6218	8.8992	11.665	11.81	10.587	10.867	10.706	8.2423	9.3526	9.8244	10.256	10.976	10.197	10.216	9.1633	9.954	10.338	9.9468	9.4724	10.404	9.63	9.3872	10.001	11.824	10.503	9.1565
	9.2917	9.2426	9.5603	9.1694	10.051	9.4759	9.7766	10.559	9.0868	9.1147	11.581	11.086	8.3833	9.7952	9.6682	9.2969	10.368	10.555	8.3353	10.23	10.813	10.686	8.5695	9.8986	8.0623	9.8452	9.9204	8.1567	11.124	11.078	10.639	10.191	7.9047	8.5989	11.375	11.204	8.6614	9.7634	9.4896	8.9214	9.8124	8.3082	8.6303	12.726	9.3369	8.5806	10.743	9.1683	10.713
	10.633	9.4236	9.8591	10.129	9.7954	10.547	8.4224	9.5743	11.013	10.198	9.7621	9.2746	8.6078	10.361	9.566	11.207	9.7914	9.9781	11.319	10.218	11.095	10.822	10.869	9.0317	8.9883	10.893	11.517	9.4852	9.2663	10.571	10.127	10.634	8.7431	9.8008	9.4154	8.4785	9.7505	9.6966	9.4296	8.0316	9.5781	8.4661	11.056	9.0822	9.3632	10.297	9.1082	9.6309	9.7461
	9.6396	10.362	9.2518	9.9759	8.7591	9.4278	9.3808	7.7788	10.983	9.5733	9.7805	9.1358	9.7924	9.7239	10.16	10.564	11.306	9.9861	8.6037	9.6976	10.205	8.8364	10.319	10.139	9.39	9.6548	9.0804	11.519	9.7643	10.774	11.068	10.007	9.0299	10.72	9.4661	9.2295	11.199	9.107	9.5176	10.67	10.551	7.3045	9.9232	9.9976	9.9118	9.4394	7.7483	8.6525	8.1533
	11.493	9.2808	10.926	10.225	11.005	9.7778	10.764	10.647	9.0669	10.142	10.371	10.742	9.8056	9.2026	10.093	8.684	9.9665	10.363	9.718	10.165	11.027	11.091	10.366	9.942	9.5637	9.8154	10.764	10.798	10.333	9.2808	9.8063	11.406	9.2267	9.2757	8.5265	8.309	9.6573	11.86	10.447	9.8016	9.2193	9.3059	11.543	9.4608	9.747	10.789	9.0563	9.5385	10.37
	10.876	10.734	9.9549	9.4186	10.262	10.28	10.37	10.894	9.8183	9.7843	9.8087	9.0088	9.8451	9.17	10.199	9.8473	9.2075	9.9201	10.429	8.8435	9.6588	11.337	9.6719	10.524	10.033	9.7602	9.3134	10.438	10.008	9.6763	9.0847	8.5582	10.318	9.489	10.296	9.4294	10.442	11.261	9.3845	10.291	10.622	10.122	9.7927	10.145	11.21	10.841	10.531	9.2333	10.341
	11.122	9.2161	10.97	10.973	10.623	10.916	10.511	9.896	11.15	10.774	10.445	11.024	9.9811	8.0351	8.4066	10.564	8.87	10.731	9.4561	8.8432	10.162	8.7408	9.2071	10.685	12.098	11.244	11.019	8.8946	11.731	10.979	9.2726	9.5668	10.137	10.228	9.4024	10.76	10.213	9.0867	10.18	10.45	9.1135	11.097	8.7686	10.422	10.298	9.8364	9.8295	10.51	9.7588
	10.367	9.6762	8.8008	10.18	9.0538	10.542	9.2149	10.304	9.1141	10.298	9.7652	9.3444	12.449	10.855	11.722	10.529	9.2283	9.8006	9.9714	9.8741	9.7273	10.856	10.844	9.6764	9.7854	9.432	10.381	8.8994	10.435	10.712	10.315	10.152	9.314	8.9221	10.739	9.1654	9.661	11.168	8.925	11.546	9.0732	9.5638	10.642	10.289	10.569	9.4391	11.206	8.2791	9.848
	9.9195	8.4855	9.0609	9.8161	9.4831	10.148	9.8608	10.575	9.5896	9.6937	10.642	9.9611	10.209	10.508	11.327	8.4382	10.122	9.5682	10.686	11.414	10.096	9.3384	10.074	11.46	10.506	8.7547	9.4866	9.8483	9.302	9.446	10.804	8.0783	11.143	10.439	9.769	9.3271	10.399	11.261	10.797	9.0677	10.92	10.816	9.2551	10.425	10.347	10.117	8.7928	8.6622	9.2741
	8.8937	10.021	11.111	10.281	10.325	8.4588	8.2582	8.3619	10.312	7.6864	10.453	9.6274	10.292	10.414	10.609	9.537	10.611	11.689	10.347	10.667	8.1922	11.236	10.271	11.46	7.3847	10.219	8.5226	10.315	9.686	10.788	11.052	9.6164	10.522	9.4835	9.8706	10.665	9.7339	8.6785	10.116	10.266	10.763	9.8211	12.172	9.1425	9.8066	8.0022	9.2211	11.204	9.0829
	10.515	8.4997	10.75	11.187	10.559	10.138	10.66	9.997	9.4271	9.8055	10.852	9.372	9.2662	9.696	10.049	11.26	10.505	10.476	8.6278	10.541	9.5811	9.1218	11.025	9.9024	9.9404	9.8183	9.3247	11.517	10.84	12.076	11.529	9.6612	11.162	9.5959	11.695	10.504	10.98	8.2734	8.9828	8.0903	8.5381	9.4456	9.5734	10.453	10.454	10.43	11.141	10.424	10.109
	10.71	11.204	11.013	9.5333	10.39	10.473	9.4924	10.606	10.94	11.46	10.628	10.358	8.8198	10.133	10.768	10.969	10.556	10.333	7.4896	10.161	7.1972	11.006	10.571	11.804	10.06	10.392	10.665	11.574	9.3349	8.9666	9.8002	9.2469	10.757	10.316	9.7716	9.8282	10.078	11.131	9.9944	9.8404	10.394	9.2938	9.6768	10.245	9.9343	9.0718	11.467	11.071	10.093
	9.8071	11.397	10.627	10.519	10.465	9.8936	10.147	10.414	10.349	9.7332	11.229	10.903	8.1855	7.9029	11.173	9.9744	11.055	9.8385	9.2709	11.379	9.1729	9.9078	11.058	10.87	10.627	9.4137	10.761	10.376	9.7841	9.1448	10.18	8.951	9.3264	10.443	8.469	9.5557	11.429	11.207	9.1031	11.366	8.6832	11.626	8.7149	10.169	10.057	9.9101	10.063	9.3251	9.0784
	10.501	8.9012	9.9616	8.921	9.7421	9.2446	10.371	9.8711	10.66	11.599	11.214	10.039	9.8734	11.543	8.9537	10.55	11.141	10.203	10.083	8.2585	10.24	10.44	9.1943	10.046	10.919	9.2039	11.688	9.8451	10.093	9.8699	8.7658	9.7185	9.6772	10.337	8.6696	11.046	10.592	10.656	10.114	8.2656	10.792	11.258	9.9269	10.865	10.73	10.402	8.9671	10.076	8.6748
	11.127	10.27	10.759	8.3631	10.547	11.226	10.888	12.037	11.197	10.699	9.8626	9.8466	8.5991	10.529	11.105	10.666	10.23	9.5237	11.605	10.558	10.14	8.8423	9.0674	9.4785	8.6565	9.0419	9.9737	9.7706	9.6594	10.671	9.9477	10.151	9.8729	10.588	10.141	10.21	11.172	10.496	11.399	10.826	9.5393	9.9722	8.8396	9.7545	8.9021	10.82	10.743	11.149	11.36
	10.186	8.9122	10.172	10.107	10.815	10.297	9.2791	10.855	10.083	10.493	8.5083	8.2692	9.5956	8.7364	9.5012	9.8671	9.4445	11.479	11.846	10.655	9.2815	11.686	10.393	9.6509	11.908	11.9	8.6821	11.336	10.88	10.909	11.065	9.4176	9.418	9.871	9.0737	9.6176	9.8177	9.8255	9.9216	11.038	9.6231	8.9733	11.522	11.713	9.7666	9.0253	9.2448	10.162	10.793
	9.1149	8.0095	9.8534	10.79	9.6203	9.6964	10.725	10.404	10.162	11.079	10.262	10.186	8.5401	9.8908	9.0959	10.685	9.6046	10.818	9.2041	10.375	9.3983	9.1633	9.8771	9.562	10.485	10.575	8.0319	10.763	9.5716	9.7169	7.5258	11.138	10.913	11.296	8.811	9.99	9.5606	10.456	11.044	10.465	10.121	10.034	8.6843	8.4214	10.85	9.3899	10.154	11.215	9.961
	10.404	10.221	9.8942	8.836	9.6331	11.356	10.063	9.8032	10.026	9.4638	9.4842	11.319	9.8021	12.739	10.886	10.153	9.8992	10.942	9.1365	10.164	10.074	9.7612	9.9103	10.585	11.549	12.176	8.8074	10.231	11.522	10.416	11.18	10.764	11.645	11.288	9.3679	9.3508	8.1045	9.4266	10.512	10.273	10.845	9.382	9.2405	9.6674	9.9718	10.752	11.216	9.8445	10.443
	9.9031	9.9087	11.565	11.691	9.8064	10.073	11.129	8.7562	11.874	9.0208	11.484	9.6588	9.6183	9.712	9.6895	10.647	10.43	8.6131	9.228	10.419	9.9102	11.274	9.7621	9.9183	9.3803	9.9828	9.5029	9.033	10.42	9.9863	9.3986	10.358	9.6286	10.776	8.494	8.4404	9.6368	10.039	9.1142	9.7906	9.7376	9.7196	11.081	8.8821	9.8946	11.36	7.4769	8.5876	9.4998
	10.017	10.194	10.374	8.5694	8.8331	11.421	9.9786	7.3003	10.31	10.641	11.387	10.071	9.0166	8.984	9.3068	9.3052	11.393	9.3657	10.415	9.164	10.005	10.154	9.3583	9.3115	10.058	10.452	10.955	9.6387	9.6214	10.39	9.5741	9.8971	8.8733	10.005	10.156	10.965	9.7181	10.875	8.9267	9.6847	8.9313	9.0346	10.079	9.6356	10.028	10.519	10.93	10.958	10.219
	9.8274	10.3	10.423	10.477	9.8426	10.866	9.7369	10.451	7.6578	7.886	10.847	10.338	9.2072	8.4409	8.8218	9.8147	10.683	8.351	9.608	11.543	9.0599	8.5941	9.3839	11.146	9.004	10.016	9.6454	9.5599	11.357	10.325	9.0164	10.54	8.7327	10.048	8.8919	11.197	10.789	11.735	7.8434	10.028	9.3123	11.6	9.1315	9.2355	9.0504	9.6458	10.292	9.2791	10.735
	8.6435	10.586	10.27	10.175	10.275	9.089	9.0572	10.903	9.244	9.947	10.399	9.7046	9.1675	9.6389	8.8452	10.849	9.296	10.936	10.193	9.5933	8.375	11.93	8.2005	10.802	9.9478	9.6958	9.5269	9.8501	9.6155	10.054	10.454	8.9185	10.137	11.344	8.424	10.18	7.8058	9.2547	10.957	9.8324	10.286	10.136	10.655	11.137	10.782	10.185	10.174	10.45	10.066
	9.8571	10.896	10.118	9.6244	10.943	11.615	9.9667	10.768	10.86	10.777	10.378	10.018	10.82	10.134	10.345	9.3711	10.284	9.6383	11.577	10.062	8.519	11.151	10.357	10.224	10.063	9.6415	9.3919	10.02	10.745	10.493	11.037	10.02	10.776	10.885	10.177	11.024	8.9235	10.166	11.032	9.0646	11.14	10.097	9.3839	8.3371	8.7057	9.4108	9.5593	9.769	10.081
	11.083	9.7621	10.754	9.3058	10.248	10.673	9.3972	10.481	7.5376	10.347	10.411	9.8144	9.6329	9.7721	10.254	11.103	9.1097	9.821	11.549	11.478	10.359	9.3521	11.641	9.3384	10.94	10.067	8.6294	9.4607	10.46	7.8456	10.338	10.007	11.16	9.0266	10.543	10.962	9.7192	9.3312	11.386	9.5331	9.867	11.202	8.5691	8.9639	9.8832	10.931	11.008	10.488	9.0388
	9.1932	9.1931	9.7654	8.927	8.4363	10.857	9.0831	9.5977	10.05	10.817	10.248	9.5954	11.23	10.755	8.7473	9.9397	10.651	11.534	9.8785	10.624	9.9394	11.421	8.9042	9.8384	10.763	8.515	9.3005	10.673	10.599	8.9531	11.084	9.9473	9.7498	9.4018	10.584	10.734	8.3789	9.4371	10.698	10.506	10.156	9.7179	9.8356	7.9917	9.8753	10.646	8.7725	10.839	9.0747
	9.6535	9.0265	10.653	10.718	8.3766	10.453	10.872	10.455	9.5717	11.224	10.339	9.0805	9.4546	9.553	12.875	11.273	10.6	10.121	8.6022	8.9598	10.442	10.404	9.9362	11.898	9.0759	10.503	8.8911	8.9828	8.6777	10.552	9.3658	9.709	9.2949	10.911	10.682	8.9457	9.0198	10.355	10.264	10.909	10.665	9.5964	9.3473	9.4534	10.023	8.7551	8.8353	8.9858	10.626
	8.7417	9.9842	11.669	10.305	9.2417	9.5151	10.892	10.312	10.982	8.8252	9.6157	9.7633	9.9608	9.7117	9.308	8.9377	9.8315	10.699	11.276	10.856	9.392	9.5847	10.742	8.5801	9.1867	9.2493	9.8659	9.5432	10.344	11.643	10.209	10.537	10.596	10.489	10.491	10.686	9.3988	9.3722	9.2865	10.865	9.4159	11.858	11.641	10.929	9.6657	10.252	8.8684	9.5086	8.8455
	9.431	11.025	9.8846	11.685	10.771	9.7172	10.699	11.057	10.468	9.7986	9.839	8.9401	9.458	10.663	9.8295	11.652	9.0231	10.395	10.965	10.464	11.774	10.316	9.5954	9.6256	9.7782	9.6319	9.8955	10.349	8.0958	7.9335	9.7622	8.4539	10.732	9.973	10.398	10.826	9.7266	10.227	9.2849	10.062	10.667	9.5592	10.209	10.975	9.4478	11.845	9.3433	9.0285	10.276
	10.047	10.329	8.6573	10.07	10.213	10.039	10.446	9.776	9.646	9.4442	10.342	10.638	10.992	10.695	10.097	11.309	9.778	11.096	11.62	10.615	7.8027	10.16	8.8608	10.58	9.2729	10.404	9.6796	11.041	10.097	8.9827	9.4696	10.652	10.244	10.569	10.431	10.503	9.2825	10.033	10.385	9.7863	10.84	10.935	8.7827	9.7302	9.6317	9.7456	10.696	11.509	8.6485
	12.165	10.582	10.1	10.859	9.607	7.7291	9.3098	10.517	9.3205	10.183	9.5961	9.8956	10.824	11.004	9.1204	9.1484	10.754	9.6089	11.462	8.8122	9.3018	10.65	9.8603	9.7205	10.692	8.9808	10.14	10.627	8.7644	10.241	9.8015	9.8732	9.4938	10.194	10.457	9.4488	9.8163	9.9657	10.871	10.601	9.2019	10.076	10.611	10.169	9.6005	8.6713	10.388	8.1304	9.8525
	10.928	11.149	9.1946	11.09	10.729	10.353	9.8082	10.081	9.4897	9.5225	9.6498	10.129	10.154	9.4592	8.9125	9.8297	11.234	10.361	9.5582	8.6832	10.275	10.199	10.269	10.879	9.838	7.3298	8.3359	9.9515	10.1	9.1718	10.431	10.066	9.8295	10.136	11.177	8.9291	8.9787	8.5346	10.032	9.9349	10.774	9.6247	9.959	12.788	9.2641	8.9192	9.0108	9.4103	9.3672
	9.5153	10.511	10.298	10.379	11.214	11.392	7.848	10.833	9.4435	9.0183	9.4856	9.5968	9.9963	10.792	10.075	11.294	10.678	11	9.9196	10.274	10.959	9.7327	11.13	12.367	11.006	10.093	9.0909	9.6151	9.2501	9.6254	10.141	10.022	8.8095	10.234	8.9731	8.7692	10.311	7.6265	10.413	11.872	10.981	10.959	10.106	10.254	10.093	9.1429	8.417	10.706	10.552
	9.6646	11.088	8.2431	10.496	8.2072	10.172	11.307	9.9663	8.9665	9.517	10.907	10.465	10.844	10.993	10.355	10.515	8.9345	10.573	12.164	10.561	12.657	10.295	10.489	9.6759	7.2972	10.638	9.7307	9.749	9.6633	9.9424	11.689	8.162	9.0347	10.522	9.9878	8.8821	10.726	10.403	10.467	10.189	9.4986	8.9853	10.173	9.9226	9.4377	11.89	11.041	10.179	9.986
	10.889	8.6858	9.5577	9.7118	11.281	9.1045	12.079	9.6218	11.404	10.477	10.885	10.046	9.3543	10.037	9.7747	8.7392	11.747	10.502	10.283	9.6492	10.415	10.821	10.965	8.7605	9.5537	11.207	10.455	9.9576	9.8548	11.274	10.521	11.101	8.6614	11.447	10.858	10.123	8.8017	10.989	10.257	9.5023	8.2269	9.3983	10.428	11.499	10.368	10.462	8.9392	11.95	11.083
	9.7573	9.865	9.4283	9.2298	10.253	10.652	9.8828	10.869	9.6223	9.0608	9.2608	10.042	9.3407	9.9062	10.736	12.291	9.255	9.7702	8.9518	10.774	10.482	10.166	9.768	9.4804	11.149	11.704	8.8722	10.998	11.212	11.45	10.522	11.07	9.8947	9.932	11.261	10.132	11.337	9.519	11.159	10.122	9.4517	10.623	9.6955	11.114	11.017	9.4902	9.602	9.6608	10.651
	9.9035	10.38	10.021	10.573	9.0912	11.008	11.688	10.283	9.0373	9.2654	10.786	8.2595	10.834	9.0898	10.543	9.0067	10.255	9.1743	10.972	12.123	11.186	9.961	10.949	10.11	10.097	10.418	9.8903	10.03	9.5859	10.227	9.9337	10.028	10.678	10.114	10.116	9.0424	10.006	10.672	10.404	12.351	10.733	10.782	9.5365	10.987	7.8209	9.8424	8.4741	10.731	9.645
	9.6756	9.7561	9.1828	11.48	7.1402	10.324	8.0062	10.032	10.368	10.693	8.4943	9.7085	11.861	11.46	9.2968	9.133	8.2317	11.952	10.175	9.5843	10.753	12.431	10.172	9.3773	10.044	10.65	9.6116	10.523	11.228	10.254	10.398	10.48	9.2731	8.2678	9.6536	10.119	10.502	10.493	9.634	8.5666	11.448	9.3916	11.916	10.137	10.407	9.7558	12.439	9.5394	10.586
	8.6149	10.277	10.607	9.3096	11.283	9.4998	9.6494	10.644	9.6909	9.2213	9.5661	11.074	8.8794	10.488	9.864	8.5904	9.7657	9.1497	9.72	10.111	9.3297	10.345	8.9396	10.53	10.169	8.7789	9.4623	9.6013	9.651	9.8299	9.5488	10.334	10.086	9.0342	9.7061	9.1595	9.2202	8.0686	11.202	10.815	9.2633	10.067	11.062	10.35	9.5554	9.3874	9.4902	8.7954	11.578
	9.8595	10.007	9.5776	9.7193	10.051	10.776	8.3723	10.04	8.5482	10.271	8.852	10.125	11.27	10.425	9.9673	10.215	9.1982	9.3257	10.074	11.033	9.7372	11.161	9.5079	9.2022	10.897	8.9831	10.397	10.658	9.7219	8.5819	9.2437	10.098	9.8375	10.116	10.423	9.5716	9.6916	11.93	10.25	11.395	9.5533	8.9018	9.9778	10.217	12.23	9.6707	11.108	9.6923	10.461
	10.91	10.325	11.141	11.208	8.6803	9.9582	11.867	9.3599	11.321	11.248	10.34	10.424	10.557	10.507	10.47	9.0922	10.172	9.6635	9.9104	10.895	10.013	8.6139	9.2933	8.535	12.602	10.862	10.386	9.3091	10.363	9.0727	10.362	10.388	11.34	9.8663	8.7668	8.8579	10.353	9.618	11.465	10.382	8.7123	9.7316	10.517	8.8966	10.759	11.593	9.177	9.9946	9.9912
	8.5155	11.133	9.3861	10.765	9.6123	8.9796	8.6735	12.309	9.7837	9.7878	8.7027	11.713	10.362	9.9551	9.6901	12.163	10.364	9.612	9.1209	10.737	12.374	9.9724	8.9055	9.2267	10.022	9.6723	9.5771	11.115	9.7219	8.9871	10.29	9.8349	9.8049	10.851	10.687	9.0241	9.8972	9.7869	9.1147	9.9746	10.1	10.229	10.562	9.6913	10.804	10.769	9.5992	11.021	10.923
	9.6008	9.5046	9.3931	10.89	9.4549	8.978	8.8634	10.986	8.712	10.113	8.3958	10.475	9.77	9.6867	10.41	11.114	11.273	10.412	11.369	11.197	9.3281	11.163	8.8488	10.517	10.459	9.7151	9.9419	9.1822	9.6898	9.0293	10.261	9.3958	9.733	10.412	10.31	10.757	11.071	10.5	9.428	9.2775	9.7577	9.7132	10.512	9.7583	9.9726	10.307	10.588	11.733	10.142
	9.5962	10.704	9.3157	9.6334	8.9928	9.0906	9.8032	10.594	9.8759	10.788	11.144	11.272	9.0665	8.3826	10.533	9.7066	9.9484	9.7474	10.415	9.8823	10.462	11.074	10.248	9.6328	9.7818	10.17	12.496	7.8387	9.8172	10.776	10.371	9.0383	9.9069	9.5386	9.4969	10.708	9.7717	9.7658	9.825	10.324	10.353	10.112	10.688	10.302	12.081	11.259	10.575	10.499	11.1
	9.4831	9.1076	10.937	9.7031	8.9704	9.5117	11.002	9.2487	9.8978	10.799	11.285	9.7489	10.009	9.9057	10.14	9.3494	9.6028	9.8681	9.7956	9.1031	8.6259	11.066	9.2215	9.2473	11.45	9.4323	10.751	10.033	11.594	11.418	10.379	8.4765	10.154	10.518	9.5748	10.875	8.6908	9.2222	10.934	10.201	9.7042	8.6171	10.956	8.3362	11.186	9.8186	10.654	10.347	9.426
	9.3432	9.9242	10.044	9.1873	10.708	9.0687	9.3552	10.827	8.6094	11.72	10.26	11.568	10.398	10.516	9.5492	10.289	10.457	10.961	9.965	9.3411	10.306	10.28	9.3085	10.559	9.8584	10.539	8.0824	10.152	9.3708	10.842	9.9259	9.9704	10.123	9.1192	10.208	10.324	10.453	11.545	11.252	10.989	10.892	9.9311	10.933	9.2531	9.4315	10.515	9.9508	10.348	9.5069
	8.9616	8.549	10.181	10.001	11.487	9.053	9.635	9.2449	9.5649	9.1471	10.172	8.9647	9.9392	8.7892	9.8723	10.441	9.4106	9.8758	11.099	9.5455	11.123	10.231	8.4004	11.061	10.393	10.326	10.281	11.458	9.4687	10.993	9.0955	9.7596	10.551	8.0108	10.69	10.339	10.159	10.812	9.0685	11.786	9.032	9.4247	10.485	10.705	9.5452	11.058	8.7609	10.25	9.3566
	10.172	8.7762	9.3824	8.5498	9.686	9.3935	9.9902	11.081	8.2964	9.1046	9.1343	9.9109	11.472	11.03	8.6074	9.8115	11.657	10.991	10.75	10.942	10.247	9.1137	8.5823	9.6588	9.0946	10.167	9.0051	7.9646	10.548	9.0532	10.274	12.252	10.913	12.067	11.174	11.004	11.289	8.094	10.672	8.2806	9.0894	9.7408	9.6148	10.886	9.7282	11.502	8.7669	9.8402	10.158
	10.633	10.672	9.3709	9.0135	9.0618	10.312	9.8863	7.7337	10.174	9.0009	10.889	11.016	9.3274	11.534	11.279	10.384	10.252	8.8036	11.812	9.151	8.8325	9.5853	10.146	10.219	9.5901	10.288	11.361	10.042	9.1174	9.7283	9.0674	10.069	9.0837	11.125	9.2695	10.019	9.5448	10.17	11.163	8.9774	8.7624	10.351	9.3791	8.1976	10.098	10.579	10.729	9.5603	9.4148
	9.1639	9.4237	8.9955	9.3252	8.6462	10.547	10.598	10.075	10.116	10.022	11.001	11.565	10.706	8.4377	11.631	10.819	8.608	10.138	9.8876	8.999	10.931	9.3674	8.9356	10.159	10.477	10.401	10.295	9.0263	10.464	9.3795	8.091	8.1212	12.093	10.521	9.5219	10.137	9.4007	8.9833	9.4636	10.683	10.582	10.204	9.2036	11.588	8.4816	9.4417	10.313	9.0175	8.1868
	9.646	9.6618	9.2727	10.069	9.2924	9.39	11.349	10.259	9.1871	10.254	9.6345	10.144	9.1465	10.548	9.8796	9.9173	10.955	9.2449	10.524	10.195	11.293	11.177	8.8114	10.185	9.5594	9.4761	7.683	10.069	9.7306	8.5836	10.585	8.2344	9.2951	9.4567	10.369	10.908	9.8127	8.4789	9.4196	10.273	11.161	8.445	10.056	10.606	9.7508	9.6674	10.123	10.611	9.7435
	10.349	9.1735	10.437	11.488	9.238	10.831	11.029	9.1152	10.561	10.917	10.712	9.9228	8.9583	10.746	9.2923	12.022	10.043	9.407	9.5964	6.6585	9.4549	8.7723	10.819	10.735	10.171	7.7955	10.588	10.721	9.0219	11.167	9.7696	10.005	9.4625	9.0296	9.8191	11.076	10.339	9.4799	8.4446	10.814	11.315	9.4085	8.3228	9.735	8.1486	11.39	8.8296	9.5223	8.1752
	8.5502	10.282	9.5325	11.188	9.8354	9.9331	10.705	10.191	9.0803	10.082	10.262	9.3321	9.2153	11.023	10.248	11.539	9.8378	7.9622	9.9395	7.9363	9.0912	8.3602	7.9195	11.312	10.326	10.032	9.5722	10.131	9.763	10.121	9.2048	8.3225	10.695	8.9299	9.8815	10.212	11.133	9.7295	8.3527	9.99	10.684	11.227	9.9203	9.4914	10.393	10.328	9.7535	10.794	11.299
	10.17	8.5116	11.342	10.458	9.6308	8.4501	11.03	11.978	9.9215	10.824	8.148	10.49	11.314	10.93	11.405	11.065	11.084	11.328	10.475	7.8257	9.4604	10.354	9.3845	10.893	11.486	10.01	9.3644	9.9451	10.928	8.8427	11	10.829	10.213	11.096	9.8042	8.2938	9.5023	9.5476	9.0388	9.7257	8.8219	8.4917	10.903	9.6819	9.139	9.7041	9.9864	10.12	11.106
	9.8957	11.397	9.1579	9.9904	10.54	9.5652	10.461	9.2671	9.2179	10.494	11.47	11.858	9.9437	10.98	10.193	8.8446	9.758	8.6036	9.7658	9.733	11.827	10.939	9.3547	9.6763	9.4118	10.612	8.8538	10.401	10.226	10.911	10.782	9.2557	9.4352	9.3505	10.42	8.6404	11.111	10.016	9.7672	9.1154	8.6036	10.037	10.728	11.997	9.6278	9.4688	9.6964	8.2171	10.875
	10.091	7.917	10.368	10.767	9.8301	11.158	9.5758	11.329	10.056	9.0706	11.456	11.326	12.47	10.745	8.744	9.2288	9.3673	8.9153	9.4992	9.5811	10.656	8.5214	10.498	9.4021	11.466	10.518	8.9715	9.2895	10.398	8.9414	8.3211	11.211	10.72	10.01	9.8438	9.1271	8.2228	10.09	10.543	10.284	10.786	9.9597	10.901	7.8836	8.5162	9.3127	11.258	10.169	9.1113
	9.8682	11.501	11.332	9.7872	8.9745	9.6554	9.8006	9.1024	10.165	10.25	10.43	10.592	11.076	10.45	11.018	10.149	8.8155	12.256	9.1669	11.156	9.9817	9.0101	8.9539	9.6678	10.281	11.174	9.6512	10.171	9.0198	9.3661	9.7197	9.1048	8.877	10.98	9.7965	13.587	8.9258	11.194	10.583	9.2744	10.778	11.735	11.227	10.645	9.6401	10.237	9.7836	8.4188	10.066
	9.1365	10.781	9.9597	9.9789	11.276	10.029	10.612	9.9355	9.0659	9.9592	10.654	10.025	7.9788	9.3927	7.8247	9.6913	10.059	11.276	11.664	10.272	8.0208	10.164	9.6375	11.07	9.9296	10.064	9.5618	11.56	10.038	10.134	10.935	9.2516	10.392	10.15	8.7375	10.957	11.065	8.1878	10.362	9.4136	9.6574	7.7628	10.283	9.0351	9.4181	9.1511	9.2941	10.642	9.8178
	10.345	9.3685	9.7362	10.96	10.659	10.495	9.3841	8.4774	11.272	10.127	8.6842	11.098	9.3829	9.9315	10.224	10.391	11.608	9.9353	12.207	10.513	10.392	9.2947	9.5142	10.09	10.874	9.1402	11.016	9.9567	10.125	10.131	9.5127	10.359	9.4619	9.7686	8.3117	10.032	11.775	11.036	10.612	9.7474	10.997	9.7482	8.2191	9.9601	9.9403	10.353	9.4257	9.2877	9.6315
	10.558	11.189	8.9486	9.4847	9.7811	9.6973	10.723	10.828	9.9807	10.221	11.212	10.673	9.4329	11.494	9.2755	10.885	9.1069	10.094	11.348	11.12	10.194	12.595	10.847	8.9185	9.9845	10.507	9.3139	11.284	9.7789	10.079	10.909	11.597	10.895	10.552	10.07	10.068	11.156	10.212	11.306	9.6443	10.192	9.6911	10.195	9.3841	7.8424	11.376	9.164	10.62	9.9085
	9.2623	8.904	11.845	11.576	11.151	11.215	9.5561	10.474	9.171	8.7405	10.55	9.7891	9.8852	9.5556	10.596	9.5064	9.2705	10.127	7.8366	9.9875	10.073	11.625	9.2004	8.3698	8.6515	8.9212	10.98	9.6049	11.332	8.7989	10.538	10.628	11.409	11.028	10.017	8.5802	10.453	10.094	8.5988	10.128	9.9927	9.1601	9.7492	8.6939	10.313	11.614	10.496	8.8261	11.197
	8.9405	10.221	8.5948	9.0503	9.4192	9.7459	12.091	9.7553	8.9243	9.0735	8.7894	10.711	11.532	9.8668	9.6842	9.4417	9.5792	10.333	8.7682	11.253	9.7591	10.195	9.0656	8.3375	9.768	10.334	11.999	9.5187	10.265	9.6512	9.2445	9.4506	9.6782	10.341	9.908	12.376	10.177	10.677	9.1346	8.3859	9.1244	12.127	8.6052	10.569	9.9078	8.808	10.757	9.8014	11.035
	10.429	11.264	9.6832	9.6754	10.207	9.8436	9.3549	8.7181	8.899	8.9316	10.58	9.7771	10.319	9.9051	11.044	10.357	10.292	10.328	10.279	9.1619	9.3247	11.037	9.0144	10.27	11.948	9.3972	9.8017	11.339	10.567	10.093	9.9503	8.6144	10.991	10.862	9.7195	9.7431	9.4864	9.3111	10.575	10.083	9.8899	9.6732	10.693	9.7411	9.4869	11.015	11.298	10.719	10.194
	11.174	10.287	10.834	9.2852	10.585	10.569	8.6219	8.8429	10.952	9.3028	9.0219	10.199	8.3799	8.4936	9.8257	10.809	11.213	9.1634	9.6768	9.5631	11.987	10.83	10.241	10.864	11.963	9.901	9.8664	11.084	9.2166	10.153	8.9144	8.3752	11.124	9.6753	10.607	9.3574	9.8902	11.166	10.09	9.0368	9.8466	10.256	11.766	11.277	8.7874	10.295	10.882	8.533	9.6447
	11.48	10.259	9.689	9.3984	11.313	11.259	11.708	10.109	11.228	10.495	10.637	10.358	11.031	8.3453	10.33	10.198	10.246	9.4759	8.4585	11.231	11.502	11.445	9.3076	8.7937	8.5402	10.871	11.121	9.0054	9.3785	11.154	11.138	8.8059	9.5398	10.765	9.4045	10.878	9.2619	10.294	9.8339	9.6109	8.7733	10.326	10.354	10.333	10.806	10.481	11.088	9.7566	11.293
	11.168	9.6265	9.821	11.047	9.2887	10.335	9.3245	10.246	8.0023	8.7741	10.212	10.165	10.37	9.6887	9.6089	8.4669	9.3744	10.894	11.061	9.8402	10.337	9.1977	9.2265	9.8943	10.03	11.177	10.267	9.5592	9.684	9.9059	9.9097	10.655	9.5103	10.66	11.021	9.6508	8.8292	11.324	10.863	11.432	10.079	10.115	9.7947	10.15	10.904	10.35	10.574	8.8721	9.29
	10.111	9.1432	10.744	8.7248	9.5466	9.9612	9.294	10.346	8.5868	9.2191	9.7149	9.7719	10.689	9.3742	9.1617	11.122	10.38	9.1042	9.2507	11.147	9.6336	9.8834	10.485	9.9072	10.726	9.6182	8.6789	10.504	9.4948	10.081	10.102	11.063	10.621	9.6065	10.804	9.3875	8.3732	10.226	10.796	10.653	9.6547	9.5701	11.442	9.3335	9.4497	10.674	9.6072	10.146	9.3232
	10.494	10.843	9.9172	10.46	9.2524	10.295	11.04	11.652	10.483	10.891	11.056	10.821	10.681	8.7644	10.804	9.6085	8.244	11.304	10.229	8.7656	10.875	10.197	9.2349	10.822	9.438	10.278	9.9951	8.4867	9.1708	9.6301	9.6635	10.658	8.9288	9.947	11.331	10.342	9.675	8.245	9.3306	9.3907	10.156	9.2431	8.1983	10.883	8.9532	12.179	10.294	9.2346	9.9725
	10.346	10.139	10.897	10.607	10.112	9.819	11.238	11.589	9.441	9.5353	9.5298	9.204	10.208	9.3828	8.9287	9.3691	10.747	10.237	9.8942	9.5994	8.9493	9.3364	9.8749	9.6857	9.7892	8.2326	11.044	9.1254	10.97	10.291	10.802	10.088	9.4963	10.541	9.9926	9.3884	11.308	9.5267	9.3339	10.596	10.747	10.342	9.8496	11.021	10.119	9.5169	10.439	10.991	9.1002
	9.0689	9.4532	10.111	10.822	9.2329	9.1177	10.02	10.013	10.275	11.591	9.8025	10.452	9.7426	7.997	10.837	10.465	10.185	9.5037	8.2514	10.772	10.832	9.9457	9.8755	11.895	10.297	9.6391	10.641	10.858	9.8372	8.6766	9.6559	10.865	9.3707	11.555	9.7871	11.133	11.69	10.058	9.7744	10.816	11.85	9.7598	9.575	9.3366	10.363	8.986	8.1912	11.019	9.0273
	9.8214	10.732	10.433	10.58	11.362	10.375	9.0637	8.5165	9.0712	11.176	10.424	10.397	10.302	10.22	9.72	9.6363	8.1248	9.7742	9.3928	8.0824	10.14	12.072	10.316	8.7082	10.337	9.2406	10.559	10.411	9.5705	10.522	10.374	8.2915	8.7475	9.2306	9.9437	9.658	9.5565	10.277	9.9619	10.1	9.8326	8.8563	11.211	10.591	9.2635	10.773	10.985	11.706	9.7815
	10.673	10.456	10.225	11.918	10.744	8.9312	10.226	10.333	10.751	9.7517	9.4158	11.434	10.254	8.6585	9.4179	10.148	9.5599	10.274	10.596	11.138	9.9797	10.767	9.631	9.422	8.9683	10.533	10.647	9.7527	10.66	11.4	9.6179	9.3309	9.7035	10.428	9.5437	10.41	9.5728	10.588	9.1614	9.4049	10.347	10.329	9.1831	9.5522	10.162	10.334	10.254	9.9699	10.819
	9.6245	8.545	9.5181	8.1459	10.007	10.642	9.8485	11.155	11.028	9.8355	11.407	8.9316	9.832	11.223	10.329	11.931	9.5432	10.015	10.331	9.3265	11.523	10.297	10.76	10.023	9.4734	10.763	10.435	11.419	9.5848	9.919	10.237	9.9561	10.218	9.6224	10.176	9.7105	7.9468	10.167	10.451	9.4193	7.9678	10.834	10.185	11.099	8.0555	10.72	9.5389	9.4745	9.3898
	10.384	8.4653	9.6739	10.061	10.592	8.7846	9.8277	11.261	11.524	8.557	11.728	9.8909	9.8561	9.8085	11.567	9.9674	8.9814	9.5196	8.5752	10.35	10.317	11.994	11.002	10.259	9.6008	9.7193	11.145	11.599	11.363	10.06	10.109	9.584	9.9534	11.221	11.413	9.5676	10.1	9.5992	8.3327	11.574	9.4311	11.041	8.6923	9.3495	8.7766	11.51	10.944	6.9798	9.7836
	8.7168	9.8305	9.8764	8.1901	10.383	10.058	10.59	10.872	8.4938	8.7467	8.0207	10.317	11.487	10.301	10.825	8.6041	9.1134	9.881	11.052	9.3514	10.401	9.0183	9.9339	9.0461	9.9662	11.239	9.63	9.6324	9.8465	11.742	9.2967	10.026	9.3539	12.098	8.0746	10.902	8.5943	8.0068	9.8206	9.6401	7.7649	9.4324	11.045	10.358	10.678	11.283	9.5398	10.12	9.0782
	12.575	9.7242	8.5581	11.018	10.166	9.3533	10.152	10.61	10.565	8.7635	10.16	9.027	8.0873	10.973	10.494	9.3572	9.4946	10.113	10.343	9.5201	9.8681	10.19	9.4087	9.186	9.1727	11.114	10.637	9.6582	10.589	10.581	10.477	9.1352	9.0775	10.093	9.9213	11.213	10.692	8.6587	9.4253	10.174	11.667	9.4496	10.027	8.4687	10.442	9.3734	9.4893	12.099	11.832
	8.8506	9.558	9.7439	10.641	9.2587	11.156	9.9025	11.008	10.009	11.17	10.428	10.44	10.316	10.225	9.8741	9.88	9.3925	9.0416	11.062	9.7289	10.599	10.163	10.041	9.1193	10.525	9.9349	9.5138	8.6105	9.7872	10.075	9.3809	11.438	10.152	10.548	10.271	8.6369	9.82	10.635	9.6012	9.3816	10.99	8.3882	9.3378	9.9274	8.9246	10.699	9.2455	9.2461	10.563
	8.5123	9.7749	10.088	10.063	9.5921	9.786	10.322	8.388	10.07	8.9729	9.1536	9.0656	9.8872	9.0891	11.077	7.8707	9.4386	10.537	8.9228	11.237	11.537	9.0036	9.231	9.8608	10.696	11.508	9.8023	11.632	8.9446	10.199	10.229	10.648	10.456	9.592	9.431	10.418	9.6729	11.854	10.369	9.2944	11.306	10.491	9.1802	10.452	9.1262	9.6744	9.5772	10.685	10.485
	8.7944	10.25	9.0736	9.2795	9.2588	10.25	11.483	10.396	9.0741	10.841	9.528	10.835	9.1611	8.3679	10.311	11.388	9.0535	9.4312	9.979	11.723	8.7634	9.4099	9.0639	8.926	10.064	10.543	9.5599	9.981	9.7616	10.11	10.571	11.32	9.138	11.302	9.1754	9.2536	9.41	10.447	9.7108	10.295	10.622	9.4898	8.4514	9.9532	9.5048	9.7181	9.0218	9.7375	9.5334
	10.672	9.5926	9.3131	9.3251	9.1554	9.7415	10.914	11.66	8.3208	12.063	10.182	9.7194	10.702	10.412	10.418	9.3047	10.044	9.3114	10.536	10.497	9.7515	11.583	9.6457	9.7911	9.2619	9.3639	10.809	11.357	8.6974	10.667	8.8856	8.923	10.959	9.0446	9.4924	9.9462	9.0711	10.278	9.2843	9.1465	10.337	8.6587	9.7461	10.751	10.295	8.5047	12.336	10.297	9.3348
	10.398	9.8122	8.7384	10.149	9.8563	9.2164	9.3826	9.8171	10.264	10.593	9.7745	8.1645	9.2662	9.8876	9.7881	10.022	9.9753	10.897	9.9622	10.553	10.38	10.956	11.417	11.133	8.6503	10.854	8.9955	12.113	9.1955	9.936	8.527	11.072	9.7814	8.4466	10.276	9.9131	10.55	10.642	10.29	10.964	9.4739	8.783	9.4531	10.639	9.0708	7.3499	10.867	10.895	10.555
	10.739	9.0941	10.663	11.197	9.6756	11.735	10.644	7.7053	8.0981	7.8468	10.929	9.4686	9.617	9.7885	10.792	8.5361	9.1614	9.3538	11.571	8.5477	11.413	10.003	8.7053	9.1349	9.5795	8.9412	10.543	9.1778	10.055	10.239	10.905	9.4449	9.9474	8.4069	10.102	8.7881	10.18	10.977	10.168	10.656	11.403	9.4152	10.403	9.9099	9.9906	9.3944	10.529	9.7894	10.414
	9.6622	10.264	10.302	10.269	11.091	10.918	10.02	10.332	9.8191	10.662	10.715	9.4862	10.415	9.7629	9.6761	9.5944	9.9424	10.142	10.427	9.992	10.566	9.3531	9.5392	10.771	11.027	8.8784	10.503	9.3748	9.9124	9.4862	10.828	8.7375	11.13	10.552	9.9779	8.0565	10.083	11.391	10.167	10.234	10.396	8.6135	9.9231	10.68	10.72	10.544	10.061	9.5304	9.8665
	10.27	10.5	9.9071	8.9715	9.8133	9.4725	9.8524	11.411	10.748	9.1036	11.308	11.346	9.4677	11.337	10.771	9.2124	10.352	10.331	9.3125	10.424	10.149	9.5964	9.1261	11.324	10.389	10.18	9.5805	10.691	11.061	10.514	9.9385	9.2984	9.3963	9.7851	11.147	10.304	9.3021	11.588	11.156	9.8788	10.881	10.521	9.2116	10.077	10.733	11.725	11.356	10.634	10.055
	10.366	10.67	11.619	9.7506	9.9974	9.7031	9.6394	10.158	9.5486	11.384	8.6384	9.652	9.4287	7.2361	8.4555	10.31	11.603	8.4588	11.647	9.2859	11.34	8.9072	11.468	10.601	10.442	9.4437	10.361	9.4826	10.289	10.454	10.926	9.4206	10.302	9.8859	10.211	9.8198	11.104	9.8535	10.801	10.62	10.257	10.085	11.024	10.258	9.2036	11.438	10.422	9.197	7.495
	10.072	9.7515	9.6048	10.152	9.8784	10.445	10.431	11.33	9.1633	8.9586	8.992	10.129	9.0554	8.6471	9.558	10.992	10.289	10.58	10.786	11.128	9.7711	10.557	8.6773	10.188	11.704	8.9943	11.31	9.3296	8.7834	8.8571	9.906	9.9336	9.8288	10.073	10.848	11.438	10.671	10.132	9.4046	9.3757	10.154	8.4818	9.9649	9.9032	11.124	8.3573	9.4422	9.1016	9.2221
	11.981	9.8295	8.838	10.904	10.619	7.8897	9.8637	9.7568	12.098	9.5809	9.6446	9.0608	9.5234	8.9629	10.967	9.9319	10.74	11.149	10.636	9.4058	8.2683	11.993	9.8095	10.92	10.103	11.341	9.9597	10.243	9.6589	9.3273	9.4664	10.445	8.1968	8.0421	10.652	8.9283	11.156	8.7239	10.603	9.7105	10.08	10.503	11.121	10.307	10.207	9.9414	10.475	9.3375	10.707
	10.663	8.588	10.191	10.865	10.166	10.617	10.083	9.967	9.0602	11.064	11.221	10.021	11.182	10.488	9.7799	10.642	9.5326	10.266	10.543	10.187	11.411	9.6953	8.6303	9.901	8.6337	10.792	9.9055	11.48	11.224	9.8032	9.1809	9.1391	10.122	8.0372	10.582	10.387	10.31	10.79	9.1841	10.19	10.31	10.337	10.027	10.944	10.08	9.5924	8.444	10.184	10.809
	10.031	9.5122	8.6219	10.518	10.396	10.368	10.428	10.125	10.335	10.108	10.166	10.833	9.9766	9.7733	11.067	11.81	9.0567	9.7775	10.455	11.106	8.9223	10.003	9.1666	9.9455	9.2507	10.026	8.8299	9.1543	9.1129	9.2143	10.718	11.185	9.167	11.13	10.058	8.0644	9.5784	9.7001	8.0023	9.3663	9.5232	9.4858	10.933	9.8918	10.289	11.189	9.0033	10.43	8.5294
	10.546	10.613	10.1	10.047	9.046	11.699	8.2473	9.8687	10.635	10.774	10.528	11.006	9.3179	10.605	8.9071	8.6518	8.7284	9.8514	9.6686	11.103	9.4964	9.6535	11.276	9.9865	7.8206	9.2394	8.7517	10.947	10.921	10.852	9.861	8.0832	11.222	9.1312	6.8154	10.997	10.782	9.8686	11.122	10.111	11.03	10.511	9.5882	10.86	11.225	9.6305	9.9853	9.4754	9.4638
	10.91	10.846	9.7081	9.57	9.7283	9.3083	9.8531	11.15	9.3178	8.1618	9.6979	9.7019	11.811	10.678	10.463	9.3682	9.6487	10.072	9.0219	10.521	10.216	11.302	9.8965	10.116	10.037	10.48	10.297	10.902	11.221	9.1801	10.753	10.13	10.578	9.9253	9.4572	9.4736	9.6129	8.9569	10.43	9.6589	11.786	10.018	8.7709	10.645	11.023	10.038	11.164	10.511	9.8941
	10.719	10.106	10.598	9.5085	10.274	10.589	10.442	10.834	10.031	10.331	8.9818	11.184	8.9356	10.228	9.58	9.682	9.3614	8.6815	10.812	11.36	10.132	8.6686	10.174	9.2822	9.266	9.6158	10.379	9.8461	9.7561	11.021	10.671	8.9256	10.481	10.164	10.634	9.7489	9.8459	8.9808	9.8314	9.8507	9.9226	8.6354	8.8957	10.338	9.5601	10.678	9.768	9.7648	9.9604
	10.016	9.7304	9.211	10.35	9.3371	8.6489	10.275	8.4044	9.4472	10.315	9.8454	8.7663	10.231	10.968	9.5044	10.252	11.517	11.18	10.043	11.338	11.456	10.708	10.109	9.5433	9.198	9.864	9.6966	8.7404	11.019	10.757	8.5534	9.9327	11.246	9.6181	10.403	8.4631	10.089	10.659	10.02	10.27	10.279	8.9212	9.8165	8.1319	10.152	8.9149	9.8955	8.6104	11.329
	9.9568	10.626	9.1697	11.646	9.4973	12.135	8.9853	9.498	9.6671	10.314	9.6134	11.744	10.099	10.929	8.6242	9.6358	10.198	9.254	13.05	10.42	10.199	11.124	10.034	10.284	9.4358	10.831	9.9851	9.6734	8.7238	9.8967	11.654	12.113	9.1433	9.2958	8.5179	11.792	9.834	8.4103	10.014	9.5825	10.648	8.6235	9.7982	10.773	10.232	10.95	10.299	11.793	10.654
	10.321	9.283	9.8011	9.0753	10.128	9.3161	10.114	9.9953	9.995	10.363	10.588	10.463	10.596	10.724	10.05	9.9309	10.451	8.7969	10.878	9.2103	9.459	8.0854	11.98	10.097	10.458	10.566	10.984	10.304	9.7034	11.499	10.92	10.516	9.2401	9.659	9.0804	8.9796	9.7385	7.9713	9.1869	8.3538	11.833	10.38	9.6108	8.5141	9.039	11.369	9.4288	9.933	11.11
	10.367	8.5555	10.823	11.048	10.31	9.9967	9.7978	10.114	10.213	9.6728	11.493	12.186	10.761	9.917	9.2272	9.6678	10.194	8.9726	8.2925	9.8846	7.8563	9.0453	11.063	8.2082	9.7403	9.8231	9.5811	10.979	9.6052	10.081	8.7775	9.5263	11.171	9.5356	10.545	9.0579	10.041	11.06	11.332	11.047	12.131	9.1929	8.683	10.402	10.507	10.289	10.785	10.543	10.498
	10.588	9.713	10.32	10.147	10.16	10.442	10.444	9.2951	10.541	9.6815	9.7982	10.396	8.4505	10.066	10.657	10.004	7.789	9.9777	10.844	11.259	9.2002	10.718	10.547	9.522	9.8832	9.5334	10.541	9.6432	11.196	11.707	10.261	9.8925	9.3639	10.373	11.818	10.384	8.3095	10.555	10.707	9.0155	10.337	10.452	9.8053	10.973	11.372	9.7166	10.195	10.253	10.296
	9.1937	9.5227	9.4492	9.7532	10.061	8.2162	9.4306	9.955	9.9935	8.8619	11.167	10.351	11.212	10.237	9.186	9.9242	10.289	10.357	10.857	10.902	10.752	12.315	11.306	9.2339	9.989	10.887	9.2711	9.5627	8.6927	10.565	10.432	8.1848	12.043	10.307	9.4171	9.1193	9.9829	10.355	10.282	9.2258	10.409	10.157	9.6716	10.149	11.677	9.477	12.336	10.312	8.7836
	10.346	9.022	10.267	9.1439	8.7566	9.3438	10.455	9.7466	9.8627	9.4758	10.796	10.98	10.56	9.7756	10.055	9.3852	10.037	10.457	10.429	10.291	10.48	11.076	8.5529	9.0971	9.6908	9.2048	9.5355	8.7437	9.4881	10.297	10.231	8.8721	9.812	9.6742	10.938	10.203	10.305	9.8913	9.4871	10.667	11.417	11.098	10.565	10.249	10.601	9.5711	8.824	8.9406	9.9333
	11.166	9.9639	8.815	10.025	10.091	11.145	9.6772	9.8733	9.0181	9.2996	11.328	9.6994	10.823	7.2225	9.9879	8.407	9.3188	10.283	11.07	10.04	9.1367	10.315	9.8636	9.9341	10.042	11.631	10.584	9.7985	9.1515	10.667	11.264	10.204	8.9401	10.804	11.26	11.147	9.985	10.94	11.11	9.4652	8.9909	10.391	12.032	9.5014	11.029	9.8795	9.5013	11.233	9.442
	11.907	10.537	10.72	11.47	9.4639	9.4787	11.135	11.516	10.436	12.318	10.011	10.211	9.9315	10.31	9.7959	10.227	9.7428	9.811	10.05	9.4908	11.519	8.5666	8.6139	9.7497	10.501	10.339	10.744	10.829	10.401	8.9704	10.122	9.1293	8.6747	10.197	11.566	9.4098	8.8777	9.7765	11.543	9.7571	11.639	10.262	10.72	10.505	9.9485	9.9873	9.4106	9.9489	8.8049
	11.065	9.5456	10.435	11.261	10.577	9.644	11.459	10.449	9.4969	9.9137	10.87	11.316	9.6595	10.128	9.2843	10.758	8.8468	8.6056	9.1961	8.6458	10.566	10.868	10.484	11.816	10.248	10.109	9.9166	11.409	9.0645	9.1906	9.4967	10.807	11.012	10.151	10.54	10.896	12.036	10.627	10.436	9.8103	10.806	8.6773	9.5233	8.3252	9.7664	11.353	9.0093	9.7408	10.62
	9.1582	8.5349	10.617	10.64	9.4285	10.644	11.228	9.8629	9.6779	9.8898	10.63	9.3994	10.756	8.8764	8.8747	9.4099	10.109	9.2472	9.142	9.8963	10.022	11.614	10.398	9.6326	10.043	11.333	11.658	10.262	9.5908	10.735	10.272	11.071	10.436	9.0431	10.501	9.7997	10.764	7.7059	10.165	11.622	9.4086	8.7607	9.1783	10.51	10.947	10.981	10.144	10.483	10.054
	10.695	8.4432	10.649	12.31	9.638	8.8174	11.14	10.785	8.8208	10.134	10.585	10.837	10.683	9.2148	10.511	10.326	9.3559	9.5838	10.418	11.992	9.9506	10.922	9.8436	10.547	10.296	9.9323	12.168	11.323	10.064	9.2434	9.5597	9.171	9.2166	9.0245	8.805	9.5228	10.783	11.752	7.1898	9.0493	9.2387	9.1076	11.229	8.2894	8.6239	10.447	10.248	10.984	10.045
	10.88	11.098	10.453	9.97	9.0946	11.528	10.331	9.8799	9.2239	8.2771	8.8945	9.9494	11.531	8.7629	10.034	11.265	10.601	9.8251	10.863	10.372	10.353	10.221	10.542	8.562	8.8922	9.0677	7.9406	8.6342	10.019	10.692	11.07	9.5257	10.896	10.003	10.694	9.6874	10.037	11.181	10.963	10.848	9.5892	10.519	9.5071	11.592	10.276	10.457	12.12	11.068	10.047
	10.081	9.9096	8.1135	8.8565	10.135	9.2114	10.535	10.513	8.0549	10.641	8.7565	8.6784	10.353	11.249	10.608	8.9708	8.9604	11.431	11.754	8.6075	9.9709	8.5181	10.307	11.41	9.8517	11.198	10.757	11.167	10.037	10.781	10.65	8.9574	8.2871	9.1532	9.3868	10.955	11.075	10.998	11.023	8.4769	10.361	12.244	10.039	10.229	10.17	11.797	10.673	10.235	9.3197
	9.4117	9.5511	10.462	12.323	8.8603	10.812	8.6612	9.565	8.6475	10.588	10.862	11.275	10.603	10.116	10.734	10.658	9.9149	12.937	10.228	10.781	10.824	11.543	10.156	8.7158	10.059	7.3584	10.828	8.769	10.103	9.8817	10.625	10.662	8.1941	9.16	9.7354	10.054	10.039	11.422	11.154	9.7226	8.9046	10.712	10.373	10.373	11.352	10.455	9.5428	9.3555	10.507
	10.556	8.8152	9.8132	10.268	10.396	11.518	9.181	9.9799	10.655	10.438	10.549	9.4149	9.668	10.243	10.419	10.442	10.326	10.394	8.8073	9.8736	10.169	9.2844	12.289	10.036	11.009	9.1664	9.0887	8.8588	10.132	9.6829	10.39	9.6724	10.452	10.381	9.1707	10.762	9.1022	10.112	11.294	10.732	10.442	10.785	9.5206	11.597	8.9307	9.5719	8.1843	11.327	11.216
	8.7196	8.5248	8.3189	10.163	10.829	10.872	11.609	10.105	10.214	9.5621	10.782	10.175	8.922	8.3267	9.3727	9.698	9.7622	9.9346	11.952	10.227	11.375	10.16	9.9949	9.3843	10.384	8.0202	9.5277	10.777	10.812	9.8001	9.7898	12.001	11.373	9.2735	10.512	9.008	9.2669	11.453	8.6195	11.107	11.023	9.6833	8.1831	10.274	10.225	10.777	10.104	9.032	9.7747
	9.5574	9.8248	9.4028	10.595	9.3503	9.4473	11.291	9.6617	9.9536	9.5298	9.7231	9.084	9.7737	9.0987	9.2425	9.9903	9.5545	11.267	9.4992	10.047	8.8947	9.8197	9.7235	9.9925	9.5308	10.421	9.1916	11.326	9.6643	8.7945	9.957	8.8139	8.8728	10.2	9.4343	11.839	9.4932	10.043	11.475	8.9279	10.241	11.345	10.136	9.8636	9.5247	10.471	11.335	10.335	10.185
	9.236	11.013	10.482	8.3084	9.6881	10.813	10.105	8.7352	11.04	9.2395	10.83	10.547	8.8712	9.637	10.419	9.9211	9.3305	8.937	8.6852	10.164	8.8466	8.8892	9.3051	9.8165	9.5259	10.986	10.559	9.7588	8.9993	9.3772	9.1636	10.806	9.8488	10.458	10.074	8.6752	8.5641	10.44	9.5064	9.055	11.469	10.734	9.9401	11.059	11.415	10.825	10.139	9.8638	10.058
	9.7132	10.172	10.399	9.3987	9.494	10.023	8.811	10.421	11.021	11.69	10.813	11.099	9.4137	11.1	10.264	9.2963	7.2354	9.0623	9.9252	12.009	9.3245	9.1147	10.054	9.0458	10.236	9.586	11.187	10.621	10.119	9.1472	9.9148	8.0533	11.646	9.7978	10.489	10.248	9.5368	10.587	9.313	8.9833	9.4543	9.9272	9.6501	10.107	10.423	9.2204	10.436	10.921	7.6992
	11.023	9.5827	10.737	10.571	10.55	10.532	9.6987	9.9447	10.946	10.647	9.2782	10.167	9.0795	10.962	8.5157	9.1661	9.0313	9.3065	8.7941	10.354	9.4959	9.8575	8.3924	10.257	10.374	10.89	10.341	10.62	10.982	10.829	10.33	10.875	9.7309	10.695	9.8993	8.7792	9.3492	11.22	10.048	9.6303	10.717	10.278	9.4602	10.065	10.165	9.7356	10.085	9.2003	10.879
	9.9888	9.8439	10.033	9.7921	8.9691	8.2317	12.62	11.583	10.018	9.6969	10.174	9.8339	9.4872	9.2794	8.8308	10.3	10.508	8.9029	10.37	8.9776	10.353	8.8825	10.198	8.7332	10.767	10.7	10.447	10.566	10.395	10.016	9.2873	10.506	10.247	9.4917	9.3357	10.524	10.325	11.113	9.2052	9.0048	9.7984	9.4086	10.407	10.218	10.346	11.409	10.145	10.872	8.9168
	9.5302	9.5753	10.351	10.065	10.093	10.39	8.3892	12.366	9.4004	10.884	8.9416	10.614	9.9586	10.431	9.7169	8.2908	10.111	7.7378	10.863	9.5224	8.0394	10.287	9.509	9.7107	11.024	11.991	10.01	8.7506	8.6299	10.455	9.5316	9.5287	9.7329	10.335	10.719	9.6348	9.2274	9.4741	9.9466	9.6337	10.939	11.228	10.259	10.798	11.051	9.3333	12.127	10.669	10.509
	9.892	10.583	9.323	9.975	8.6849	10.8	9.0378	10.462	10.079	11.089	9.6266	9.2157	11.432	9.3193	11.815	10.847	10.317	9.6245	10.791	9.8517	10.236	9.2437	8.3334	8.3056	9.7292	11.368	10.284	10.633	10.094	10.941	9.6521	11.193	10.476	9.3787	9.5035	10.146	9.678	10.404	9.1817	8.8565	9.1385	9.9117	9.1597	10.437	11.277	9.8108	10.293	8.5307	9.2043
	8.7767	9.6171	8.9407	10.617	9.8696	9.3463	11.103	10.83	9.6288	10.606	8.575	10.986	9.7529	9.088	10.805	8.8892	10.809	9.4905	11.835	9.1398	10.115	9.9186	10.503	11.221	7.6573	10.091	11.076	10.394	10.921	11.082	9.6178	9.4725	11.584	7.9162	9.197	9.562	10.355	9.8146	9.3754	9.0158	8.0001	9.6787	9.4151	9.4508	8.314	7.2048	9.3334	10.395	11.003
	9.3449	10.577	9.2747	9.9854	9.3679	11.242	9.8234	11.054	9.2989	9.4545	9.806	8.826	10.482	9.0614	8.6654	9.5474	10.275	11.097	10.723	8.8731	10.705	9.1359	10.189	10.866	8.9128	12.385	9.7883	8.5482	10.459	10.624	9.9893	10.458	10.937	10.052	10.291	9.936	9.4695	11.506	8.9233	10.131	10.542	9.5508	9.9123	9.9441	10.632	8.6799	9.4178	9.4774	11.544
	9.8905	10.874	10.277	11.459	11.396	8.3186	9.653	11.231	11.18	10.26	11.144	10.523	8.8909	10.841	11.28	9.756	10.857	10.401	10.056	9.6655	10.062	9.9312	11.672	8.9471	10.874	9.1538	10.521	8.8533	11.282	10.986	8.94	10.165	10	10.081	9.3538	9.3499	9.4634	10.827	10.233	9.1519	10.125	9.1791	11.506	10.319	10.439	8.6036	9.7046	8.7417	10.812
	10.035	10.48	10.786	10.627	9.304	10.235	9.5584	9.0092	10.011	9.9953	10.666	9.7694	10.526	11.08	9.5274	10.869	10.077	8.7738	9.9607	10.985	9.7464	9.7173	10.229	10.067	9.3526	10.404	9.6344	10.584	9.9203	9.6892	9.9562	10.055	8.8763	8.2832	9.1243	10.308	10.422	10.719	10.341	9.8396	10.282	10.886	10.634	10.736	9.4483	9.9404	10.755	11.113	11.148
	9.1166	9.816	11.253	9.8622	8.9297	8.8368	10.623	10.86	8.547	10.726	10.234	10.088	9.8161	10.437	11.395	9.6733	10.295	11.355	10.702	9.5699	9.4122	9.4483	10.217	10.782	9.0302	9.7029	9.7994	8.3838	8.1018	10.983	11.427	9.2736	9.9892	9.2975	11.374	9.7541	9.7868	10.474	9.8895	9.7154	8.6055	9.9983	9.3202	9.8649	10.783	8.7805	8.1944	11.372	10.282
	9.7348	10.145	10.79	9.8292	10.985	9.4183	10.017	12.348	10.241	9.5203	9.0428	10.334	10.584	9.9251	10.87	8.8416	11.189	10.201	8.1102	10.627	8.8592	7.9392	9.5343	10.664	9.9013	10.021	10.185	8.6855	9.9212	8.4627	9.42	11.397	9.092	9.1919	10.178	9.4659	10.645	9.944	8.9004	11.437	9.2673	9.7413	9.8851	9.4792	9.9663	11.59	9.7178	9.2559	8.006
	11.434	10.604	10.478	10.141	9.7041	9.234	10.551	9.7286	11.015	9.3189	10.574	9.6957	9.3212	9.4386	10.187	8.4021	9.5178	10.382	10.869	10.026	8.9488	8.0618	10.482	8.2976	9.9985	8.6406	11.117	9.3759	10.207	8.0878	10.615	10.081	11.109	8.5743	10.319	11.233	9.8957	9.4743	9.7085	9.0596	9.8146	10.463	12.281	10.517	9.8234	9.776	11.004	10.064	8.682
	8.7164	8.3609	9.01	9.0887	11.121	9.0872	10.319	9.8586	8.9612	10.896	8.7713	11.601	8.85	9.9147	9.5143	9.4572	9.6017	10.662	9.7236	8.9336	9.2884	9.2671	10.145	10.628	11.085	9.7633	12.281	9.6445	8.4208	11.263	7.5605	9.0007	11.236	11.54	8.8046	10.252	9.9464	8.494	10.158	10.359	9.4287	9.8281	11.867	8.9676	11.107	9.2335	9.7615	10.443	11.926
	9.3802	9.968	10.771	10.523	8.9983	10.198	10.837	10.642	10.636	11.314	9.7246	8.4891	10.597	9.0315	9.1624	8.7561	10.181	12.098	9.2516	12.285	9.5975	8.836	10.285	10.038	9.8283	10.506	9.3379	11.058	11.618	9.8215	11.138	10.356	8.4689	10.068	10.299	9.9425	9.6261	10.992	10.717	11.518	8.7767	7.5357	9.8792	9.9291	10.55	10.661	9.3099	9.8465	9.2417
	10.025	9.2758	11.057	9.3602	9.5013	8.5699	9.9781	10.265	10.624	9.6528	9.8737	9.1621	9.5847	9.365	9.6842	9.9951	8.3947	8.8163	10.646	7.5838	9.5357	12.566	9.6721	9.3878	10.676	11.05	11.099	10.772	11.093	8.9176	9.9684	10.227	9.7842	8.7439	10.879	10.245	10.787	9.4061	10.049	11.254	9.2245	11.042	9.4294	10.632	10.831	10.851	10.868	10.298	11.202
	9.253	11.233	10.526	9.2306	10.553	9.7335	10.41	9.3831	10.08	9.274	8.1961	11.397	9.7771	9.3571	8.728	9.2282	9.798	9.6295	9.6253	9.9473	9.3091	9.0114	9.5089	9.3636	9.3338	10.863	9.7695	9.9902	12.096	8.6719	8.9106	11.384	10.621	10.256	8.7232	10.081	10.615	10.147	10.317	8.8379	8.3848	9.5658	9.674	8.7255	10.457	9.6348	9.0506	10.294	10.377
	9.0211	9.8446	10.274	10.454	10.767	9.8948	9.7093	12.015	11.106	8.6406	8.0913	9.6113	10.228	9.9305	8.9089	11.128	10.607	10.74	10.862	8.087	10.435	9.5616	9.3525	11.51	9.8317	9.3616	9.1259	9.3567	10.501	9.4648	9.475	10.151	12.263	10.393	9.7861	10.251	9.7862	9.4753	10.955	10.871	9.2902	10.084	9.0424	9.4477	10.612	9.9225	11.964	10.287	8.4751
	9.9566	11.603	11.261	11.257	10.961	11.281	9.4202	11.413	10.404	8.821	9.5338	9.5466	9.5879	10.119	10.445	11.37	9.3357	8.5937	10.568	10.069	10.291	9.8511	10.502	10.722	10.73	10.067	10.003	10.125	9.0903	8.3578	11.007	9.127	11.344	10.424	10.405	10.358	9.2985	10.653	9.994	9.0887	9.1072	11.372	9.5781	9.9175	10.911	9.447	10.198	10.788	10.734
	10.023	8.7996	9.218	10.249	9.6041	8.9484	9.4104	9.2801	9.3334	11.969	10.464	10.786	8.9653	10.468	9.3999	10.033	9.2867	13.131	9.7456	11.719	9.119	7.8543	8.9839	8.8491	10.989	10.757	9.3395	11.074	10.313	9.0694	7.2412	10.658	10.393	9.1052	8.9119	10.458	11.274	9.8481	7.8594	9.4055	9.9757	9.8492	11.2	9.4635	7.5652	9.0438	8.2334	9.0729	10.027
	9.3278	10.465	10.726	9.375	10.613	9.2418	10.007	9.7274	9.8483	10.147	9.9978	7.7408	7.9135	8.761	11.221	11.263	9.9802	8.3237	9.8897	10.009	9.0589	10.05	9.5431	10.247	10.209	10.248	9.4803	10.705	8.4299	10.421	11.261	9.8807	10.545	9.5891	10.786	9.7677	10.388	7.9695	9.9425	10.536	10.948	9.8752	9.7525	11.592	9.117	9.2369	12.497	10.434	8.7618
	9.5761	9.2751	8.9223	9.5483	9.5476	9.6278	9.0049	9.3471	7.6798	9.4355	9.0929	9.6431	9.5767	10.811	10.793	9.915	9.7255	9.7684	9.1179	7.9243	9.2199	9.2721	8.0416	9.8329	9.542	10.103	9.9597	10.366	11.133	9.1031	10.837	9.9037	8.7178	9.0594	10.338	10.06	8.3591	11.258	10.656	9.5444	11.094	10.563	10.483	11.564	9.4207	9.5014	10.999	11.226	8.6869
	10.858	6.6601	10.291	10.482	9.6596	10.237	12.522	12.214	9.275	11.345	10.176	12.041	9.6977	10.281	8.9142	11.377	10.588	10.014	10.454	10.291	12.153	8.3219	9.9382	8.6546	8.7267	10.478	10.71	9.4523	8.2048	10.625	11.424	9.94	10.937	9.6342	10.088	9.5092	9.4604	11.342	10.205	10.242	10.226	10.389	9.5019	9.1998	8.301	8.417	9.1379	11.039	11.409
	10.252	8.762	9.9389	10.421	9.1443	10.939	8.9743	9.1739	10.557	11.683	11	9.3092	9.1309	10.896	12.15	9.608	10.76	9.7478	9.7467	11.151	9.0664	9.5734	11.94	10.217	11.167	10.949	9.7456	9.6809	9.4786	8.3789	8.9545	10.744	9.6633	9.6905	9.9742	8.5468	9.0168	10.036	11.147	10.116	11.468	10.016	9.5564	9.8824	9.931	10.429	10.066	10.86	9.6821
	10.3	8.8766	9.3836	10.4	12.102	10.833	10.076	11.042	11.732	8.2507	10.141	9.5031	10.407	10.87	8.8332	10.322	10.617	10.893	11.907	10.023	11.014	10.005	9.6987	10.27	10.998	9.5751	9.7275	9.03	10.029	9.7803	9.5081	9.4575	10.337	10.728	9.9136	8.4634	7.8735	10.917	11.148	9.4053	11.053	8.6801	9.5801	9.2251	9.8929	9.4377	11.449	9.2917	10.434
	10.058	11.787	10.164	9.355	9.4885	10.547	11.384	9.2627	10.148	9.8055	10.017	10.309	10.038	10.104	10.404	10.999	8.949	11.585	8.9929	10.058	9.0529	10.681	10.203	9.1253	10.326	8.4245	10.526	10.115	9.5386	10.396	9.0326	8.8039	9.5482	9.886	8.7622	10.326	9.3042	11.942	9.8301	10.391	10.109	9.0069	9.7523	9.675	10.065	8.6001	9.2455	10.234	10.808
	9.3439	10.603	10.043	9.7735	11.02	9.3165	9.9075	10.696	10.169	10.379	10.114	10.621	10.454	9.1731	9.1052	9.8755	11.454	10.069	9.6045	11.239	11.626	12.31	10.398	10.333	11.038	9.8638	11.702	10.358	9.8184	8.7794	10.22	11.178	10.102	10.937	9.4354	8.254	9.9272	10.115	10.378	9.4323	9.6257	10.011	8.5981	10.856	10.325	8.6567	9.2827	9.9574	10.593
	9.3542	10.274	9.9344	9.1079	11.383	9.4719	11.151	10.091	9.7695	11.375	11.213	9.2916	8.228	10.599	9.302	10.053	9.3153	10.388	9.8493	10.555	9.7532	11.436	11.823	10.988	9.5367	9.4796	10.68	9.9689	8.922	8.6035	7.6095	9.9627	9.2169	10.326	10.007	10.39	11.455	8.6304	10.568	9.9193	9.1101	9.0948	11.687	11.599	10.648	8.3304	9.578	8.7732	10.372
	9.211	11.397	10.459	10.736	10.811	9.7113	11.621	9.7681	9.9444	11.225	9.4981	9.4806	11.158	10.103	9.2889	10.809	9.8396	10.094	9.5268	8.4643	9.0379	9.9435	8.9091	10.358	9.4071	9.7806	9.7503	11.638	9.8998	10.303	10.768	11.535	10.798	9.0983	11.962	9.5408	9.2718	8.1987	9.9284	12.02	10.471	9.6833	9.9896	10.066	10.489	11.202	9.641	10.998	9.2291
	11.003	8.4929	10.722	10.689	9.9295	9.0289	9.7759	9.6883	8.9977	9.5627	10.41	10.701	10.469	10.648	10.013	10.94	10.806	11.427	11.199	10.022	9.241	10.219	10.41	8.1995	10.268	9.33	10.403	8.306	9.2883	8.6247	9.401	9.4174	10.339	9.2609	11.456	9.0174	10.138	9.1492	9.2643	10.169	9.4093	11.121	9.9308	9.9107	7.766	10.358	9.7168	10.042	9.5943
	10.521	10.291	10.291	11.728	8.7809	9.1706	9.7458	11.088	10.712	10.093	9.5451	9.9551	10.257	9.117	8.0925	9.9382	8.2171	9.4983	10.224	9.8408	9.132	10.894	9.362	9.7593	9.2961	9.7756	8.3997	11.752	8.6816	9.2772	9.679	10.516	8.9575	10.296	9.7875	9.7874	9.6151	10.444	10.913	8.9213	11.23	9.4421	9.6437	9.6939	9.6487	9.7188	8.7747	8.8477	8.1588
	9.0671	9.2319	9.7145	9.9375	10.136	11.129	9.7356	10.802	10.602	9.5847	9.0564	8.7554	9.0748	10.151	10.103	10.135	10.875	11.8	8.6583	9.9345	9.0219	9.1014	9.1585	10.883	9.3955	9.2123	10.09	9.7554	9.0084	8.8285	10.589	9.4739	11.496	11.174	10.104	10.323	9.7945	8.2435	9.9481	9.8349	11.108	9.6068	10.159	11.361	11.036	10.374	9.1178	9.7074	9.1654
	9.1595	10.473	10.537	10.092	8.3504	11.043	8.8031	10.456	10.622	11.404	10.014	11.411	9.2412	9.6706	10.926	10.184	10.384	10.688	9.421	10.048	10.123	11.068	10.196	9.7791	10.776	8.8809	9.3535	9.2031	7.8241	9.7903	9.5425	9.6704	9.8725	11.079	11.486	9.7312	11.455	10.121	8.4237	11.443	9.8684	9.4398	9.5958	10.093	10.033	9.456	9.1521	9.192	9.0256
	9.4527	10.439	9.0169	8.3248	9.9117	11.016	10.728	9.008	10.431	11.21	9.584	10.067	8.8598	10.281	9.983	9.8758	9.1644	9.0928	10.427	9.3356	8.2526	10.182	12.291	10.669	9.3696	10.193	11.169	9.6157	10.193	8.8314	8.3846	10.162	10.386	10.16	11.106	10.972	10.306	9.5646	9.5674	10.389	10.568	10.822	8.3464	9.7795	10.045	10.208	11.565	9.5868	9.2264
	9.9424	9.9774	9.5799	8.7237	10.344	9.578	11.159	11.26	11.142	10.786	8.6323	8.7303	10.292	10.824	8.8116	9.9914	10.582	10.401	10.071	11.33	9.6317	9.9614	10.577	9.3146	10.099	10.516	10.115	8.1632	10.212	11.521	9.4455	10.087	10.924	8.2172	9.6676	9.997	9.6541	10.521	7.8538	8.8104	10.082	10.603	11.76	8.7211	9.1774	10.155	9.5259	10.35	11.352
	8.9292	8.9526	11.887	8.7223	10.525	10.827	9.0413	10.908	8.99	10.059	10.629	10.092	10.494	9.6168	9.6426	9.1394	10.949	10.749	9.1817	11.358	8.2454	9.6264	11.056	8.0241	9.9624	10.6	8.827	11.084	9.3058	10.844	8.8188	11.282	11.096	8.9539	8.2542	9.396	10.387	10.227	9.9964	10.316	10.136	8.8542	11.038	11.192	10.431	9.2073	10.17	10.751	10.663
	8.4084	9.5494	10.779	10.98	10.755	10.732	9.13	9.0305	9.4464	11.121	11.265	9.8368	10.932	10.479	8.6672	10.012	10.778	9.3898	8.2596	9.5671	9.9353	10.895	10.158	9.5335	8.4452	10.572	8.9059	10.462	10.649	9.7274	9.3161	9.8743	9.5488	9.2199	10.483	9.8359	9.3274	8.8677	10.279	9.887	9.6206	9.7842	9.2421	9.3692	10.261	10.395	10.961	9.36	10.828
	8.9132	10.325	11.894	9.8573	9.8015	9.2699	10.299	9.4577	10.086	9.3079	8.3505	9.2969	10.625	9.7274	9.4057	11.238	9.4328	8.6387	8.8666	10.194	10.399	11.87	10.067	10.265	9.2041	10.223	9.0592	10.723	10.392	9.1164	9.8272	9.781	9.352	11.355	11.385	9.7538	9.6859	9.2675	9.7781	10.37	10.666	11.131	9.1649	11.117	9.6648	9.983	9.5184	10.407	9.2878
	8.4488	9.5877	11.295	9.4794	10.266	11.857	9.1082	11.142	9.5155	10.179	11.279	10.226	10.397	9.8708	8.6005	9.0308	10.288	11.202	11.239	9.5405	10.695	10.575	9.5929	8.9635	8.0943	10.232	11.689	10.733	9.8869	9.623	10.879	11.289	8.9234	10.636	10.983	10.519	11.647	9.8124	10.614	11.483	9.7941	10.999	9.4863	10.271	11.022	10.717	9.9582	11.087	9.3188
	11.943	10.135	9.0175	10.334	10.051	12.089	10.959	10.281	10.075	8.9977	8.0409	10.925	9.6127	10.696	9.2804	10.167	12.101	9.3677	9.4892	11.082	9.385	10.561	11.396	8.6116	10.561	10.916	10.405	9.5354	8.887	9.9029	10.914	9.9247	10.685	8.7838	11.917	12.185	8.9797	11.274	11.782	9.8882	10.086	10.593	8.2696	8.5197	10.352	10.552	10.841	8.8759	10.604
	10.628	8.2666	9.9025	9.7568	9.6346	11.436	9.0486	8.8686	10.824	8.2512	9.4573	9.5033	9.0066	9.0853	9.3259	10.671	9.7764	10.051	10.195	10.964	10.067	10.225	9.8544	10.423	11.123	9.8016	8.5541	10.286	9.6006	9.9488	9.1388	8.4239	8.8617	9.0142	7.7278	10.387	8.2465	8.4146	10.198	11.342	9.1115	9.888	9.7982	9.7043	9.4755	10.511	8.7318	10.707	9.4281
	8.5833	11.283	10.805	11.087	10.09	10.662	11.225	9.8256	9.9217	9.9443	10.018	10.214	9.5928	10.951	10.459	10.872	10.023	10.239	9.7555	9.1385	9.7572	8.8403	9.6268	11.629	9.0884	11.174	10.598	9.7213	8.5629	9.2215	8.5201	10.022	9.6369	9.6958	8.1397	9.035	9.7778	9.1662	9.0174	8.4542	8.4751	9.9543	8.8783	10.164	9.6678	9.0411	9.2823	9.1215	10.033
	7.6868	10.501	10.173	9.7402	9.4761	9.9285	10.705	8.2752	9.0268	10.647	9.932	8.0201	10.944	9.4811	9.6376	9.5654	10.691	9.6324	11.222	9.9961	10.154	10.365	11.333	9.7568	9.0448	7.6393	10.244	11.054	11.419	10.552	9.6342	10.497	11.001	11.652	10.728	9.7977	9.6188	10.605	9.1722	8.9144	8.9101	8.5612	9.6146	9.043	8.8944	10.052	9.9447	9.8698	11.301
	8.7711	11.908	11.069	9.4405	11.489	10.032	10.302	10.284	9.803	9.4132	9.8356	10.009	12.154	10.705	11.228	8.9246	10.255	11.179	8.9636	10.754	10.812	10.255	9.3476	9.325	9.793	9.7996	11.236	10.061	10.053	9.8372	10.095	10.082	9.371	10.707	9.7227	7.5118	10.556	8.799	9.9501	9.1091	11.036	10.359	10.837	10.871	8.8567	9.8847	10.327	10.036	8.9189
	7.7653	8.24	9.7986	9.1999	10.107	9.2717	8.7891	10.123	11.625	10.923	10.448	10.548	10.038	8.7729	9.9629	8.8797	10.88	10.471	10.026	9.0726	10.542	10.08	8.5519	9.373	9.5006	11.332	9.124	11.769	9.9842	9.9319	10.414	10.568	8.6718	8.8894	9.6737	9.1227	11.675	10.499	9.3649	11.15	8.8485	8.8698	10.74	10.694	9.5184	9.276	10.708	10.028	9.242
	10.119	9.7281	8.903	9.721	8.9084	10.346	9.8614	9.924	10.154	7.202	7.3985	9.7251	9.6385	10.649	9.8619	9.3696	9.2459	10.359	9.6662	10.326	10.385	10.714	8.9071	9.8908	8.5852	9.7955	11.644	10.308	10.965	9.6592	10.579	10.614	7.5793	10.72	9.8794	9.736	8.4957	8.3818	7.7005	10.546	9.28	10.878	10.11	10.546	11.369	9.3231	9.977	9.9986	9.7984
	9.9143	9.8656	10.163	10.044	10.492	10.408	11.279	9.9543	10.242	10.359	10.833	10.065	10.284	10.098	10.041	9.3874	9.5506	9.6348	8.5817	9.1799	9.4139	8.6271	10.868	9.0237	10.813	9.8732	10.2	9.304	11.657	9.6678	9.5736	10.562	10.312	10.047	9.7695	10.551	8.8749	11.435	10.78	10.178	9.0459	10.036	10.661	10.457	10.487	10.143	9.3189	9.4673	10.523
	9.9385	9.6774	9.2253	9.6384	10.116	10.215	11.267	10.4	10.483	9.4018	10.031	11.777	9.3156	10.305	9.3665	9.2247	8.5869	9.8266	10.821	10.773	9.5812	11.841	9.637	11.434	9.5914	9.2327	9.3017	9.8597	9.9745	8.7717	9.1453	10.4	9.322	10.921	8.7429	10.163	10.212	11.702	10.151	10.782	10.744	11.246	9.343	10.367	8.9117	9.7301	9.8306	10.543	9.6727
	8.1303	8.83	10.309	10.457	9.8059	10.982	10.862	9.5418	9.7106	8.4322	10.398	10.388	9.7243	9.5224	10.611	8.4739	9.7415	8.7513	10.075	11.109	10.214	9.2455	10.071	12.07	11.6	10.44	10.142	8.6481	9.2175	9.8847	9.9853	9.9801	8.4783	9.0847	8.9016	10.736	9.5413	10.729	8.9034	9.3602	9.2674	10.746	10.21	10.255	9.1647	11.295	9.9553	9.5345	9.4522
	11.064	9.4113	10.908	9.0695	11.073	10.812	11.662	8.3863	10.209	10.682	8.6326	11.962	10.308	9.699	8.5489	9.6155	9.5223	10.304	9.742	10.012	10.24	10.428	8.7368	10.155	9.9945	10.435	10.654	10.756	10.21	11.178	10.143	10.899	10.101	9.7867	8.8398	10.239	8.6993	11.201	9.7932	10.041	10.424	10.316	9.0478	10.913	11.533	9.9607	10.471	9.2021	10.827
	9.1068	8.9809	8.3184	9.0016	9.6608	7.8714	9.6091	10.2	8.3846	10.634	9.0481	9.4954	9.0714	8.7538	9.7635	10.397	10.363	9.2099	10.008	10.476	10.537	9.5905	10.231	8.8309	9.3845	9.7462	11.001	11.139	8.8591	10.721	7.5101	10.122	9.6545	10.045	8.8622	8.4933	7.5247	9.9456	8.9122	9.5119	10.223	10.52	10.933	11.441	9.4104	9.7627	9.0315	10.174	9.1597
	10.268	9.6475	10.248	7.6598	9.2852	9.2438	9.5165	10.623	9.3033	10.367	10.291	10.004	8.8736	10.231	9.7872	8.6398	11.78	8.3536	9.3437	8.8225	11.36	10.94	9.6202	9.2858	10.932	10.809	12.061	9.1287	10.764	8.7784	10.372	10.69	11.465	10.539	11.441	10.205	9.4893	9.8661	10.071	8.8479	8.9734	10.483	9.5755	10.735	10.645	10.076	11.601	10.217	9.9095
	10.644	8.2794	10.747	9.7154	9.8152	10.661	9.2179	10.623	9.3978	9.6545	9.8365	10.303	10.299	10.522	9.1844	9.6723	9.4098	11.045	10.71	10.036	8.8039	9.518	10.928	8.8574	8.9421	9.9673	10.382	10.896	7.9139	9.9342	9.8105	12.034	9.6716	9.6564	11.01	9.4538	9.4166	10.843	9.6174	11.341	8.5625	9.2178	9.4715	8.851	10.735	10.243	9.9393	10.793	8.4813
	8.898	10.495	9.7745	10.39	10.182	9.3087	9.9206	11.185	10.099	9.4707	10.659	9.1229	9.5836	10.228	10.593	8.6437	8.3699	9.9565	9.722	10.706	9.4809	10.672	11.29	10.111	10.579	10.217	8.6747	10.286	10.571	9.6995	9.6558	9.3718	11.383	9.4465	9.2172	9.5073	9.812	9.7577	10.247	8.8184	9.4534	11.695	9.7528	9.4941	8.7394	10.851	10.137	10.795	8.9427
	10.165	9.7744	10.19	10.837	11.443	10.581	10.024	10.884	9.0674	8.547	9.4376	10.287	12.629	10.894	10.248	8.6303	8.7773	10.991	8.9689	10.428	9.4397	9.4701	9.6602	10.339	10.291	10.662	9.9333	8.967	10.437	9.8475	9.8828	10.015	10.238	10.096	10.089	9.7834	8.7425	10.235	11.008	11.619	10.558	10.223	10.914	10.086	9.49	9.0434	8.6789	12.817	8.8563
	9.1829	9.6759	10.192	9.8243	9.0691	9.6849	9.3	10.104	9.7507	9.974	10.872	9.2221	11.039	8.5592	9.6415	10.231	10.027	9.9307	10.151	11.172	11.082	9.0948	10.164	9.67	9.8431	9.9144	8.7916	9.6782	9.9235	10.375	9.6893	10.116	9.5521	9.4918	10.147	9.0747	10.807	10.659	9.3208	10.665	12.478	9.2354	8.9546	10.434	10.151	10.252	9.1576	10.751	8.9077
	9.3804	8.9215	9.7293	8.9392	9.9531	9.8753	10.608	9.6653	10.358	10.806	10.038	8.5861	10.976	9.5963	9.2454	10.123	8.6194	8.7107	9.9615	9.5227	10.67	9.4913	10.866	11.377	9.4077	10.736	9.4101	8.8409	9.982	9.1329	9.1278	9.4594	10.81	9.7088	11.482	10.038	10.325	10.501	10.572	9.5712	10.296	10.653	10.863	9.6835	10.097	9.1284	10.128	8.4342	11.195
	10.912	10.99	10.445	11.102	11.508	9.6303	10.372	9.0487	10.028	10.273	10.382	9.6508	9.1198	11.21	9.9812	10.078	11.162	10.894	10.964	10.427	10.574	10.828	9.4262	10.178	10.174	10.388	10.75	9.9195	9.4796	10.33	10.163	9.3003	10.132	10.491	11.358	9.1894	8.9507	9.4381	10.855	11.386	8.982	9.849	10.056	11.822	11.815	10.291	9.3883	9.1936	9.9971
	9.4381	9.9437	9.8061	10.272	8.2341	10.218	9.1532	10.269	10.603	9.3145	9.8256	9.5384	9.3671	11.48	9.4762	8.283	8.5001	7.5671	9.9601	8.8908	8.457	9.7052	10.029	9.0939	10.168	10.22	10.484	10.256	10.928	10.564	10.075	10.011	9.006	9.051	10.023	7.9636	11.099	10.442	9.3771	10.239	7.8936	11.034	9.7899	8.7967	10.255	8.5888	10.887	9.6523	10.926
	10.615	10.519	8.6811	10.021	11.347	9.6415	9.9779	10.042	7.9136	9.4698	9.7007	10.054	8.8275	10.937	10.259	9.9526	12.02	10.242	10.374	10.775	10.774	10.209	8.9982	8.6082	9.2997	8.1535	11.144	9.7747	9.2112	10.991	8.7465	9.5742	9.6549	8.362	9.2354	9.296	9.7717	12.106	9.8127	9.1107	10.168	10.324	9.0435	9.5556	11.605	9.1166	9.5642	9.2572	9.1811
	11.155	9.3395	10.226	10.95	9.475	10.854	10.43	8.4632	8.3242	10.397	8.9581	9.5931	9.2762	9.4759	10.994	10.776	9.0837	9.9969	8.8109	10.489	11.145	8.6757	9.3577	10.023	9.7499	10.188	10.371	8.6297	8.735	8.5707	10.464	10.025	9.3071	10.834	9.7937	9.4681	9.554	9.8305	10.414	10.323	9.161	10.395	11.043	9.624	11.119	10.139	9.9125	9.3272	8.152
	10.339	9.8091	9.7466	9.3671	9.7794	9.0827	9.71	9.7514	8.8766	11.896	9.8174	10.138	9.6155	10.261	8.599	10.691	10.291	11.723	9.1102	9.5685	11.117	9.3003	10.557	10.907	9.4891	9.4188	12.148	9.3822	9.7534	11.065	9.2495	11.981	9.4909	9.1825	10.373	10.88	10.613	9.6626	9.8752	11.64	8.7735	8.2917	10.794	9.3604	10.633	11.362	10.007	9.0362	10.72
	10.67	9.9078	10.245	10.543	11.539	10.422	9.1929	10.391	10.351	11.227	10.385	11.699	8.459	11.363	9.9097	11.462	10.629	10.434	9.9513	9.7362	9.1496	9.9094	9.2249	9.7233	8.4555	8.9491	11.09	10.84	9.4408	10.404	9.2399	8.2041	9.2935	8.3976	8.7956	8.6217	8.5638	8.5005	12.241	8.8112	9.0624	10.558	11.013	9.241	10.447	10.294	10.889	10.635	8.4209
	10.67	10.451	10.949	10.805	10.136	8.8713	9.108	10.299	9.4249	10.775	9.7612	10.047	10.542	11.005	9.3291	11.247	11.205	11.308	10.119	10.252	10.032	10.057	8.7526	8.927	11.401	11.2	10.728	10.421	8.7595	9.7905	10.215	9.105	10.199	9.0144	9.7196	10.329	10.249	9.3493	9.9015	8.7083	8.9563	9.9476	9.8896	10.478	10.498	11.366	10.27	12.045	9.8245
	10.726	9.2587	10.201	9.8276	9.5553	9.9425	11.367	10.17	9.4822	10.299	10.198	9.8243	10.65	11.485	11.39	10.311	9.9257	8.7884	7.0371	9.0054	9.4115	10.881	9.9992	10.996	10.935	9.1926	11.159	8.2741	10.234	9.2345	10.02	10.7	9.745	10.221	10.357	8.7534	10.133	11.658	9.9915	9.8379	10.091	11.166	9.5083	7.4246	9.3055	10.314	7.6792	10.273	10.673
	10.682	9.3573	10.003	11.412	9.4779	10.905	9.9879	9.56	10.241	10.134	9.4409	11.251	11.364	11.197	11.676	9.8951	10.512	9.9227	11.182	9.6623	9.9266	9.6461	10.444	11.635	11.216	10.59	8.5032	10.131	10.587	9.5283	9.7357	9.0071	11.056	10.011	11.036	10.226	10.297	11.284	9.2872	11.136	10.693	7.8252	8.9814	9.9887	10.513	10.767	9.4672	9.7634	10.961
	8.8755	10.571	10.121	10.479	10.236	11.26	9.7082	10.121	10.627	9.8007	10.163	9.1742	10.656	9.4133	8.8296	9.1503	9.4341	9.1687	10.875	9.9698	10.99	10.16	11.263	9.3937	11.855	11.599	9.7058	8.3452	10.045	11.026	9.6625	9.1527	8.0792	8.4292	9.3574	9.2417	9.8818	10.014	10.727	11.157	9.7556	10.087	9.0016	7.6129	11.2	10.475	10.679	9.7053	9.7783
	9.2356	11.032	10.655	9.3333	10.339	8.5011	10.106	9.492	10.1	8.7089	10.776	10.961	9.2014	9.862	9.6066	9.767	9.6034	9.2893	8.7456	9.8469	9.5959	9.6931	9.7546	10.111	10.846	9.8161	9.475	10.844	10.844	8.8086	10.44	9.2207	9.1172	9.4909	9.5104	9.8423	8.9272	10.078	9.3739	10.794	9.9922	9.9435	9.3174	8.5644	9.5681	11.413	11.057	9.2432	10.744
	8.5445	10.02	9.6252	11.102	9.3084	10.547	10.353	8.203	8.8269	10.774	10.243	10.312	10.093	11.055	10.524	9.3898	10.954	9.3176	8.4721	8.5331	10.081	8.8711	8.9227	9.2759	10.336	11.862	10.388	10.118	9.2746	9.6804	9.3129	11.967	8.4753	10.968	9.5523	11.211	10.463	10.387	7.7872	9.0116	9.7731	9.5302	9.0771	10.221	9.8495	10.042	8.6559	12.236	9.92
	10.421	9.1856	10.421	9.5979	9.7145	9.721	10.363	10.295	10.377	9.9635	10.581	10.488	11.323	10.213	10.405	9.0858	9.4941	9.1694	10.204	10.88	10.257	10.357	8.864	10.918	9.444	8.3689	9.7481	8.3229	10.03	11.576	10.418	10.453	9.3596	9.0995	11.225	8.5437	9.3908	10.783	10.847	10.014	10.262	9.3327	9.7653	10.694	11.77	9.7652	9.9211	10.123	11.387
	9.8596	10.076	10.37	8.8689	10.263	10.143	9.8169	8.7875	9.7638	10.762	11.417	10.136	7.8852	9.9115	10.684	10.197	10.462	10.315	9.3118	9.1126	10.649	10.295	10.232	11.507	9.9578	10.773	10.636	10.595	8.2781	9.1517	11.814	8.8178	10.468	8.9752	9.8942	8.764	9.3799	9.9671	11.033	10.786	9.7032	9.7322	10.658	11.123	10.038	10.777	12.348	10.193	9.4276
	10.337	11.068	10.712	10.172	8.4635	10.035	10.617	10.969	9.1014	10.78	11.131	10.115	8.9738	10.853	10.773	9.7115	9.1907	9.8369	9.6378	10.218	11.5	9.9927	8.6768	9.3814	10.682	8.7214	9.6711	8.9247	10.363	9.8514	10.299	11.043	10.014	9.0042	10.13	10.16	11.171	9.9291	10.868	9.252	9.2755	10.165	8.5971	10.131	11.37	10.134	11.465	11.319	9.9852
	10.001	9.5845	10.557	9.6764	9.4131	10.69	10.027	10.265	10.143	9.4692	11.352	9.9287	9.8645	10.042	10.6	11.419	9.1861	9.8117	9.5778	9.893	11.042	9.9747	9.2193	9.9108	11.261	9.4579	11.254	9.5091	10.765	10.618	10.676	9.6981	10.229	10.917	8.6534	10.012	10.394	7.3734	9.9401	11.219	8.5462	10.433	10.638	9.4577	10.232	10.671	10.042	8.6475	11.793
	9.8769	10.024	11.458	10.571	10.226	9.7492	8.927	9.7904	9.9268	8.9495	8.5206	10.773	10.036	10.387	9.3827	11.204	9.4863	9.614	9.587	10.846	10.126	9.1033	9.8215	9.8591	9.4479	9.2894	9.5473	9.4241	10.384	10.101	11.511	11.079	9.9372	9.7604	9.7246	9.1283	9.3203	7.9711	10.548	9.7726	9.1927	9.5382	9.3079	9.5749	9.6969	10.525	10.011	10.368	10.324
	9.9769	8.9258	10.782	8.6053	11.384	9.5859	9.1507	10.804	11.56	11.025	9.2681	11.104	10.821	11.377	10.005	8.3588	8.3747	9.1692	8.4392	9.6538	9.9404	10.09	9.4897	8.927	9.6702	9.2127	10.48	9.3461	8.6712	9.9571	8.8905	10.409	9.0077	9.1707	11.283	10.548	10.484	8.9672	10.975	11.446	11.052	9.8044	11.041	10.453	11.134	8.6458	10.961	9.7259	10.935
	8.8588	9.866	11.009	10.613	10.786	9.13	10.585	11.332	10.37	9.1444	9.8267	9.5707	8.2824	8.9212	9.7057	10.64	9.0006	10.726	10.093	9.8623	9.9661	10.343	8.6321	10.298	11.047	10.383	10.361	9.2063	9.6669	10.608	10.959	9.1311	8.4931	10.297	10.118	8.805	8.9623	10.441	10.033	9.3748	9.9897	8.9661	9.5536	11.032	10.78	10.293	10.454	8.947	12.224
	10.645	9.585	10.137	9.8533	10.094	10.27	10.768	9.6205	10.649	9.2272	9.5544	10.155	11.431	10.039	9.2166	10.552	10.608	10.353	10.414	10.726	9.3575	10.858	10	9.1409	8.6887	9.4469	10.195	8.3916	9.2002	10.281	10.423	8.7991	9.4822	8.619	9.3741	11.509	10.798	10.148	10.528	10.32	9.6308	9.7905	9.7081	10.676	9.0764	9.1199	11.76	8.9591	10.478
	10.986	10.822	10.311	9.6808	9.9094	8.9155	10.703	10.838	10.18	9.8007	9.2779	9.8567	10.962	9.3018	10.151	10.481	10.867	10.853	11.005	9.2799	9.4417	9.9723	9.7758	10.001	10.893	9.6803	10.779	11.069	10.923	10.491	9.4408	9.7154	9.8216	9.8425	9.4142	11.32	10.634	11.023	9.0975	10.003	10.627	8.8611	11.216	9.2753	10.873	9.7777	10.293	9.2441	10.003
	9.2357	10.819	10.473	9.5609	11.921	8.7912	9.9254	9.5045	9.0163	8.285	11.16	8.6902	9.5264	9.0551	9.0056	9.3962	9.0565	11.166	10.783	10.923	9.2598	8.2206	9.8465	9.2972	11.368	10.149	9.7613	10.507	9.2397	10.465	8.487	9.6754	10.269	8.2911	10.591	12.651	9.2727	9.0414	10.783	9.1462	11.274	10.325	9.7521	10.021	10.975	10.386	11.376	9.6502	11.325
	8.9337	9.3628	8.9062	10.93	9.9677	9.6848	9.3897	9.7854	11.092	9.4402	10.186	11.512	10.341	9.9667	9.0844	9.7643	9.4787	9.2356	10.672	10.381	8.8429	9.8957	9.5315	8.3439	10.125	9.8774	9.6822	9.2692	10.535	11.516	9.5558	8.1511	9.4316	10.781	10.524	8.4211	10.538	10.467	9.1292	10.414	9.0191	8.2406	9.763	10.005	9.1214	10.332	9.8626	12.231	8.5959
	10.071	9.735	10.736	7.9077	9.5646	10.014	9.7054	10.266	10.764	10.233	10.619	8.6802	8.37	11.424	10.091	10.728	8.354	8.6944	9.9683	11.363	10.657	11.895	11.611	9.9735	10.801	7.5882	9.4504	9.6276	9.7189	10.672	9.3303	11.379	10.497	10.585	10.42	10.004	11.47	9.8695	9.564	11.062	10.52	11.672	9.8132	8.8984	9.6294	9.7571	10.896	8.7506	9.408
	10.138	9.9312	10.665	10.118	10.831	9.597	9.5674	11.479	9.6818	9.1152	10.594	9.1995	9.5478	11.037	10.444	10.808	9.0559	11.066	8.2184	11.385	9.5643	10.759	9.5616	8.6482	10.823	8.1599	8.8449	9.8654	9.0958	9.0823	8.7084	10.279	9.8882	10.883	9.1121	10.701	10.389	10.178	9.6479	9.8839	9.2332	9.1813	9.0268	8.9329	10.157	10.761	8.0422	10.731	10.945
	10.75	10.382	9.3291	9.9804	11.045	9.7979	9.4955	10.994	10.512	10.577	10.942	10.489	8.526	9.8319	8.8327	11.087	8.7478	9.4496	8.5058	10.747	10.25	9.638	10.609	10.651	9.6268	8.4862	10.131	10.972	11.932	9.3317	9.6026	12.616	10.087	9.8386	9.2858	10.699	9.5937	11.249	10.623	11.491	9.9271	9.7893	9.2795	9.4086	12.094	8.4437	9.5757	10.763	10.139
	10.917	9.5202	10.552	9.255	10.143	10.852	10.478	8.2739	9.1573	10.203	9.3746	10.401	9.6539	9.3548	11.57	10.538	10.587	11.184	9.3221	9.4622	9.6896	10.247	8.9689	8.2832	10.579	9.7174	9.7233	10.77	9.1108	10.784	8.8094	9.9092	10.603	10.875	8.5951	8.7724	9.364	8.4758	9.363	10.842	10.446	9.6223	10.079	11.222	9.8082	10.275	9.9665	10.504	10.33
	10.744	10.433	8.5747	9.199	9.7268	11.361	8.735	10.653	9.7908	8.5466	9.9997	10.26	11.779	8.3675	9.9257	10.948	9.0694	11.081	9.3314	9.386	9.439	11.2	7.4096	11.692	9.588	9.4767	11.384	10.393	10.346	8.7165	10.87	8.846	10.166	9.2301	7.9702	9.4394	10.337	10.028	9.7292	9.5569	10.303	10.167	9.7029	11.113	10.637	8.9972	10.048	9.7758	9.8653
	10.655	8.6614	11.112	9.9489	11.647	10.642	8.7459	10.505	11.087	10.545	12.511	10.449	8.7974	11.494	9.2193	10.392	9.7911	10.075	10.448	10.198	11.893	8.6627	11.905	8.9241	11.317	10.095	10.188	10.421	9.6449	10.953	10.038	10.159	9.3632	9.8696	10.805	9.286	11.345	9.9099	11.408	8.8011	11.718	9.8983	9.5367	9.5021	9.7173	10.249	9.2433	9.596	9.1083
	11.17	11.056	10.874	11.008	9.7369	9.6127	11.513	10.395	9.7758	9.655	9.4353	10.829	8.8897	10.206	10.064	12.511	11.793	9.5954	12.13	10.474	10.119	10.698	9.1249	10.164	10.548	9.3862	10.993	9.3092	8.8267	11.05	9.8626	10.189	9.5529	8.3998	10.049	9.8777	11.382	8.9297	8.9285	10.58	11.371	9.397	9.7353	10.098	9.338	9.3072	10.821	9.3788	10.156
	9.9104	11.345	11.109	9.6779	9.7549	8.9035	7.7262	10.924	10.771	10.345	8.5241	10.992	9.9364	10.11	10.307	10.013	9.1448	10.366	8.804	10.277	9.8405	10.336	10.155	9.9889	10.86	11.098	8.9546	11.79	10.588	8.1562	8.5185	8.8427	9.8968	10.413	11.602	9.6853	8.7573	10.276	10.647	9.1593	10.062	8.5264	9.378	10.045	8.2937	12.518	10.34	10.602	10.758
	9.1052	11.628	11.342	7.1853	11.398	10.946	10.155	9.1208	9.8244	9.894	8.0101	9.3882	10.006	7.8757	10.766	8.9035	10.431	10.395	8.9686	9.9581	11.823	10.572	9.5261	7.0343	11.806	10.779	9.5591	11.033	10.111	10.578	9.4117	10.219	9.781	11.198	10.299	10.031	9.608	9.7136	8.5983	9.6248	8.8014	11.356	9.6129	10.842	8.8245	9.6783	10.125	11.763	10.07
	10.383	10.533	11.372	9.7605	10.223	9.8409	8.7082	9.6108	10.435	10.502	9.1199	10.235	9.6808	9.2581	10.983	9.304	9.1939	9.8742	10.035	10.38	8.4044	10.144	8.7583	11.088	11.052	8.835	10.084	9.761	9.4092	12.282	10.821	10.184	10.293	10.863	9.9912	10.17	10.807	10.549	10.956	11.515	10.277	10.803	10.913	8.7227	10.926	9.6923	11.035	11.352	11.087
	10.842	9.2043	10.831	10.201	10.037	9.7331	10.316	9.3309	10.361	11.261	9.9624	10.031	9.6353	9.9015	11.127	9.7619	9.963	9.8305	9.4315	9.0795	10.781	10.038	9.1511	9.7879	9.356	9.9084	8.5179	8.4465	9.5117	8.5399	9.4304	11.021	9.715	10.95	11.503	10.376	10.33	9.5381	9.4094	8.962	9.7389	9.7954	10.593	10.498	10.969	10.301	9.1147	9.7256	8.8585
	9.7863	10.311	10.937	10.108	9.8346	9.975	11.031	9.9993	9.6632	10.947	12.102	9.7849	9.518	10.739	11.34	9.2772	8.3992	10.198	10.851	8.6218	8.7958	10.417	11.446	10.391	9.0144	10.974	11.104	10.024	10.805	9.7464	11.03	9.2817	10.268	10.201	10.432	8.8633	8.5563	10.235	9.9219	11.582	8.2714	10.189	9.7941	9.3788	11.601	10.875	9.1511	8.5598	11.414
	9.5657	10.591	10.82	11.629	9.5737	8.2778	10.123	11.311	10.132	11.19	10.398	10.617	10.064	10.349	11.018	10.681	10.506	10.85	9.5745	10.174	9.1281	9.6061	10.328	9.6212	8.05	9.7507	10.599	10.566	9.5048	11.011	10.011	8.7021	10.047	11.471	9.9797	11.425	10.937	10.326	9.2517	7.9606	9.1088	10.347	9.3649	8.1044	9.8466	9.8831	10.001	10.315	12.06
	12.049	10.428	9.5906	8.7908	10.395	10.397	12.531	8.3923	8.4619	10.714	10.127	8.8089	9.4704	10.866	10.261	8.9903	8.8875	9.391	9.1281	11.27	10.935	11.077	10.304	11.439	10.201	9.4308	10.843	9.9143	9.1331	12.242	8.9365	10.459	10.515	8.4985	10.418	11.412	10.87	9.9538	10.978	11.123	9.5657	11.179	9.2172	10.665	9.3503	8.7845	9.9809	11.568	10.166
	7.775	10.579	9.1498	11.425	9.016	9.7865	9.6673	8.8546	10.12	8.9656	11.195	10.629	9.4173	9.7704	9.1802	9.8229	10.323	9.4401	9.902	10.422	9.2105	9.3306	9.9004	9.6001	9.6226	11.685	8.8623	9.9323	10.278	8.5696	9.5965	9.6528	8.9629	9.7863	12.229	11.603	10.168	11.33	10.797	7.1856	8.8875	9.8378	9.6308	11.001	9.6072	9.3791	9.8276	11.048	9.918
	10.787	11.623	8.86	9.2194	9.339	12.2	11.876	7.2668	8.9894	9.933	10.3	10.211	10.608	8.2555	10.894	8.9661	8.6369	10.113	11.175	9.099	11.944	11.24	10.672	8.7095	9.0371	8.704	11.032	10.549	10.132	10.783	8.396	8.7783	10.928	10.744	11.498	9.4769	9.9642	9.8602	10.08	7.9104	9.2718	10.296	9.8817	9.7274	10.401	9.2986	10.216	10.753	11.639
	9.0811	10.42	10.816	8.8702	10.442	8.8667	10.72	8.8433	10.753	9.6666	9.9164	8.4563	9.5421	8.5173	10.785	10.485	10.375	11.771	9.0667	9.8954	10.246	10.582	9.4587	10.257	10.974	9.0315	9.8615	8.7949	9.9403	10.063	10.87	9.5422	11.321	9.4448	9.104	9.6386	9.7964	10.303	9.2442	11.756	10.171	8.9631	8.4755	9.0212	10.349	9.43	9.1161	10.149	11.395
	9.5401	9.0906	8.0829	9.3476	9.54	11.109	10.879	10.9	9.3552	10.024	8.1639	11.62	10.592	9.5858	9.8967	10.119	11.173	9.8888	9.9624	10.468	10.3	8.973	8.271	9.4536	9.0272	8.9499	11.093	9.6633	10.185	10.916	8.7892	11.086	10.935	9.9174	8.9154	9.3798	10.764	11.089	10.881	8.1506	9.9038	9.6002	10.019	11.054	11.195	10.113	10.371	10.562	9.8297
	9.8912	9.0804	10.647	11.013	10.545	8.6425	9.5717	10.265	9.5992	9.3919	9.0684	8.865	10.349	8.1305	9.0551	11.707	10.634	9.7063	8.6444	9.2434	9.8094	10.899	9.8106	8.354	12.207	10.011	10.946	10.143	9.8184	10.248	8.5158	9.6274	10.171	11.956	10.507	10.049	9.9857	8.498	10.468	9.1068	9.3137	9.9965	10.997	9.3832	8.8404	11.091	6.7595	10.441	10.556
	10.334	10.283	9.2434	11.269	10.824	10.474	10.115	11.11	9.1157	10.144	9.9402	9.1787	9.8041	10.364	11.055	10.015	9.0776	9.954	8.8351	11.26	10.051	10.513	9.8747	9.2159	9.5396	9.9342	9.941	11.035	8.9675	10.598	8.5909	9.5938	11.312	10.041	8.6397	10.565	10.585	10.47	8.8332	9.0036	10.505	9.6068	10.215	11.531	9.0461	9.2003	10.111	9.7405	8.5891
	10.094	7.8734	10.826	9.9719	9.7743	9.6679	9.562	9.4283	10.637	9.5964	11.425	11.272	10.195	10.892	10.076	9.2456	9.5097	10.096	10.441	8.5138	10.648	13.168	10.015	10.087	8.2271	10.39	9.0975	10.44	10.223	10.021	11.752	9.7155	8.6714	11.573	9.3535	10.829	9.2834	10.026	9.2551	9.0425	13.451	9.2103	9.2227	9.5906	9.2714	10.117	10.161	9.5479	9.2575
	9.7769	9.4333	9.8843	9.9138	10.548	9.2044	9.5224	10.519	10.138	10.518	10.843	12.999	9.5084	10.219	9.3595	10.443	9.8543	10.264	9.3567	11.257	9.9629	10.379	10.429	10.236	10.249	8.9588	11.47	10.225	10.132	8.9759	9.1609	9.4499	10.78	10.713	11.872	10.654	11.292	9.7306	10.348	9.675	10.468	9.4297	11.337	9.6285	8.3136	11.068	10.746	9.359	9.3127
	10.745	10.661	9.9543	9.5404	9.0552	10.235	10.007	10.022	9.6461	9.9255	11.247	9.1221	9.3394	8.9659	12.312	8.4145	8.9438	10.259	9.4999	9.844	10.291	9.8582	8.9398	9.6978	9.4618	9.8435	10.573	9.6359	10.437	10.043	10.307	9.4129	8.9204	10.558	9.5582	10.578	9.6505	11.229	8.8203	10.221	9.4051	11.417	10.005	7.1456	8.6897	10.877	9.8556	8.9606	9.2838
	9.3831	11.171	8.0646	9.9226	9.7273	9.452	8.6074	10.375	9.4688	10.843	11.256	11.035	10.035	9.1833	9.1232	9.9669	9.9385	9.3585	11.169	10.665	8.7167	8.9625	10.282	7.8506	11.274	8.1574	10.745	10.265	10.311	9.3231	9.2995	10.068	10.311	7.2464	10.856	9.7776	10.543	11.097	9.9229	11.03	8.9093	9.1284	9.3788	9.2004	10.029	8.7275	11.192	8.422	11.788
	9.2668	11.059	8.5089	10.715	10.504	10.947	10.05	9.5716	9.9553	9.7909	8.9042	10.075	9.9066	11.325	9.2344	8.1128	11.238	9.3303	9.1597	7.9114	10.787	8.8492	10.382	10.502	8.6302	11.212	12.045	9.9262	10.543	10.558	10.412	11.015	10.246	11.572	9.1271	10.624	11.28	9.8901	10.149	10.87	9.8294	10.648	8.5209	9.4034	11.328	11.285	8.4929	10.09	9.4745
	9.0413	9.8884	9.1628	10.483	9.9975	9.6778	10.389	8.997	10.098	9.4967	11.059	10.515	10.309	9.7399	9.2502	9.546	10.294	10.232	10.351	10.145	8.3971	11.442	9.1112	11.243	11.137	10.677	8.5994	10.217	10.613	9.9282	9.7366	8.513	11.829	9.9496	10.903	9.8146	9.3756	9.891	10.657	8.3581	10.188	9.9086	10.115	8.971	10.442	11.054	9.5339	10.583	9.5826
	11.134	10.667	11	10.665	8.6304	10.742	9.0222	8.9062	10.868	10.641	10.024	10.056	10.344	10.425	11.883	8.3636	9.4612	10.38	10.153	9.8454	10.054	8.5218	9.3694	9.1155	10.991	9.3918	9.7101	10.665	9.9184	10.505	11.039	10.893	10.104	8.5364	8.6263	9.5209	9.9015	9.7728	10.456	9.5714	11.592	9.2787	9.3829	8.298	8.687	9.7802	9.745	9.444	9.6242
	10.28	10.261	9.6608	10.464	11.045	10.628	9.4399	10.006	10.896	8.4029	9.8319	10.264	10.68	9.038	10.839	9.8696	9.4683	8.3863	9.5835	10.783	10.65	9.9965	10.063	10.106	9.4599	8.0895	11.096	10.579	10.04	8.6745	10.195	11.04	9.9486	9.7426	10.088	9.525	11.926	9.8857	10.278	9.2507	10.583	11.276	9.6229	10.51	9.6926	10.568	9.7646	10.441	10.473
	9.2931	11.714	9.4958	10.934	10.226	9.2998	11.099	10.391	10.684	9.7466	9.57	8.4556	10.51	10.417	9.6136	10.936	9.1884	10.553	9.6911	9.1137	10.99	10.464	10.938	11.11	11.125	8.5274	9.4175	11.127	10.611	9.4458	10.015	9.2687	9.7831	10.654	8.8579	11.298	10.123	11.018	10.871	10.456	10.883	9.8901	9.9934	9.7191	9.2808	10.51	9.495	9.5047	10.19
	8.5872	10.382	10.904	8.3821	11	11.369	9.2663	9.9576	10.632	11.142	11.206	10.835	7.9383	10.696	10.369	10.78	9.8541	10.73	11.128	9.2164	9.306	10.384	9.8487	9.2272	8.2686	10.575	10.659	11.094	10.358	10.015	10.328	11.569	9.1252	8.6608	9.5124	10.401	9.4095	9.4467	9.893	10.406	9.6777	9.3452	10.939	10.058	10.243	10.131	9.7879	9.8689	9.9317
	10.53	10.845	9.8273	9.5373	9.9414	10.114	10.959	10.031	8.4827	11.365	9.8569	10.715	8.9853	12.148	8.4198	10.048	10.527	10.389	9.4369	9.4832	10.031	9.3502	8.6879	9.8607	10.448	11.54	9.414	9.4827	8.9127	10.052	9.8588	9.6839	9.7347	9.541	9.2845	9.9667	9.2304	10.238	9.5693	10.562	10.96	10.068	9.6338	9.2674	9.6717	10.078	10.051	9.7904	8.6378
	9.6579	10.421	10.937	11.405	9.8506	9.3652	10.35	10.061	9.6793	9.1706	11.497	10.487	9.7924	9.4537	9.8554	10.809	9.8949	9.983	10.289	10.627	9.6989	11.283	10.225	9.7399	9.9811	10.627	9.2095	9.9503	9.6396	9.837	8.831	9.0078	8.4312	9.6571	9.9412	10.491	8.6415	9.9364	10.829	8.2038	8.7229	11.028	10.152	10.318	10.685	9.4689	11.252	10.39	10.781
	9.19	9.8288	7.9396	9.3155	9.7482	9.679	11.344	9.4825	9.875	9.3511	8.3814	11.731	10.654	9.9592	10.727	9.8277	10.823	11.318	8.8799	9.4322	9.1802	8.4616	9.5921	8.9145	10.516	10.464	10.497	10.372	11.232	8.313	9.1993	9.3387	10.048	7.9882	9.3885	10.947	9.8961	10.412	9.7095	11.615	9.3606	9.396	11.186	10.856	9.8648	10.369	9.8501	8.6919	9.0658
	10.145	10.922	7.8544	9.7791	9.786	10.336	8.6998	8.6517	13.61	11.914	9.7334	12.203	9.4646	8.9268	9.5674	8.8238	8.7588	11.84	9.0083	9.4046	8.0842	9.3198	10.487	10.242	10.195	9.5727	8.67	8.6328	9.6978	9.1584	10.198	10.724	10.208	10.637	8.1852	11.43	10.552	10.782	8.3057	9.2414	10.413	11.075	10.586	10.016	12.35	8.5512	10.077	8.6952	10.345
	9.4067	9.6151	9.8996	9.4173	10.253	9.9543	10.774	11.308	9.6587	8.058	8.9891	9.5849	11.748	10.966	11.972	10.95	11.058	10.605	10.785	9.6831	8.5508	10.869	10.105	10.717	10.563	10.427	11.887	11.268	11.059	8.262	10.952	10.702	9.0968	8.8789	11.102	9.9608	10.324	8.7077	10.502	10.051	8.1571	11.105	8.721	9.3228	9.4509	8.0777	8.9871	9.0792	9.5169
	10.238	9.213	10.412	11.408	9.7551	11.295	8.5292	10.072	9.8782	10.039	9.9205	11.259	9.4514	10.548	8.404	9.0564	9.906	9.952	10.907	10.664	11.592	10.622	9.0321	11.795	11.202	8.9985	10.247	8.5546	9.8185	10.071	8.6197	8.2014	11.466	9.9707	9.8042	8.2283	10.494	8.3658	10.938	7.8684	11.489	11.05	10.804	9.7386	9.9683	11.43	9.042	9.9821	9.3559
	9.7636	11.662	10.224	10.608	8.0123	9.2269	9.9806	9.6763	10.131	8.6081	10.806	9.2507	9.7154	9.7319	8.2759	9.751	9.998	11.373	11.218	9.692	10.426	9.0121	10.083	9.2978	10.071	9.9529	11.053	10.43	11.795	10.546	10.754	10.257	9.3232	10.495	10.61	9.99	9.9831	10.177	9.4935	10.19	8.1754	10.756	10.917	11.058	10.983	8.3701	8.6138	10.027	11.093
	10.057	8.1856	10.365	9.8458	9.3845	11.099	9.4293	8.9756	11.322	7.9556	10.007	10.114	10.752	10.111	10.307	9.1448	9.4617	9.5826	10.914	9.695	10.347	11.023	11.11	8.6951	9.437	10.475	10.227	9.1942	10.379	9.798	11.209	10.639	8.6741	10.315	9.3151	10.583	9.5291	9.6886	11.151	9.2152	9.1006	8.7104	11.301	11.303	10.899	10.823	10.23	10.662	9.2568
	11.346	11.468	8.7181	11.437	7.8729	9.2007	11.157	10.081	9.453	11.496	10.649	8.9572	10.621	10.709	9.1272	11.609	10.474	10.327	12.319	10.235	8.9695	10.548	8.6425	10.316	10.298	11.05	10.202	11.624	10.508	10.774	9.4115	9.64	10.791	11.073	11.017	8.9687	10.796	9.926	11.02	11.285	10.07	10.808	10.507	10.819	10.342	10.844	9.7374	8.258	10.041
	11.413	10.774	10.353	8.0988	8.633	8.7091	9.4465	9.4358	10.468	9.2027	10.258	8.9798	9.9137	11.12	9.3662	10.344	10.786	10.077	8.9804	11.153	10.398	7.6059	9.3424	9.0123	10.47	9.6602	11.143	9.3308	10.058	10.981	7.884	10.517	9.776	9.3546	9.4152	10.074	11.039	10.901	10.451	9.3612	10.089	10.294	9.317	11.327	9.6921	9.9666	10.217	8.3022	10.838
	10.318	11.405	8.3062	11.153	10.524	9.2335	8.8477	10.077	9.5908	8.7918	9.6189	10.951	11.052	9.9823	10.605	10.409	11.139	8.3443	10.74	10.439	10.065	10.212	9.7699	9.7033	9.7067	10.314	10.591	10.099	9.9025	10.406	10.288	11.672	10.36	10.039	10.764	8.7551	11.727	9.5611	7.7998	12.429	11.144	8.7151	9.2553	9.9357	10.366	10.446	10.209	9.9474	9.8971
	9.8227	9.1518	9.5347	10.296	11.85	9.6172	8.4523	9.5324	11.684	10.258	9.061	9.4637	9.9761	9.2469	11.884	10.359	8.6901	9.5061	12.128	9.4254	10.491	9.3632	8.8814	10.717	10.026	10.242	10.051	9.8847	10.835	10.365	9.7018	10.848	8.6721	9.9033	9.9191	8.6091	8.9573	7.5418	9.3202	9.8339	11.521	10.416	10.215	8.3121	11.746	9.125	10.234	9.1867	11.926
	9.5854	10.234	11.515	9.3651	10.153	10.191	9.9462	9.9702	9.6732	9.84	10.736	11.002	11.647	10.741	10.468	10.106	9.977	9.8184	10.715	9.9689	9.9536	8.6155	9.5936	9.714	12.005	9.5804	11.668	9.5662	9.0748	9.5123	11.671	9.6163	8.5896	9.7771	9.7348	9.5276	10.346	9.0403	8.9511	10.114	9.7601	9.8079	9.4473	10.36	9.2155	9.1307	8.8003	11.228	10.214
	10.137	8.8529	8.6152	9.8248	10.456	10.445	9.5058	9.378	9.6391	9.0976	10.572	9.5696	10.278	8.931	10.41	9.8205	9.3659	11.091	9.9334	9.8246	9.5476	9.2094	9.079	8.9949	10.056	9.6521	9.4596	9.904	11.145	10.045	10.173	9.935	10.611	11.997	10.439	11.015	10.278	9.8364	10.587	12.25	11.526	9.152	9.1713	9.4603	10.193	11.11	9.3976	9.6599	10.651
	10.476	10.981	9.5993	9.5606	10.605	9.8132	10.262	8.2008	9.5468	8.8755	9.5231	9.4796	9.2031	9.5282	10.897	8.6074	8.6197	9.6727	11.735	9.6777	10.38	10.608	8.6714	10.994	10.643	9.866	9.8536	10.859	9.1107	10.067	10.651	9.691	10.258	10.446	9.8582	9.8556	11.179	11.064	8.7129	9.6876	10.332	8.6351	8.5754	9.3387	9.6175	9.7899	9.5949	10.021	9.4459
	9.1741	10.992	9.2199	9.1072	9.9333	10.115	10.789	10.893	8.7123	10.982	10.011	10.172	8.6396	8.3064	10.54	9.4845	9.8001	9.6712	9.5288	10.718	11.74	9.2512	10.45	8.8607	10.851	10.214	10.797	9.1308	10.836	8.3102	10.838	9.9778	10.108	10.462	10.479	10.382	10.643	10.862	10.165	10.178	10.504	7.5642	10.849	10.522	9.277	10.691	10.525	10.521	10.784
	9.0929	10.31	10.764	10.043	9.3411	8.5254	9.6666	10.114	9.6615	9.9654	8.9053	8.7236	9.191	11.206	10.522	10.909	12.544	10.43	10.64	9.57	10.203	10.167	9.5328	8.4496	10.133	9.1117	8.9266	9.8325	9.8565	9.2946	10.869	10.586	10.487	10.325	8.5216	11.047	9.3698	8.0311	12.361	11.461	10.193	10.295	10.974	10.332	11.049	10.098	9.8641	8.4189	9.7965
	9.0535	9.6439	10.665	9.8352	10.282	10.627	9.7278	9.5642	10.398	10.068	8.6206	10.871	10.425	10.011	11.443	10.281	9.4822	10.562	10.447	10.635	10.168	10.496	9.7321	9.2409	9.0876	9.6431	10.912	8.1143	11.063	10.13	9.8574	9.6548	9.7065	9.3601	9.8222	9.8456	10.077	9.4801	8.9819	10.894	12.198	10.22	9.8777	9.5706	11.65	12.586	10.665	10.651	10.462
	11.012	9.5949	9.3067	10.834	11.115	9.6029	10.572	9.7899	10.446	10.699	10.529	9.2723	11.276	8.3548	10.347	10.483	11.388	9.9589	9.8934	9.26	9.6001	9.9471	9.9897	8.9197	9.8248	10.195	9.7193	10.476	8.9069	8.0518	10.357	10.694	10.153	9.7175	12.19	9.1662	10.165	10.309	8.4701	10.407	8.1882	10.64	8.8086	9.957	10.457	8.7413	10.985	11.007	9.5726
	10.405	9.7007	7.2266	11.762	9.6503	11.047	11.62	10.679	9.1698	10.843	11.873	10.111	10.09	8.8093	8.7504	9.0133	10.955	10.463	9.811	11.823	9.1192	8.8216	10.839	10.113	9.5009	8.2396	9.2898	10.414	10.613	9.3353	8.921	11.218	8.9499	9.9889	9.2789	10.131	10.453	9.7301	10.871	9.9525	10.857	10.465	10.228	10.031	10.121	9.342	9.0545	9.4521	9.0042
	7.9894	9.8682	8.9024	12.645	11.051	10.198	10.802	10.074	9.5118	9.7821	8.9825	10.087	9.3654	8.919	10.311	10.644	9.4673	10.47	10.786	9.8535	9.7507	10.63	10.26	10.703	11.793	8.5722	10.294	9.8526	10.12	9.3845	10.513	11.749	11.382	9.9247	9.9151	9.2748	9.8779	9.7577	9.3845	9.5473	8.9873	8.2353	9.5614	11.672	9.4767	9.0428	9.8693	9.8037	10.334
	10.017	10.21	10.873	8.9065	9.548	10.806	8.8966	8.2077	10.171	9.1128	11.064	9.6415	9.372	11.55	9.7779	9.6848	9.0008	9.5496	9.7272	9.0666	10.17	9.5903	10.476	10.085	9.8653	10.291	11.098	9.433	10.495	10.046	10.674	8.4415	10.137	10.419	11.246	10.616	10.724	11.49	8.8555	10.622	10.778	9.4304	10.334	9.2682	8.3306	9.0085	9.4615	11.399	8.4268
	8.4304	9.3889	9.7487	8.3578	10.522	11.881	10.954	10.078	11.918	10.25	10.001	7.7206	9.5556	8.8276	9.3122	10.479	10.732	9.3404	7.7384	9.1191	10.856	9.6434	10.743	9.579	9.4913	10.327	8.8283	10.107	11.127	11.849	11.127	8.7655	9.591	9.9932	9.4989	8.6343	9.7676	10.293	10.341	8.7669	9.7786	10.552	9.343	9.5316	10.441	12.073	9.2473	10.284	9.0649
	9.9866	9.0189	10.523	10.134	11.008	9.5206	9.826	9.5184	10.731	8.2941	10.678	10.456	9.5699	9.7293	11.085	10.404	9.4604	9.6465	11.322	10.676	8.6828	9.3013	10.329	10.817	8.1104	10.466	8.5965	11.218	11.808	8.9031	9.5872	9.7325	8.551	9.9623	9.6889	12.11	11.947	10.055	10.049	9.8152	10.446	10.642	11.01	9.9588	9.9419	9.4967	10.798	9.6021	9.9243
	10.13	9.3778	10.331	9.3698	10.165	10.344	9.3068	9.4591	9.5956	9.5134	8.4316	8.7703	10.51	8.6756	9.6743	11.03	9.2335	9.7209	10.096	9.3914	9.223	9.8146	8.9029	9.1602	11.824	8.9704	11.418	8.5684	10.356	10.46	10.821	9.7369	10.185	10.056	10.193	10.257	9.9822	9.5767	10.141	10.83	10.085	10.717	9.9174	11.03	10.183	8.4079	9.8735	9.1119	9.8433
[truncated: 11 more columns]

## Sheet: Noise 0.1
The four implanted modules are colored in blue and green
Condition	1						2						3						4						5						6						7						8						9
Time-point	1	2	3	4	5	6	1	2	3	4	5	6	1	2	3	4	5	6	1	2	3	4	5	6	1	2	3	4	5	6	1	2	3	4	5	6	1	2	3	4	5	6	1	2	3	4	5	6	1
	12.108	13.032	22.88	24.01	25.045	25.953	11.878	12.97	14.902	15.999	17.062	18.132	13.193	14.088	14.311	13.036	12.02	11.239	10.629	9.9084	8.6159	11.185	9.9186	11.22	9.1074	10.262	10.303	9.7327	9.4426	8.9648	10.364	10.408	8.546	9.4931	9.1931	10.951	10.316	10.362	10.225	9.2396	10.674	9.6632	10.648	11.795	11.685	9.7139	9.1089	10.421	11.019
	14.194	15.124	25.042	26.029	27.169	27.82	13.605	14.553	16.579	17.65	18.509	19.422	10.403	11.499	11.377	10.649	9.5592	8.4781	9.995	9.3587	9.2695	9.1944	9.9372	10.467	10.803	9.1376	9.738	10.763	11.249	9.6777	10.182	9.8176	10.88	8.412	9.6409	9.3132	9.6426	11.081	11.538	10.061	11.475	10.452	9.2025	10.986	8.6385	9.9374	11.118	9.808	9.8329
	7.8331	8.7014	18.794	19.803	20.686	21.697	11.252	12.055	14.155	15.128	16.112	17.098	11.411	12.451	12.369	11.627	10.233	9.3088	9.5351	9.9774	9.8864	9.6402	9.9042	9.8237	11.916	11.079	9.464	10.437	11.348	9.1772	10.061	9.737	8.5942	9.8084	9.67	10.887	9.159	10.271	9.5953	10.753	11.463	8.9446	10.987	9.7496	10.459	9.2786	9.2039	11.048	11.158
	7.4333	8.513	18.449	19.49	20.611	21.57	14.123	14.996	17.039	18.159	19.019	19.998	8.4865	9.6824	9.6601	8.7647	7.7191	6.7141	9.0553	10.616	9.3328	10.438	10.314	11.332	10.368	10.566	11.228	10.58	11.921	9.4642	10.159	9.4726	10.65	9.3487	10.112	9.9029	9.3572	10.035	10.189	10.522	11.006	9.7308	9.8358	10.355	9.7508	10.563	11.249	10.659	9.6155
	12.353	13.473	23.417	24.256	25.393	26.418	13.979	14.926	16.759	17.878	18.68	19.963	10.947	11.776	11.797	10.752	9.7819	8.9269	10.896	10.789	8.6398	10.141	9.8216	10.135	10.105	10.468	9.8703	11.269	10.213	8.9785	11.08	9.6789	10.654	11.522	11.524	9.7141	10.428	10.915	9.7908	7.7371	11.027	9.8012	10.494	10.737	10.506	12.126	11.615	10.483	9.3031
	12.914	13.801	24.003	24.827	25.913	27.031	8.2629	9.1884	11.389	12.136	13.425	14.28	8.1409	9.1974	9.366	8.2794	7.1937	6.3708	10.302	10.668	9.5877	10.25	10.898	9.2437	12.496	9.7541	10.042	11.208	11.416	9.8635	9.7085	11	10.301	9.9705	11.056	10.335	10.68	10.662	11.389	10.132	9.5843	11.172	9.7499	8.9998	10.275	11.222	9.2163	10.912	8.6041
	9.1218	9.9176	19.993	21.067	22.07	22.953	12.728	13.697	15.67	16.645	17.638	18.785	12.384	13.417	13.503	12.581	11.379	10.463	10.594	10.573	9.9785	10.129	11.813	11.17	10.245	11.46	9.3885	10.028	9.6071	11.107	11.132	11.473	10.804	11.246	9.9072	10.76	11.17	9.7866	9.8301	10.073	10.338	10.102	9.9198	9.007	9.7639	9.3528	10.227	8.5944	10.694
	12.156	13.048	23.205	24.039	25.229	26.174	8.9	10.113	11.957	13.072	14.186	15.017	10.481	11.605	11.752	10.632	9.6334	8.8511	9.9298	11.726	10.913	10.375	9.1035	9.8934	11.511	9.6448	10.417	9.4734	10.863	10.052	9.7533	10.568	10.001	11.204	10.295	11.297	8.8605	10.715	10.504	9.7495	10.54	10.476	10.731	11.473	9.5361	10.853	10.01	10.521	9.4601
	9.1881	10.189	20.47	21.305	22.225	23.468	9.9388	10.769	12.789	13.844	14.668	15.663	11.687	12.805	12.888	11.845	10.88	9.6454	8.7896	9.2479	10.411	10.226	11.021	9.689	11.006	12.532	10.588	10.405	11.065	11.022	9.1215	11.415	10.904	10.753	11.247	9.6249	10.05	11.348	9.6236	9.1321	10.244	10.102	9.7243	9.9338	10.28	10.839	10.474	10.318	10.491
	7.7904	8.7642	18.8	19.981	20.774	21.81	14.635	15.541	17.568	18.596	19.542	20.485	7.6589	8.3793	8.5268	7.6192	6.4886	5.4715	10.389	10.62	10.251	9.9517	10.745	9.0566	10.133	10.206	9.4563	9.8723	10.24	8.6769	10.907	9.776	10.596	10.781	10.575	10.277	10.759	9.4702	9.999	10.354	10.475	9.4714	10.136	10.007	10.909	11.565	10.993	10.663	10.856
	13.365	14.473	24.183	25.359	26.345	27.311	9.2858	10.179	12.301	13.194	14.426	15.23	9.6349	10.451	10.597	9.4155	8.6108	7.429	9.6482	11.447	8.3951	10.509	10.581	10.379	10.18	9.9235	10.044	9.2211	9.2658	10.209	10.473	10.631	11.175	11.365	11.421	10.091	11.881	11.085	10.314	9.6373	9.2168	10.534	9.7643	10.464	9.7221	11.273	9.9449	9.8931	10.204
	7.787	8.5884	18.626	19.667	20.656	21.84	9.6544	10.801	12.821	13.845	14.594	15.827	10.176	11.362	11.278	10.327	9.2805	8.296	10.175	12.037	10.087	10.359	9.0358	11.028	9.9488	9.9554	10.514	10.678	8.2924	9.741	9.6758	10.835	9.9623	10.259	9.68	9.3023	10.764	9.8327	9.9323	10.248	10.525	10.259	12.327	9.1027	9.9407	9.7735	11.147	9.6189	9.9167
	12.392	13.516	23.433	24.539	25.47	26.414	13.972	15.11	17.235	18.112	19.027	20.216	7.9226	8.8159	9.1162	7.8214	6.9185	5.8017	9.576	10.158	10.479	8.9688	10.036	9.4299	9.4644	10.578	10.285	9.3381	9.8236	10.996	9.0063	9.2855	9.5554	8.753	11.195	10.062	9.5614	10.035	9.9715	11.555	9.6868	9.3661	10.535	10.312	10.84	9.8342	8.3786	9.1894	10.388
	8.0949	9.0502	19.132	20.172	21.02	22.156	13.311	14.23	16.011	17.341	18.251	19.229	12.005	12.872	12.895	11.9	10.858	9.9449	10.794	10.464	10.643	9.0983	10.789	12.005	9.3856	9.2446	9.7282	10.903	10.527	10.978	10.234	9.0065	8.1709	11.132	8.6003	9.9127	9.7352	8.9142	7.7547	10.412	9.0636	11.265	11.31	10.451	10.189	10.523	9.8106	10.337	10.022
	10.339	11.231	21.359	22.355	23.259	24.371	8.7038	9.7599	11.828	12.648	13.804	14.912	7.4406	8.3389	8.2438	7.3435	6.643	5.4876	9.7207	10.525	11.253	10.013	9.2718	9.8881	10.457	10.876	11.381	9.6485	9.3367	10.239	10.445	9.3606	11.092	9.8576	10.946	10.283	10.414	9.3839	9.9033	10.585	10.541	11.309	10.186	9.5057	8.7977	7.5933	10.115	9.7963	9.5877
	11.315	12.378	22.229	23.509	24.106	25.533	13.748	14.795	16.685	17.792	19.064	19.858	9.5317	10.333	10.402	9.4773	8.4412	7.5005	7.2492	10.154	9.0967	10.738	11.476	12.001	9.8407	11.178	10.373	8.6065	10.642	9.3871	10.073	9.683	10.292	9.4085	10.758	9.6064	11.617	9.0099	11.354	9.9159	10.732	11.067	11.223	9.6762	10.678	10.323	9.3842	9.7572	11.623
	11.582	12.436	22.629	23.634	24.734	25.78	10.492	11.668	13.703	14.535	15.47	16.815	7.4965	8.7103	8.474	7.6349	6.467	5.5672	9.9219	10.498	10.273	11.891	11.442	11.536	10.361	11.137	10.252	9.4212	8.8174	10.244	11.012	11.268	8.9739	11.033	10.067	8.0754	10.56	9.9465	9.2747	10.974	9.0548	9.8373	9.9139	11.364	9.4042	11.159	9.8681	9.3688	9.6454
	11.066	11.976	21.928	22.901	23.955	24.862	9.4392	10.341	12.565	13.264	14.408	15.356	9.7446	10.853	10.635	9.8589	8.884	7.6444	10.29	10.791	11.357	11.245	10.514	10.778	11.411	11.284	10.752	10.309	9.2874	10.538	9.8321	9.3372	10.165	12.374	9.8566	10.252	9.7159	9.7813	8.0088	10.172	10.813	8.9321	12.577	10.008	10.118	11.212	10.623	11.193	11.239
	8.6664	9.7685	19.642	20.723	21.59	22.435	11.88	13.152	14.864	16.045	16.976	18.035	9.8332	10.959	11.024	9.9186	8.8953	7.8771	12.137	9.6919	9.1606	8.9958	12.041	9.2541	9.7361	10.688	9.9187	9.8057	8.8099	9.357	10.451	9.8807	10.221	9.9697	10.358	9.4028	9.8474	9.9189	9.0369	9.2416	9.1594	9.2427	11.143	9.8356	10.509	9.7051	10.772	9.7208	9.2712
	11.978	12.957	22.917	23.84	24.881	25.888	14.755	15.8	17.616	18.809	19.562	20.744	9.3991	10.512	10.508	9.37	8.6482	7.6444	9.0643	9.7272	10.416	8.2829	10.835	10.776	10.84	9.6965	8.1659	9.6548	11.749	9.645	9.4101	9.013	11.025	9.8673	10.462	10.136	9.9088	11.144	8.8433	9.7919	11.227	10.739	10.169	9.6631	9.2123	9.6728	11.185	10.522	10.98
	8.9193	9.9911	20.059	20.746	21.852	22.804	11.212	12.159	14.257	15.156	16.219	17.354	13.332	14.597	14.602	13.411	12.292	11.396	11.424	11.497	12.072	10.346	11.383	9.6411	9.753	9.984	9.7388	10.476	10.423	11.048	10.041	10.497	9.8449	9.5141	8.1977	10.88	9.1718	10.279	12.301	10.546	9.0939	9.7064	8.2928	11.94	9.3086	10.379	9.4508	10.176	10.56
	12.345	13.142	23.431	24.238	25.375	26.139	11.976	13.003	14.869	15.8	17.007	18.041	8.8968	9.9236	9.7956	8.9371	7.9479	6.9075	11.778	9.6161	11.092	10.261	10.519	10.745	9.8035	9.7739	10.295	9.6056	7.7403	9.7999	9.3333	11.231	11.048	9.4524	9.4227	8.9684	9.6768	10.884	10.975	9.5003	10.972	9.3888	11.011	11.475	10.277	9.7746	11.451	10.008	10.978
	9.7623	11.139	20.943	22.082	22.892	24.102	13.116	14.125	16.299	17.193	18.173	19.244	7.7326	8.6731	8.6988	7.5831	6.7791	5.7911	10.33	11.132	11.031	9.059	9.9885	9.9817	8.6438	11.121	10.978	10.447	10.264	8.7636	10.405	9.7801	9.4485	10.241	10.898	11.416	10.154	11.043	11.986	10.218	11.438	10.469	10.073	10.543	8.6346	12.128	10.715	10.077	10.107
	9.8594	10.882	20.85	22.049	23.012	24.024	8.0149	9.3464	11.275	12.365	13.324	14.342	9.4524	10.253	10.216	9.5389	8.1665	7.2623	9.8703	10.151	9.6909	9.0483	9.9957	10.373	12.044	10.174	9.7356	11.478	9.3542	10.261	10.087	9.439	10.624	10.278	10.318	8.8052	11.27	11.163	10.352	10.553	9.7529	11.436	12.532	9.501	10.066	10.928	9.6792	9.6519	9.28
	10.132	11.029	21.13	22.15	22.961	24.067	14.006	15.211	17.211	18.102	18.982	20.124	8.4826	9.4124	9.4373	8.6155	7.4777	6.4157	9.3455	10.159	10.894	10.283	10.151	9.7084	7.809	10.156	8.8698	10.204	9.5603	10.409	10.159	8.8634	11.852	11.845	12.11	10.526	10.523	8.9027	9.0901	11.582	10.102	10.433	10.598	11.192	10.845	8.9784	8.9715	11.016	9.8373
	8.2072	9.3334	19.305	20.338	21.301	22.361	14.427	15.549	17.587	18.441	19.459	20.431	12.252	13.237	13.14	12.057	11.25	10.156	9.9404	10.933	10.193	10.738	10.324	10.092	9.6568	11.673	9.7645	11.277	9.8318	9.0339	9.2329	10.619	12.449	9.3444	11.654	9.5335	12.507	10.41	8.8265	9.5486	9.597	9.9042	10.335	9.7709	10.708	9.0544	9.3844	7.5745	11.149
	13.283	14.329	24.416	25.425	26.223	27.255	8.1425	9.3392	11.363	12.442	13.311	14.322	12.714	13.709	13.86	12.657	11.691	10.661	9.8408	10.543	9.6648	10.283	10.115	10.218	10.273	11.278	10.584	11.994	9.8088	10.962	10.791	10.038	10.597	9.8587	10.854	12.549	10.187	8.3073	8.4858	11.696	11.134	9.3371	12.045	12.343	8.9645	9.8663	9.9044	11.055	12.288
	7.2575	8.2375	18.279	19.226	20.334	21.512	8.9325	9.8565	11.76	12.877	13.975	15.015	9.5836	10.393	10.486	9.3447	8.6259	7.6002	11.117	11.983	9.409	9.4373	9.7044	12.054	9.1111	9.3694	9.6196	10.714	9.9201	9.9341	9.6855	9.0738	10.195	10.69	10.751	9.8459	10.089	9.805	9.904	10.188	10.581	10.306	9.8709	10.194	10.3	9.7629	11.215	9.5926	10.933
	13.502	14.498	24.652	25.589	26.88	27.732	10.749	12.028	13.933	14.754	15.809	16.822	12.697	13.584	13.622	12.546	11.768	10.779	10.223	10.792	9.888	10.174	8.4399	9.2545	10.378	10.158	9.443	10.101	9.8486	9.6998	11.298	10.256	11.081	9.7392	10.666	8.8039	9.9	9.1097	11.241	10.837	10.902	10.268	9.9166	11.693	10.672	10.099	10.275	9.9094	9.958
	11.763	12.475	22.749	23.505	24.778	25.546	14.776	16.125	18.136	18.911	20.163	21.038	12.815	13.631	13.619	12.532	11.684	10.783	9.5905	12.069	8.9194	11.261	9.3455	10.399	11.012	10.571	9.4439	10.014	9.5489	10.52	9.9305	10.959	10.152	12.037	11.251	9.6442	10.811	12.124	12.123	10.425	9.8165	10.976	8.9143	10.424	10.659	9.6854	10.027	9.758	10.229
	7.6975	8.6933	18.778	19.782	20.449	21.709	12.591	13.537	15.524	16.556	17.523	18.681	7.9511	8.871	8.9073	7.9785	6.8991	6.0114	10.913	9.3799	11.052	10.977	10.269	9.4783	10.696	11.524	8.4274	9.4721	10.349	10.631	9.4814	10.508	9.6201	9.5056	10.069	11.057	10.801	9.7285	11.272	9.261	9.8571	10.442	10.032	11.498	9.2639	8.9312	8.3728	9.2948	9.15
	11.737	12.504	22.49	23.722	24.495	25.731	12.816	13.73	15.769	16.896	17.917	18.973	9.3182	10.239	10.416	9.6392	8.6605	7.4244	9.6104	11.434	10.469	10.856	10.621	10.619	10.107	12.704	9.8355	8.6915	9.3272	10.268	9.6656	9.875	11.245	9.133	11.328	11.742	11.692	10.046	10.1	9.204	10.722	10.421	10.965	9.8102	9.4272	10.228	8.1173	9.951	11.552
	12.591	13.554	23.496	24.561	25.499	26.481	11.427	12.49	14.419	15.367	16.343	17.536	8.955	10.155	10.143	9.0722	7.8709	6.9199	9.9339	10.182	9.9401	11.231	9.896	10.841	11.231	9.4016	10.36	10.36	10.591	9.1557	10.196	10.547	9.4741	10.033	11.385	9.4811	9.7629	9.5567	9.5337	11.494	11.127	9.9955	10.83	9.8003	9.7571	10.851	7.9099	10.587	9.9562
	12.358	13.734	23.785	24.751	25.643	26.861	14.059	15.046	16.965	18.171	18.949	20.226	9.9535	10.941	10.97	9.8089	8.9116	8.0337	10.395	10.871	10.343	9.3292	10.578	10.718	10.83	10.004	9.6795	11.787	10.535	9.1286	10.681	9.8382	9.3474	10.107	10.575	11.42	9.9905	8.9017	10.245	10.257	12.296	10.585	12.084	9.1628	10.22	9.8052	10.159	9.3796	10.33
	12.947	13.814	24.024	24.73	25.658	26.798	13.871	15.128	17.144	17.827	19.083	19.872	13.414	14.47	14.436	13.532	12.394	11.446	9.19	9.9066	9.7922	9.3499	9.8246	10.166	10.119	10.239	10.853	10.662	10.823	11.26	9.4736	10.73	12.024	10.641	8.8162	9.0206	10.037	8.9107	8.3569	9.1544	10.38	10.174	11.668	10.61	10.765	10.494	8.8818	8.5778	8.7134
	11.179	12.026	22.192	23.187	24.093	24.87	11.924	12.929	14.908	16.061	17.012	18.01	12.68	13.627	13.651	12.586	11.468	10.588	10.839	10.386	8.9018	10.869	11.937	10.55	8.8575	9.8993	8.6168	10.497	9.9019	8.6507	10.789	10.05	8.9652	10.9	9.6843	9.0654	8.9294	9.5697	10.402	9.6762	8.8149	10.596	11.227	9.6526	9.5647	10.633	9.5411	11.604	9.1361
	10.481	11.632	21.713	22.706	23.662	24.539	8.939	9.8775	11.779	12.81	13.693	15.008	8.9774	9.9638	9.9347	8.9269	7.9841	6.9667	9.0991	10.653	9.6012	10.642	8.81	9.3492	10.765	9.7274	9.4507	10.775	8.5841	9.6269	11.863	9.8762	9.5977	10.376	11.55	10.845	9.9371	9.7527	9.868	8.7478	10.401	10.363	11.304	10.558	8.5434	9.6626	10.039	10.032	11.124
	10.343	11.246	21.471	22.521	23.213	24.327	10.531	11.31	13.343	14.358	15.095	16.209	10.296	11.326	11.398	10.474	9.3823	8.2297	9.9212	9.3692	10.98	9.0776	10.192	8.8784	10.386	10.508	11.13	11.143	10.025	10.425	9.7825	10.08	11.382	10.025	10.147	10.473	7.5778	8.9885	10.2	9.7081	10.085	10.661	11.838	9.8918	11.244	10.252	8.7379	11.204	11.02
	11.716	12.501	22.352	23.577	24.54	25.43	12.377	13.45	15.499	16.5	17.575	18.37	9.1284	10.244	10.182	9.2621	8.1773	7.0779	9.1098	10.735	9.1499	9.5638	9.1648	10.979	10.369	8.8996	10.513	10.4	9.8853	10.158	11.53	10.672	10.262	10.622	10.56	10.64	10.749	10.44	10.818	10.194	9.3898	11.112	10.781	9.9558	9.5945	10.192	9.3842	9.7967	9.4583
	7.707	8.7209	18.842	19.737	20.925	21.703	9.5398	10.478	12.381	13.394	14.415	15.491	10.064	11.299	11.14	10.271	9.2958	8.1202	11.223	8.9839	11.336	10.5	10.48	9.3211	9.8486	11.238	9.998	7.2375	9.6085	9.2154	9.5301	9.1585	9.4992	9.64	11.307	10.185	10.482	10.171	10.149	10.249	11.322	10.466	9.3799	10.366	10.187	10.282	8.9589	9.7021	9.3645
	11.076	12.036	22.048	23.079	23.993	25.015	13.282	14.413	16.413	17.274	18.347	19.195	12.111	13.14	13.039	12.129	11.126	10.12	10.69	10.68	8.9658	9.1737	9.35	10.947	9.5896	11.014	12.096	11.551	10.7	9.9785	10.716	9.376	9.7248	11.134	12.958	9.6793	10.106	10.758	11.097	9.6706	10.83	10.793	9.1051	9.9375	9.5468	11.803	10.178	11.649	9.405
	8.7387	9.6029	19.692	20.698	21.588	22.668	11.94	13.052	15.027	16.076	17.043	18.307	12.871	13.839	13.945	12.794	11.93	11.047	11.684	11.982	10.047	10.149	9.6038	10.386	7.7526	9.9546	12.131	10.595	9.1294	9.3459	10.618	11.185	11.883	8.8895	10.187	9.8053	10.023	10.614	11.074	11.344	11.713	12.671	10.348	11.052	9.6797	9.9335	11.995	11.178	9.379
	9.302	10.317	19.929	20.913	22.11	23.043	9.1593	10.292	12.316	13.296	14.283	15.269	12.914	14.042	13.926	12.927	11.932	11.023	9.1215	9.4251	8.2614	9.8884	9.9988	9.3623	11.187	10.283	10.263	11.161	11.93	9.4393	9.5402	11.201	11.361	11.937	11.42	10.546	10.002	9.1571	9.842	11.508	10.292	11.724	10.577	11.369	10.738	10.244	11.747	9.5203	10.055
	9.3382	10.244	20.193	21.204	22.448	23.198	14.667	15.645	17.664	18.763	19.75	20.662	10.101	11.073	11.066	10.117	9.0209	7.9268	10.326	9.7857	10.811	9.7902	9.1436	9.7772	10.268	11.006	9.0838	8.7345	11.933	11.017	9.8227	9.3098	10.404	10.546	9.924	9.2874	10.93	11.16	9.0634	11.385	10.853	9.6642	10.842	9.3623	9.5181	11.299	11.348	8.6111	10.717
	12.96	14.039	24.027	24.942	25.987	27.164	9.7518	10.631	12.629	13.418	14.668	15.75	11.718	12.828	12.885	11.902	10.957	9.632	11.083	10.614	11.436	9.7918	8.7799	9.5509	9.9764	9.5033	11.02	9.1273	11.697	9.8784	10.244	8.8209	9.9846	10.352	10.248	12.159	11.138	8.869	10.52	11.309	10.002	8.5515	10.582	11.068	10.253	11.151	9.0812	10.949	11.445
	10.221	11.156	21.127	21.954	22.975	24.104	8.14	9.2426	11.047	12.411	13.209	14.277	8.1681	9.1227	9.2728	8.2485	7.3417	6.1753	9.9332	11.305	11.767	10.338	9.7813	10.02	9.3173	10.698	8.7797	11.741	9.8106	9.7522	11.4	9.9188	11.571	11.348	9.8347	11.154	8.3524	10.878	10.86	10.513	9.6851	9.8177	9.326	9.6733	11.546	9.5969	9.3862	10.296	10.747
	10.997	11.947	21.752	22.754	23.971	24.957	13.145	14.057	15.988	17.052	17.924	19.097	9.7014	10.623	10.711	9.5858	8.5296	7.5687	12.631	9.3278	9.8369	10.108	9.8452	9.2895	11.638	9.5272	9.7967	9.8405	12.208	11.766	9.2145	9.7629	10.413	9.7094	10.248	8.6966	9.0581	9.5467	9.9987	10.229	10.887	9.3611	9.7141	9.6206	10.185	9.7402	12.074	10.404	8.4868
	13.67	14.616	24.538	25.601	26.755	27.342	10.933	11.969	14.103	15.174	15.857	17.233	7.149	8.1896	8.061	7.1695	6.2585	5.2325	8.8324	10.845	10.657	10.752	11.287	9.4623	8.8448	10.953	10.626	10.183	9.9473	9.998	9.6119	9.2439	7.8045	10.133	10.183	10.798	10.66	10.144	9.0897	10.453	8.9586	9.7944	9.3542	10.172	10.597	7.9585	9.4574	9.3017	9.717
	9.8796	10.744	20.968	21.902	22.725	23.883	10.992	11.838	13.892	14.898	15.802	16.741	12.639	13.374	13.483	12.52	11.442	10.416	8.8412	10.284	9.6904	10.879	10.11	11.472	8.5611	10.83	11.544	11.258	9.0461	9.9502	10.228	10.254	10.662	10.068	10.123	11.222	9.8621	11.032	9.8087	11.317	9.978	11.954	9.5421	9.2975	10.71	10.571	10.032	10.406	11.514
	11.593	12.712	22.72	23.803	24.771	25.585	14.597	15.599	17.494	18.378	19.561	20.504	10.473	11.399	11.516	10.252	9.4544	8.3928	10.126	10.101	10.633	7.3225	10.5	10.705	8.6551	10.133	11.391	9.9035	9.7534	10.495	8.5877	9.6255	10.136	10.971	10.23	11.571	11.741	9.3332	10.685	10.591	8.849	11.501	10.397	9.8358	9.4688	9.9295	9.8035	10.178	11.846
	10.885	10.548	9.3627	9.1159	10.09	10.203	10.622	9.4709	7.9399	9.9883	11.382	11.244	9.9113	9.1149	8.8391	10.423	12.501	9.9718	-9.1083	-10.032	-19.88	-21.01	-22.045	-22.953	-14.108	-15.032	-24.88	-26.01	-27.045	-27.953	-10.193	-11.088	-11.311	-10.036	-9.0204	-8.2389	9.8377	10.921	9.8923	9.406	11.051	10.361	9.7116	9.7629	11.047	10.657	10.245	10.759	8.716
	11.1	10.142	10.404	10.22	11.145	9.4529	10.215	10.178	11.53	9.5375	11.083	10.251	9.5642	10.118	9.816	8.5549	9.3762	9.1551	-11.194	-12.124	-22.042	-23.029	-24.169	-24.82	-16.194	-17.124	-27.042	-28.029	-29.169	-29.82	-7.4035	-8.4994	-8.3768	-7.6489	-6.5592	-5.4781	11.187	11.324	10.104	10.526	12.834	9.5683	10.884	10.984	9.7865	10.341	9.8498	9.4576	10.822
	8.3636	11.931	10.804	10.773	10.023	9.3471	9.4805	10.989	9.7563	8.8426	9.4737	10.09	10.779	9.9835	10.354	10.05	10.045	10.11	-4.8331	-5.7014	-15.794	-16.803	-17.686	-18.697	-9.8331	-10.701	-20.794	-21.803	-22.686	-23.697	-8.4106	-9.4509	-9.3687	-8.6267	-7.2334	-6.3088	10.269	10.292	10.632	9.8318	10.239	9.0022	9.9994	10.444	9.0925	9.8776	11.06	10.109	10.256
	11.781	11.498	10.085	10.757	10.359	11.978	11.43	10.324	10.462	10.633	10.19	9.59	10.878	9.8314	11.298	9.0607	11.2	10.39	-4.4333	-5.513	-15.449	-16.49	-17.611	-18.57	-9.4333	-10.513	-20.449	-21.49	-22.611	-23.57	-5.4865	-6.6824	-6.6601	-5.7647	-4.7191	-3.7141	11.434	10.912	9.9816	11.431	11.167	9.9348	8.9091	10	10.014	10.733	10.129	11.035	9.0566
	9.7809	7.7288	8.6536	10.825	9.6412	11.458	8.7765	9.8304	10.831	8.3405	9.9427	8.4057	9.2191	11.065	9.9405	10.975	9.3104	10.183	-9.3531	-10.473	-20.417	-21.256	-22.393	-23.418	-14.353	-15.473	-25.417	-26.256	-27.393	-28.418	-7.947	-8.7761	-8.7971	-7.7519	-6.7819	-5.9269	11.049	10.616	9.6862	9.3862	10.762	11.244	8.925	11.312	10.723	9.6664	11.567	10.714	10.495
	10.31	9.2796	9.9539	11.886	9.9845	11.239	11.382	9.5957	9.4359	9.8021	10.098	9.6134	11.999	10.055	10.848	10.666	10.804	11.665	-9.9144	-10.801	-21.003	-21.827	-22.913	-24.031	-14.914	-15.801	-26.003	-26.827	-27.913	-29.031	-5.1409	-6.1974	-6.366	-5.2794	-4.1937	-3.3708	9.5705	10.336	9.7661	11.023	10.648	11.635	11.615	10.103	11.872	11.608	9.9719	8.8174	9.5666
	10.768	11.304	11.413	8.9789	8.658	10.068	8.687	10.504	11.066	10.077	10.521	9.9637	10.798	10.044	10.904	10.213	10.489	10.988	-6.1218	-6.9176	-16.993	-18.067	-19.07	-19.953	-11.122	-11.918	-21.993	-23.067	-24.07	-24.953	-9.3844	-10.417	-10.503	-9.5805	-8.379	-7.4635	9.5896	11.628	10.622	10.836	11.052	9.4015	9.2981	9.4952	11.217	9.6912	11.39	10.606	11.783
	10.017	10.769	10.585	10.441	10.11	9.661	9.7485	9.7031	11.604	10.44	9.9357	10.634	9.7205	10.989	9.4169	9.1138	9.5713	10.474	-9.1562	-10.048	-20.205	-21.039	-22.229	-23.174	-14.156	-15.048	-25.205	-26.039	-27.229	-28.174	-7.4807	-8.6046	-8.7516	-7.6323	-6.6334	-5.8511	9.3538	11.617	10.636	10.091	10.28	10.959	11.471	9.2068	10.934	10.658	10.393	10.512	10.246
	10.16	9.141	10.774	11.976	9.1732	11.562	10.064	10.37	10.459	11.277	9.1923	10.932	8.0821	9.0048	10.025	12.003	11.225	11.918	-6.1881	-7.1886	-17.47	-18.305	-19.225	-20.468	-11.188	-12.189	-22.47	-23.305	-24.225	-25.468	-8.6873	-9.8051	-9.8882	-8.8453	-7.8805	-6.6454	10.021	10.558	12.063	10.216	10.699	10.362	9.2837	11.291	10.569	9.9469	9.8881	11.935	10.497
	10.982	9.2103	11.067	10.41	11.616	10.492	10.109	9.0842	9.629	11.092	9.4564	11.511	10.966	8.3731	12.249	11.673	10.268	10.809	-4.7904	-5.7642	-15.8	-16.981	-17.774	-18.81	-9.7904	-10.764	-20.8	-21.981	-22.774	-23.81	-4.6589	-5.3793	-5.5268	-4.6192	-3.4886	-2.4715	9.3117	10.465	8.5639	10.394	11.653	11.271	10.231	9.8248	9.2051	10.312	8.6956	9.5467	8.6611
	10.455	11.785	11.595	10.231	8.6213	9.46	12.739	12.183	10.032	10.325	8.8364	9.435	10.151	10.121	11.803	10.362	11.658	9.6606	-10.365	-11.473	-21.183	-22.359	-23.345	-24.311	-15.365	-16.473	-26.183	-27.359	-28.345	-29.311	-6.6349	-7.4513	-7.5974	-6.4155	-5.6108	-4.429	9.4293	10.558	9.0975	11.187	9.9012	9.2795	8.754	10.497	10.655	10.65	10.269	9.79	11.86
	10.754	10.075	10.559	10.338	11.175	9.9485	10.489	8.5691	9.7336	10.574	9.623	9.8917	10.535	9.9685	9.863	11.434	9.8698	9.6607	-4.787	-5.5884	-15.626	-16.667	-17.656	-18.84	-9.787	-10.588	-20.626	-21.667	-22.656	-23.84	-7.1757	-8.3619	-8.2776	-7.3269	-6.2805	-5.296	10.247	9.7935	11.338	10.686	9.4008	10.683	10.625	10.054	10.376	10.211	9.6986	11.057	10.13
	9.6628	9.5787	10.104	9.3854	9.5078	10.862	9.2233	10.647	9.9019	10.92	11.219	9.8154	10.331	9.8926	9.1404	9.5115	10.988	10.502	-9.3922	-10.516	-20.433	-21.539	-22.47	-23.414	-14.392	-15.516	-25.433	-26.539	-27.47	-28.414	-4.9226	-5.8159	-6.1162	-4.8214	-3.9185	-2.8017	10.94	9.5344	8.3382	9.9835	10.683	10.358	9.0782	11.689	9.9508	10.76	8.5613	11.328	8.931
	11.182	12.343	10.363	11.185	9.5337	7.8635	11.22	10.415	11.143	7.6045	10.043	10.032	9.2221	10.007	8.4663	9.5586	10.057	9.9189	-5.0949	-6.0502	-16.132	-17.172	-18.02	-19.156	-10.095	-11.05	-21.132	-22.172	-23.02	-24.156	-9.0045	-9.8718	-9.8952	-8.9005	-7.8582	-6.9449	11.638	9.2382	11.045	9.8018	9.7912	10.261	11.754	9.7126	8.9453	9.717	11.053	9.679	10.009
	12.346	10.425	9.9621	11.027	9.7192	10.039	9.2639	8.803	12.657	10.175	10.62	10.749	10.588	10.407	10.335	10.351	10.681	10.411	-7.3387	-8.2307	-18.359	-19.355	-20.259	-21.371	-12.339	-13.231	-23.359	-24.355	-25.259	-26.371	-4.4406	-5.3389	-5.2438	-4.3435	-3.643	-2.4876	10.024	8.5669	11.739	10.418	10.575	9.4371	9.1119	8.3245	9.2509	8.2395	11.117	9.2141	8.6395
	10.758	9.5254	9.6165	10.861	10.169	8.4957	9.3892	9.8815	10.258	9.0834	8.5717	8.9544	10.424	9.5449	8.3285	10.651	10.74	11.317	-8.3147	-9.3785	-19.229	-20.509	-21.106	-22.533	-13.315	-14.378	-24.229	-25.509	-26.106	-27.533	-6.5317	-7.3326	-7.4022	-6.4773	-5.4412	-4.5005	9.434	10.526	11.583	12.708	9.5734	11.252	11.724	9.853	10.085	9.2159	8.5173	9.5985	10.158
	11.472	10.923	10.106	8.8387	10.171	8.6251	9.3697	10.633	9.4475	10.758	9.5326	10.667	7.8261	9.7499	9.4335	10.357	10.419	9.9933	-8.5822	-9.4358	-19.629	-20.634	-21.734	-22.78	-13.582	-14.436	-24.629	-25.634	-26.734	-27.78	-4.4965	-5.7103	-5.474	-4.6349	-3.467	-2.5672	10.648	10.323	9.652	10.298	9.0175	11.408	9.8432	9.6651	11.976	8.7493	9.4501	10.436	10.807
	10.704	12.676	9.9746	8.6509	9.9771	10.425	10.429	10.769	10.825	9.6154	9.7719	11.183	9.3047	10.304	8.6911	9.1509	10.461	8.6998	-8.0664	-8.9765	-18.928	-19.901	-20.955	-21.862	-13.066	-13.976	-23.928	-24.901	-25.955	-26.862	-6.7446	-7.8531	-7.6345	-6.8589	-5.884	-4.6444	10.489	9.5379	9.0473	10.201	9.2219	10.426	10.923	12.001	10.555	9.6473	12.097	10.215	10.558
	8.5633	10.417	10.219	11.36	9.9605	10.027	9.5036	8.3232	10.736	11.849	9.797	11.993	9.6771	12.313	9.7108	10.196	10.835	10.088	-5.6664	-6.7685	-16.642	-17.723	-18.59	-19.435	-10.666	-11.768	-21.642	-22.723	-23.59	-24.435	-6.8332	-7.9591	-8.0245	-6.9186	-5.8953	-4.8771	9.3024	9.438	9.5902	9.8735	11.207	10.376	10.316	10.363	11.833	11.19	11.893	10.373	10.012
	8.9515	10.472	9.9509	11.628	10.015	9.4317	10.184	9.7712	9.7659	10.373	11.316	10.022	9.8198	9.4994	12.179	10.342	10.822	10.591	-8.9782	-9.9569	-19.917	-20.84	-21.881	-22.888	-13.978	-14.957	-24.917	-25.84	-26.881	-27.888	-6.3991	-7.5118	-7.5082	-6.37	-5.6482	-4.6444	10.216	9.2132	9.8871	9.5224	10.085	10.087	11.209	9.0808	9.554	8.6032	11.275	9.7827	9.8937
	9.9645	9.7543	10.366	11.631	10.93	10.353	9.5236	8.5712	11.912	10.23	9.064	9.8739	10.657	9.7485	9.401	8.8669	9.7444	9.0679	-5.9193	-6.9911	-17.059	-17.746	-18.852	-19.804	-10.919	-11.991	-22.059	-22.746	-23.852	-24.804	-10.332	-11.597	-11.602	-10.411	-9.2922	-8.3956	10.295	11.259	11.602	9.9868	9.6371	10.709	10.44	10.616	9.6891	10.134	9.3302	9.7075	9.1022
	10.149	9.2906	10.78	10.205	10.233	9.3901	10.267	9.9351	10.476	10.696	10.871	11.067	11.245	10.695	8.9076	9.8526	10.499	9.7612	-9.3449	-10.142	-20.431	-21.238	-22.375	-23.139	-14.345	-15.142	-25.431	-26.238	-27.375	-28.139	-5.8968	-6.9236	-6.7956	-5.9371	-4.9479	-3.9075	12.241	10.711	10.414	9.5591	10.284	10.467	10.46	10.305	11.243	10.142	10.37	8.6314	9.6958
	9.8089	9.3418	12.286	9.3548	10.875	9.7299	12.081	10.662	10.286	9.8608	10.299	9.1156	9.326	10.817	9.17	9.4702	8.7286	11.688	-6.7623	-8.1393	-17.943	-19.082	-19.892	-21.102	-11.762	-13.139	-22.943	-24.082	-24.892	-26.102	-4.7326	-5.6731	-5.6988	-4.5831	-3.7791	-2.7911	10.512	8.7407	9.8489	11.383	10.585	9.269	10.86	11.208	9.7014	10.131	10.792	9.485	10.589
	10.779	9.8614	10.878	8.6516	9.476	10.512	8.7675	9.9849	11.233	10.064	9.0261	9.2838	9.1385	10.274	10.134	10.35	10.896	11.768	-6.8594	-7.8821	-17.85	-19.049	-20.012	-21.024	-11.859	-12.882	-22.85	-24.049	-25.012	-26.024	-6.4524	-7.2526	-7.2155	-6.5389	-5.1665	-4.2623	10.982	9.7005	10.644	9.4585	10.814	9.056	9.1621	10.373	10.991	11.325	9.6934	9.2845	8.2638
	12.344	9.9046	11.711	10.225	10.263	10.657	9.1394	11.303	11.591	9.8001	9.2521	9.3713	10.654	9.6535	10.292	10.355	10.634	9.6837	-7.1321	-8.0291	-18.13	-19.15	-19.961	-21.067	-12.132	-13.029	-23.13	-24.15	-24.961	-26.067	-5.4826	-6.4124	-6.4373	-5.6155	-4.4777	-3.4157	11.217	9.7051	9.3983	10.064	11.961	9.0912	9.6742	10.018	11.222	9.5093	10.793	11.661	9.3221
	7.5249	9.5324	9.8148	10.203	10.132	11.525	9.2542	10.493	9.2993	9.9086	11.092	11.08	10.266	10.52	9.9227	9.7393	10.996	10.68	-5.2072	-6.3334	-16.305	-17.338	-18.301	-19.361	-10.207	-11.333	-21.305	-22.338	-23.301	-24.361	-9.2516	-10.237	-10.14	-9.0574	-8.2504	-7.1563	9.0701	9.4912	10.488	9.2972	9.7784	10.564	9.3902	10.275	9.4703	10.009	10.461	10.14	10.521
	10.672	10.365	11.236	10.819	10.744	9.7923	10.775	10.007	10.328	11.665	10.631	11.017	10.196	9.8374	11.24	10.32	9.3058	10.207	-10.283	-11.329	-21.416	-22.425	-23.223	-24.255	-15.283	-16.329	-26.416	-27.425	-28.223	-29.255	-9.7142	-10.709	-10.86	-9.6566	-8.6912	-7.6606	10.2	10.16	8.9413	10.212	10.3	10.4	9.4457	10.513	9.5828	11.125	10.672	11.193	10.03
	12.018	11.375	11.2	11.43	9.3607	9.5792	9.5723	11.43	8.9314	9.536	10.624	10.268	10.827	9.7916	10.926	9.9269	10.166	12.182	-4.2575	-5.2375	-15.279	-16.226	-17.334	-18.512	-9.2575	-10.238	-20.279	-21.226	-22.334	-23.512	-6.5836	-7.3928	-7.4857	-6.3447	-5.6259	-4.6002	9.9527	7.9919	11.733	9.6177	11.234	9.4139	10.896	10.254	10.011	11.114	10.425	10.485	11.085
	9.8183	10.39	10.087	10.103	8.9194	9.8709	9.1917	11.178	10.463	9.3805	9.2236	11.809	11.228	8.3937	8.454	9.8212	10.749	11.101	-10.502	-11.498	-21.652	-22.589	-23.88	-24.732	-15.502	-16.498	-26.652	-27.589	-28.88	-29.732	-9.6968	-10.584	-10.622	-9.5465	-8.768	-7.7791	10.619	9.6933	10.81	8.9433	11.261	10.616	8.4219	8.6365	10.105	8.8871	10.599	10.498	11.348
	9.9034	10.735	9.3808	9.5025	9.2716	9.9965	9.9359	10.132	11.384	8.4644	10.785	10.223	10.169	10.717	8.7005	11.421	9.8421	8.8748	-8.7635	-9.4754	-19.749	-20.505	-21.778	-22.546	-13.763	-14.475	-24.749	-25.505	-26.778	-27.546	-9.8149	-10.631	-10.619	-9.5318	-8.6842	-7.7829	9.9004	10.012	11.297	10.771	11.582	9.5208	10.371	11.398	10.137	8.6583	8.8197	9.7296	11.217
	11.779	11.685	10.974	10.553	9.1954	9.8991	10.274	11.619	10.578	9.5002	11.51	10.796	9.7274	10.857	9.2657	8.6292	11.287	11.223	-4.6975	-5.6933	-15.778	-16.782	-17.449	-18.709	-9.6975	-10.693	-20.778	-21.782	-22.449	-23.709	-4.9511	-5.871	-5.9073	-4.9785	-3.8991	-3.0114	9.603	10.777	10.438	8.3957	10.161	10.444	9.0839	9.9011	9.5403	10.345	11.639	9.452	8.4436
	9.5658	9.0137	9.6815	10.599	10.327	9.0142	10.997	11.589	10.97	9.3207	12.149	9.51	8.5549	9.3084	11.746	10.801	9.0597	11.346	-8.7371	-9.5041	-19.49	-20.722	-21.495	-22.731	-13.737	-14.504	-24.49	-25.722	-26.495	-27.731	-6.3182	-7.2391	-7.4155	-6.6392	-5.6605	-4.4244	10.739	9.7881	10.19	10.171	9.6467	11.132	9.3289	10.048	11.341	9.273	8.3301	9.4353	11.033
	10.966	12.836	9.5602	8.9996	11.594	11.099	10.555	11.757	11.089	8.8375	10.425	8.2163	9.9248	10.106	9.4024	10.38	10.628	9.0797	-9.5908	-10.554	-20.496	-21.561	-22.499	-23.481	-14.591	-15.554	-25.496	-26.561	-27.499	-28.481	-5.955	-7.155	-7.1431	-6.0722	-4.8709	-3.9199	11.225	10.286	10.038	10.112	11.454	10.42	10.056	10.5	11.19	9.5637	10.221	8.6073	11.272
	11.037	9.7072	11.407	11.109	8.4562	9.4932	10.636	9.5153	11.626	10.732	10.092	10.137	10.183	9.3715	9.5031	10.158	9.5623	10.552	-9.358	-10.734	-20.785	-21.751	-22.643	-23.861	-14.358	-15.734	-25.785	-26.751	-27.643	-28.861	-6.9535	-7.9406	-7.9701	-6.8089	-5.9116	-5.0337	10.135	10.578	9.7305	10.032	11.259	12.282	10.993	9.6618	10.603	11.879	11.179	8.3554	10.304
	10.73	10.891	10.358	10.566	10.045	10.806	10.688	10.824	12.18	8.7656	10.468	11.056	9.5156	8.9757	10.163	9.048	10.774	9.6016	-9.9465	-10.814	-21.024	-21.73	-22.658	-23.798	-14.947	-15.814	-26.024	-26.73	-27.658	-28.798	-10.414	-11.47	-11.436	-10.532	-9.3942	-8.4455	9.6012	10.108	10.479	10.548	9.2724	10.313	10.98	9.9929	10.354	11.388	12.071	10.534	11.196
	7.9895	11.576	10.444	10.647	9.8386	11.576	9.796	9.6432	9.0082	10.349	10.43	9.7186	11.075	10.64	10.469	10.119	9.8522	8.6352	-8.1787	-9.0261	-19.192	-20.187	-21.093	-21.87	-13.179	-14.026	-24.192	-25.187	-26.093	-26.87	-9.6799	-10.627	-10.651	-9.5862	-8.468	-7.5877	10.329	10.309	9.2006	10.682	10.897	10.299	11.289	9.3191	11.433	12.015	9.6012	11.525	11.112
	9.4701	9.9447	9.5721	10.219	11.182	10.914	11.016	10.564	11.52	10.194	11.652	8.5602	10.495	10.953	10.008	10.615	10.023	9.8232	-7.4811	-8.6322	-18.713	-19.706	-20.662	-21.539	-12.481	-13.632	-23.713	-24.706	-25.662	-26.539	-5.9774	-6.9638	-6.9347	-5.9269	-4.9841	-3.9667	10.822	9.7514	8.9653	11.269	11.659	10.554	10.507	10.517	10.15	10.091	10.232	10.285	9.985
	12.04	9.8261	10.29	10.792	10.158	10.61	9.9713	10.833	10.341	10.337	9.9934	10.681	10.591	10.986	9.6155	9.6608	9.6031	9.9013	-7.3435	-8.2463	-18.471	-19.521	-20.213	-21.327	-12.343	-13.246	-23.471	-24.521	-25.213	-26.327	-7.2958	-8.3261	-8.398	-7.4736	-6.3823	-5.2297	9.4527	10.046	9.4744	9.8504	10.435	8.9609	9.9304	10.008	9.2264	10.143	9.9857	9.9277	10.388
	9.2769	10.752	9.6652	11.407	10.385	9.4216	10.143	12.197	10.991	9.367	9.2535	9.7165	11.568	8.4159	10.025	10.195	9.3868	10.314	-8.7161	-9.5014	-19.352	-20.577	-21.54	-22.43	-13.716	-14.501	-24.352	-25.577	-26.54	-27.43	-6.1284	-7.2441	-7.1816	-6.2621	-5.1773	-4.0779	11.224	10.939	11.532	9.5985	9.259	8.7977	9.3453	10.282	9.6595	11.997	11.295	10.304	11.517
	9.9992	10.104	10.683	10.395	12.084	9.6986	11.753	11.639	9.8098	11.824	10.534	11.123	12.052	10.639	8.5053	9.5572	9.7049	9.9735	-4.707	-5.7209	-15.842	-16.737	-17.925	-18.703	-9.707	-10.721	-20.842	-21.737	-22.925	-23.703	-7.0637	-8.2991	-8.1404	-7.2706	-6.2958	-5.1202	10.582	10.129	9.0674	10.363	10.638	10.494	10.077	9.9786	9.7019	8.6455	8.6478	9.5803	11.205
	8.9408	10.468	10.06	8.3621	9.9866	10.609	11.347	10.965	9.9656	11.114	10.934	10.181	11.814	10.413	11.808	9.7665	9.7371	8.3696	-8.076	-9.0365	-19.048	-20.079	-20.993	-22.015	-13.076	-14.036	-24.048	-25.079	-25.993	-27.015	-9.111	-10.14	-10.039	-9.1291	-8.1262	-7.1197	9.7453	11.385	9.6996	10.627	10.646	9.3846	9.9602	12.338	9.3276	9.8892	9.8561	11.079	9.4533
	10.776	10.552	10.259	9.8643	10.101	11.434	10.781	10.836	11.436	8.8986	8.8379	8.2562	8.7371	10.419	10.622	9.0075	10.787	9.7879	-5.7387	-6.6029	-16.692	-17.698	-18.588	-19.668	-10.739	-11.603	-21.692	-22.698	-23.588	-24.668	-9.8711	-10.839	-10.945	-9.794	-8.9295	-8.0472	10.745	10.375	10.717	10.282	9.7506	10.879	10.081	10.281	10.202	11.871	10.736	9.7794	9.3598
	9.7024	10.951	9.7858	9.0906	8.1879	10.285	11.205	10.767	10.025	10.73	10.166	11.165	10.144	9.9565	10.719	11.523	10.847	10.682	-6.302	-7.3166	-16.929	-17.913	-19.11	-20.043	-11.302	-12.317	-21.929	-22.913	-24.11	-25.043	-9.9144	-11.042	-10.926	-9.9273	-8.9321	-8.0228	9.6316	10.928	11.23	9.313	9.9319	10.59	10.971	7.7134	9.8049	9.0501	9.8012	11.213	11.233
	9.6536	8.6491	11.46	8.6303	10.476	8.9719	9.894	10.596	10.19	10.473	10.459	8.589	9.4567	11.149	10.49	11.185	11.091	10.068	-6.3382	-7.2442	-17.193	-18.204	-19.448	-20.198	-11.338	-12.244	-22.193	-23.204	-24.448	-25.198	-7.101	-8.0735	-8.0665	-7.1174	-6.0209	-4.9268	10.611	10.739	9.4084	10.139	9.5134	10.614	10.577	8.9546	9.7063	9.5021	10.915	9.4172	10.536
	10.95	9.7862	7.4905	10.116	11.68	10.69	10.494	10.382	10.014	8.9765	11.335	9.2811	10.695	9.5642	10.78	11.561	10.703	11.845	-9.9596	-11.039	-21.027	-21.942	-22.987	-24.164	-14.96	-16.039	-26.027	-26.942	-27.987	-29.164	-8.7175	-9.8276	-9.8845	-8.9017	-7.9574	-6.632	10.241	10.161	10.736	9.2759	9.6859	8.2424	11.311	10.026	9.6726	8.8526	9.8686	10.375	10.538
	9.9349	10.716	8.2261	9.8801	11.268	10.551	9.3205	9.2539	11.995	9.6871	9.0292	9.8901	11.042	7.9611	10.347	10.418	10.678	9.9857	-7.2206	-8.1561	-18.127	-18.954	-19.975	-21.104	-12.221	-13.156	-23.127	-23.954	-24.975	-26.104	-5.1681	-6.1227	-6.2728	-5.2485	-4.3417	-3.1753	10.202	10.02	10.633	9.3651	9.9435	10.662	10.723	9.5528	9.2525	10.116	10.808	10.37	10.736
	10.931	11.332	8.7347	9.7753	10.116	9.7116	9.5105	10.089	9.806	10.075	10.08	11.36	10.508	10.746	11.102	8.7633	11.784	9.7609	-7.9973	-8.9468	-18.752	-19.754	-20.971	-21.957	-12.997	-13.947	-23.752	-24.754	-25.971	-26.957	-6.7014	-7.6226	-7.7108	-6.5858	-5.5296	-4.5687	10.671	9.1427	8.4284	9.6402	10.79	10.066	10.491	9.8797	10.091	8.2685	8.4593	10.971	8.0354
	10.072	9.9442	10.454	12.401	9.8458	11.582	10.687	11.037	10.18	9.6739	10.016	9.9339	9.3872	10.915	9.2823	10.304	9.3504	9.6128	-10.67	-11.616	-21.538	-22.601	-23.755	-24.342	-15.67	-16.616	-26.538	-27.601	-28.755	-29.342	-4.149	-5.1896	-5.061	-4.1695	-3.2585	-2.2325	11.047	10.578	10.326	10.721	11.072	9.9014	11.827	11.273	9.0312	9.8509	10.597	11.39	9.8049
	10.838	9.2875	7.3867	10.168	8.8443	8.6647	10.822	12.228	11.313	9.2304	9.69	10.434	9.7833	9.2058	10.088	10.33	12.099	10.398	-6.8796	-7.744	-17.968	-18.902	-19.725	-20.883	-11.88	-12.744	-22.968	-23.902	-24.725	-25.883	-9.6391	-10.374	-10.483	-9.5202	-8.4424	-7.4158	10.172	9.5744	11.671	9.8848	9.6287	10.17	9.4218	10.392	9.4328	10.313	9.5277	9.2556	11.22
	10.282	11.049	10.157	9.2417	10.097	9.4681	9.842	10.145	11.377	9.5834	11.117	10.301	11.157	10.337	9.6166	11.7	9.9045	9.3992	-8.5929	-9.7118	-19.72	-20.803	-21.771	-22.585	-13.593	-14.712	-24.72	-25.803	-26.771	-27.585	-7.4728	-8.399	-8.5163	-7.2519	-6.4544	-5.3928	15.567	9.2858	3.4555	5.4861	9.6021	13.125	10.346	9.2155	9.0853	9.8426	11.192	9.76	9.5665
	10.477	10.077	8.6377	10.107	9.367	11.226	10.891	11.441	10.215	10.064	9.8945	9.0612	10.808	10.403	9.3618	9.7661	9.5923	9.7391	10.552	10.744	10.826	11.479	10.039	11.326	9.9119	9.2714	11.439	10.095	11.653	10.88	-16.319	-17.335	-28.168	-29.411	-30.549	-31.549	-16.066	-17.267	-19.392	-20.599	-21.768	-22.945	-17.512	-18.496	-18.742	-17.34	-16.222	-15.363	9.5764
	10.712	9.7495	10.87	9.4927	11.007	8.6826	11.341	10.368	9.5041	11.005	9.7373	9.9024	9.5872	11.611	9.7589	8.6749	11.057	9.7088	11.504	11.553	11.179	9.9511	8.5755	9.6671	9.235	10.487	10.989	10.061	10.478	11.184	-18.614	-19.636	-30.546	-31.632	-32.886	-33.602	-17.965	-19.008	-21.237	-22.415	-23.36	-24.365	-14.444	-15.649	-15.514	-14.714	-13.515	-12.326	10.133
	10.866	9.1549	9.3571	9.7204	10.201	10.904	10.533	10.382	10.886	10.529	10.057	9.4436	9.6516	9.0982	10.008	8.94	10.078	10.254	9.1078	10.447	8.5894	10.611	11.643	8.2947	10.584	9.0979	10.958	10.949	9.9757	10.619	-11.616	-12.572	-23.674	-24.784	-25.755	-26.867	-15.377	-16.261	-18.571	-19.641	-20.724	-21.808	-15.552	-16.696	-16.606	-15.789	-14.257	-13.24	9.5786
	9.8451	10.525	9.1016	9.7192	10.682	10.123	9.6064	11.516	9.8388	8.4647	10.592	10.437	10.479	10.212	10.921	8.836	11.658	11.15	8.9176	10.351	8.7951	10.769	10.538	8.9373	8.9227	9.3005	11.049	10.92	11.696	9.6119	-11.177	-12.364	-23.294	-24.439	-25.673	-26.727	-18.536	-19.495	-21.743	-22.975	-23.921	-24.998	-12.335	-13.651	-13.626	-12.641	-11.491	-10.385	10.143
	9.1418	9.0053	9.8823	11.891	8.8378	11.343	8.7036	9.1427	9.6085	10.863	11.626	9.0566	9.4822	9.0998	9.2774	9.6179	11.532	10.711	9.1223	13.022	8.6158	10.335	9.4367	10.643	9.0025	9.604	10.996	11.812	10.571	9.6652	-16.588	-17.82	-28.759	-29.681	-30.932	-32.06	-18.376	-19.418	-21.434	-22.666	-23.548	-24.96	-15.042	-15.954	-15.977	-14.827	-13.76	-12.82	9.1968
	10.782	9.3979	10.129	10.917	10.573	9.6763	11.773	9.7843	10.378	10.629	9.6025	9.9776	9.6895	9.7931	9.1967	8.232	10.371	10.973	8.8407	9.4193	9.559	9.9483	9.3676	9.599	9.3963	9.297	11.31	9.0703	9.3465	10.985	-17.206	-18.181	-29.403	-30.31	-31.504	-32.734	-12.089	-13.107	-15.528	-16.35	-17.767	-18.707	-11.955	-13.117	-13.303	-12.107	-10.913	-10.008	9.4239
	11.486	10.958	8.8609	9.4873	10.091	10.134	11.201	10.586	10.847	10.186	10.593	10.077	10.634	11.088	9.2105	11.319	9.2476	10.467	11.509	9.5695	10.164	9.8055	11.784	9.0468	8.8936	8.6039	10.301	11.21	11.674	8.0585	-13.034	-13.909	-24.992	-26.174	-27.277	-28.249	-17.001	-18.067	-20.237	-21.31	-22.402	-23.663	-16.623	-17.759	-17.854	-16.839	-15.517	-14.51	11.58
	8.743	10.597	8.8961	9.9036	10.002	10.179	8.3942	9.8734	9.9445	8.3242	10.749	9.026	11.427	9.0736	10.506	8.3374	10.461	10.173	10.855	10.794	8.8269	8.8344	10.824	10.027	9.4466	8.946	11.076	11.367	9.5193	9.123	-16.372	-17.353	-28.526	-29.443	-30.752	-31.792	-12.79	-14.124	-16.153	-17.38	-18.604	-19.518	-14.529	-15.765	-15.927	-14.695	-13.597	-12.736	8.9424
	10.562	10.984	8.6152	11.427	11.295	10.607	11.132	10.141	9.9387	10.657	10.983	11.371	8.5184	9.7054	11.262	10.447	8.3045	8.5686	12.357	10.049	11.913	10.149	12.218	9.2018	8.9334	9.7259	11.944	10.735	9.3591	8.5362	-13.107	-14.207	-25.517	-26.435	-27.447	-28.815	-13.933	-14.846	-17.068	-18.228	-19.135	-20.23	-15.856	-17.086	-17.177	-16.03	-14.969	-13.61	10.07
	10.603	9.4107	11.803	11.033	10.613	11.449	10.814	9.1761	10.278	11.577	9.6392	10.992	10.385	10.272	11.535	10.561	9.617	9.5132	9.5198	10.69	10.836	10.667	10.796	9.3123	9.5599	10.403	9.4019	10.812	8.9209	8.6685	-11.569	-12.641	-23.68	-24.979	-25.852	-26.991	-19.099	-20.095	-22.325	-23.456	-24.496	-25.534	-11.425	-12.217	-12.379	-11.381	-10.137	-9.0187	10.269
	8.6161	10.671	10.259	9.5779	11.123	10.319	10.112	9.8485	8.7916	10.406	8.7375	7.5827	11.046	9.115	10.687	11.552	9.7105	10.372	11.244	11.53	9.4405	11.693	9.0958	8.2132	10.543	9.5112	10.171	11.39	10.352	11.623	-17.701	-18.92	-29.602	-30.895	-31.98	-33.043	-13.214	-14.197	-16.531	-17.513	-18.868	-19.753	-13.598	-14.496	-14.657	-13.357	-12.472	-11.172	10.39
	12.453	9.637	8.7462	10.181	9.123	11.095	11.316	9.5388	9.5291	10.492	10.874	10.43	11.949	11.483	11.136	8.9467	8.7351	10.689	9.0443	9.837	10.599	12.201	10.22	10.273	11.822	11.195	11.432	9.6285	9.628	10.465	-11.566	-12.447	-23.489	-24.634	-25.722	-27.024	-13.62	-14.881	-17.103	-18.229	-19.053	-20.41	-14.193	-15.498	-15.405	-14.36	-13.209	-12.126	10.333
	11.059	9.0157	12.117	10.475	11.01	10.82	9.7058	9.3161	10.726	9.9999	10.769	9.5136	11.322	9.1443	9.7752	10.487	10.375	9.1575	11.407	10.614	10.172	9.6638	11.267	11.037	8.4469	9.1242	10.761	11.134	10.492	10.4	-16.631	-17.867	-28.776	-29.993	-31.017	-32.055	-18.37	-19.622	-21.958	-22.923	-23.93	-25.238	-11.715	-12.697	-13.028	-11.604	-10.61	-9.3819	9.9014
	9.0385	11.561	9.3286	9.0028	9.1639	8.057	11.513	10.417	11.52	9.1957	10.623	10.884	10.69	9.9336	9.3064	10.809	10.309	9.2024	12.018	10.078	9.5802	9.9843	9.4083	10.207	10.72	9.6899	9.1857	11.266	10.388	10.485	-11.904	-12.955	-24.046	-25.19	-26.122	-27.372	-17.642	-18.653	-20.612	-22.075	-23.076	-24.152	-16.205	-17.159	-17.185	-16.091	-14.944	-13.939	11.822
	11.316	12.183	11.3	9.3375	10.297	10.638	9.1518	9.8873	11.488	8.2808	9.7864	11.492	8.4137	9.3568	9.5149	11.437	9.5894	10.773	10.301	9.2353	8.8562	9.3769	9.9053	9.8145	10.347	12.901	10.186	10.569	10.175	10.001	-14.373	-15.354	-26.495	-27.591	-28.585	-29.808	-12.574	-13.736	-16.011	-16.913	-18.185	-19.404	-11.185	-12.173	-12.068	-11.078	-10.307	-9.0364	10.034
	9.3517	11.824	11.183	11.579	10.494	9.9277	9.3188	9.4762	9.9798	10.468	9.7749	9.7228	9.9303	8.1532	9.4886	11.008	10.066	11.78	10.788	10.014	9.9637	11.273	9.8754	9.9251	9.0663	10.431	11.045	10.571	11.37	10.511	-15.446	-16.616	-27.452	-28.86	-29.517	-31.086	-18.123	-19.274	-21.353	-22.571	-23.97	-24.844	-13.485	-14.366	-14.442	-13.425	-12.285	-11.251	10.169
	9.7481	9.6123	10.113	11.543	9.5139	9.8844	9.3071	10.673	11.76	10.99	9.6118	10.215	9.3134	9.7354	9.0734	9.0239	11.225	9.1152	10.878	9.553	9.8328	10.245	11.017	9.0346	11.666	9.2642	12.594	10.081	11.013	10.823	-15.74	-16.679	-27.892	-28.997	-30.208	-31.358	-14.541	-15.835	-18.073	-18.989	-20.017	-21.497	-11.246	-12.581	-12.321	-11.398	-10.114	-9.1239	10.269
	11.295	11.506	10.382	9.5589	10.776	10.784	10.307	10.819	10.16	10.624	10.434	8.8312	9.7682	11.049	8.5977	11.027	11.229	9.9951	9.5366	10.956	10.276	8.5096	9.4143	8.7803	10.274	9.4414	9.1757	11.306	10.274	12.349	-15.173	-16.174	-27.121	-28.191	-29.35	-30.348	-13.383	-14.375	-16.821	-17.59	-18.849	-19.892	-13.719	-14.938	-14.698	-13.845	-12.772	-11.409	7.8368
	10.11	9.8483	10.535	9.0892	9.6218	10.022	9.6043	9.7484	10.392	9.7459	11.376	11.871	11.099	10.969	10.075	10.096	10.636	11.184	9.6593	10.153	10.184	10.443	11.035	10.315	8.8331	13.141	9.2263	10.661	8.7473	10.164	-12.533	-13.745	-24.606	-25.795	-26.749	-27.678	-16.068	-17.467	-19.351	-20.65	-21.674	-22.839	-13.817	-15.055	-15.127	-13.91	-12.785	-11.665	12.427
	11.909	10.598	10.292	9.9023	9.0728	10.615	9.595	10.457	9.542	8.1976	10.637	9.7354	9.6912	10.178	9.5399	10.232	10.754	9.7026	11.4	9.4144	9.884	10.41	8.6927	9.7592	9.0652	8.9257	10.324	10.732	8.9731	10.934	-16.176	-17.253	-28.209	-29.223	-30.369	-31.477	-19.23	-20.38	-22.378	-23.69	-24.519	-25.819	-13.339	-14.563	-14.559	-13.307	-12.513	-11.409	9.4444
	10.622	9.4319	10.772	9.1594	11.014	10.197	11.106	8.4281	11.55	10.748	10.176	10.153	11.617	9.6651	12.112	10.69	8.6552	11.39	10.535	9.176	9.5921	10.152	10.21	10.077	9.136	10.089	8.8851	9.9938	9.7694	10.97	-12.811	-13.99	-25.065	-25.821	-27.037	-28.084	-15.333	-16.375	-18.682	-19.672	-20.841	-22.09	-17.665	-19.056	-19.062	-17.752	-16.521	-15.535	10.829
	9.8126	12.128	9.4385	9.8602	10.486	10.714	10.49	11.028	11.552	10.332	10.223	11.67	10.562	9.9061	11.172	9.82	10.106	8.4194	9.2894	10.987	10.707	12.273	10.187	10.286	11.62	11.528	8.9673	10.492	8.9888	9.4816	-16.579	-17.457	-28.774	-29.661	-30.912	-31.753	-16.174	-17.304	-19.356	-20.38	-21.708	-22.846	-12.786	-13.916	-13.775	-12.831	-11.743	-10.598	11.125
	10.004	8.2983	10.541	9.1759	11.452	10.286	9.3258	11.647	10.533	9.1801	10.097	10.361	9.4724	10.5	9.9284	10.252	10.332	11.074	10.016	10.521	9.2852	9.3629	10.134	9.2851	10.004	10.993	10.787	10.469	8.3863	10.876	-13.739	-15.253	-26.037	-27.291	-28.181	-29.512	-17.427	-18.538	-20.929	-21.912	-22.99	-24.169	-11.506	-12.54	-12.569	-11.341	-10.457	-9.3702	10.075
	11.907	10.19	10.085	9.5618	10.636	10.903	9.9217	9.183	10.825	10.317	8.5577	8.6353	8.8779	10.771	9.6039	10.56	10.486	11.502	10.86	10.731	8.4482	9.7766	12.054	10.196	11.391	9.855	9.4182	9.9476	11.14	10.295	-13.845	-14.97	-25.936	-27.254	-28.313	-29.427	-11.816	-13.281	-15.403	-16.601	-17.657	-18.776	-13.398	-14.278	-14.237	-13.493	-11.983	-10.989	9.117
	10.178	11.215	9.9205	10.237	8.8264	10.261	11.532	11.204	11.069	11.157	9.608	9.7128	12.289	9.6366	9.3792	9.9284	10.241	9.1072	10.569	9.7998	10.48	9.7878	11.308	9.6507	11.146	8.9512	10.94	9.8864	10.447	10.039	-14.145	-15.132	-26.243	-27.365	-28.257	-29.473	-18.406	-19.732	-21.932	-22.912	-23.881	-25.137	-12.331	-13.354	-13.381	-12.477	-11.225	-10.057	10.019
	8.3754	10.171	8.6258	10.186	10.744	10.654	11.26	10.496	10.83	8.1454	9.8892	9.621	10.642	12.751	9.9744	10.364	9.8289	11.963	11.315	9.5551	8.6523	9.7261	9.5408	11.186	9.6414	8.4264	10.555	12.224	8.1998	9.8662	-12.028	-13.267	-24.236	-25.372	-26.431	-27.597	-18.87	-20.104	-22.346	-23.285	-24.405	-25.474	-16.477	-17.561	-17.454	-16.263	-15.375	-14.172	9.293
	10.861	8.871	8.5153	8.4705	9.0811	9.4446	9.9581	9.9819	8.4858	8.1909	10.688	10.836	9.4515	10.873	9.5184	9.8931	10.065	9.3032	10.12	11.18	11.202	8.734	9.8948	10.078	11.214	8.9353	10.142	10.545	10.3	9.4637	-17.611	-18.762	-29.858	-30.968	-31.846	-32.98	-11.957	-13.273	-15.5	-16.687	-17.643	-18.754	-16.986	-18.08	-18.246	-16.922	-15.86	-14.727	9.9799
	11.087	9.2398	9.0637	10.629	9.7548	10.203	10.23	12.843	9.6758	9.197	10.207	9.958	11.606	10.408	9.9488	10.843	10.762	11.6	10.492	10.134	9.5021	9.8189	10.227	9.7115	9.2143	9.8491	8.825	11.162	10.301	10.669	-10.983	-12.061	-23.107	-24.148	-25.367	-26.663	-12.826	-13.842	-15.936	-17.164	-18.373	-19.517	-13.542	-14.432	-14.534	-13.279	-12.489	-11.36	9.6936
	11.213	10.012	12.289	10.53	9.2978	11.017	8.5098	10.955	10.44	10.009	11.686	10.45	10.212	10.694	10.115	11.114	9.8635	9.8836	12.514	11.163	9.7987	10.508	10.921	11.803	10.183	11.08	9.3348	10.299	10.262	9.5968	-17.853	-18.948	-30.117	-31.148	-32.568	-33.505	-14.824	-16.231	-18.326	-19.23	-20.39	-21.505	-16.967	-17.943	-17.984	-16.801	-15.945	-14.857	10.508
	9.4852	10.352	10.074	10.295	9.755	10.386	10.357	9.9924	11.023	9.0616	10.639	10.09	9.1552	12.175	9.6241	12.042	8.2586	10.129	9.9863	9.3676	10.055	11.696	10.396	9.1974	10.313	9.5151	10.503	10.027	9.0985	9.4615	-15.94	-16.723	-28.023	-28.856	-30.256	-31.101	-19.254	-20.738	-22.95	-23.802	-25.179	-26.142	-17.096	-17.994	-17.981	-16.785	-15.853	-14.861	10.235
	10.564	7.8974	9.2755	9.9977	10.69	11.019	9.3177	10.5	10.982	9.4135	9.6722	10.518	11.681	9.5907	9.8585	9.6742	10.069	8.1694	9.7434	11.286	10.028	8.9853	10.759	10.298	11.204	11.625	10.278	10.886	9.9919	9.44	-11.467	-12.563	-23.656	-24.761	-25.493	-26.879	-16.85	-17.891	-20.077	-21.212	-22.276	-23.549	-11.746	-12.758	-12.798	-11.776	-10.589	-9.6126	12.109
	12.386	10.974	9.1237	10.016	8.6837	10.36	10.087	10.195	9.7351	11.061	10.46	10.642	9.6082	10.934	9.3762	10.594	11.242	10.784	12.248	10.69	10.546	11.273	10.164	10.348	7.7029	9.4055	10.003	8.5601	11.795	10.66	-15.911	-16.755	-27.739	-29.095	-29.945	-31.304	-17.098	-18.103	-20.346	-21.586	-22.709	-23.87	-13.25	-14.263	-14.457	-13.603	-12.527	-11.167	9.0222
	9.9851	9.7806	9.769	10.706	9.7282	11.064	10.055	10.125	10.942	12.289	11.169	10.047	10.932	10.238	9.0021	10.506	11.587	11.48	9.827	10.444	9.9342	10.217	11.766	9.8865	11.686	12.302	10.482	10.142	9.5419	9.7224	-16.85	-17.909	-28.845	-30.017	-31.049	-32.129	-15.57	-16.739	-18.86	-19.903	-20.978	-22.29	-12.851	-14.17	-14.157	-12.979	-11.658	-10.612	9.3114
	10.087	9.5014	9.5512	10.905	9.6964	10.409	8.7937	10.545	9.4946	9.2328	10.648	12.007	10.828	9.1023	10.391	9.953	9.4252	10.626	11.33	12.335	8.9349	9.7262	10.27	10.5	9.2945	10.134	9.1317	12.022	10.489	8.7272	-16.594	-18.107	-29.163	-30.226	-31.207	-32.547	-18.465	-19.55	-21.662	-22.988	-23.844	-25.249	-13.949	-15.035	-15.067	-13.79	-12.803	-11.837	11.78
	10.204	9.0772	10.66	9.4964	10.046	10.409	10.584	10.454	11.758	10.453	9.2414	11.671	10.962	11.101	11.275	9.7078	9.7765	10.629	9.1994	11.322	10.639	11.812	11.771	7.8102	10.729	11.878	9.5154	10.6	10.595	10.161	-17.241	-18.195	-29.426	-30.203	-31.224	-32.477	-18.258	-19.641	-21.859	-22.61	-23.991	-24.859	-17.756	-18.917	-18.88	-17.885	-16.634	-15.59	8.4272
	9.5932	10.752	10.32	10.031	10.953	9.3241	10.395	10.4	9.5402	9.7534	11.207	10.091	11.08	10.669	10.745	10.743	9.1757	10.015	10.889	12.379	11.111	11.144	11.551	11.476	10.112	10.199	11.205	11.152	9.4433	9.7717	-15.297	-16.229	-27.411	-28.505	-29.502	-30.357	-16.116	-17.222	-19.398	-20.668	-21.713	-22.811	-16.948	-17.99	-18.016	-16.845	-15.615	-14.646	8.3467
	9.0496	11.079	9.62	13.178	10.857	10.588	10.318	10.46	10.045	10.412	8.6208	9.9339	9.8967	10.49	10.339	11.205	11.72	10.831	10.966	9.2556	10.88	10.935	10.202	8.6234	8.781	10.559	9.7891	11.168	10.914	8.9554	-14.529	-15.795	-26.885	-27.977	-29.029	-29.993	-12.833	-13.865	-15.957	-17.091	-18.063	-19.509	-12.875	-13.96	-13.928	-12.82	-11.783	-10.663	9.853
	9.5532	8.9984	9.6077	9.4547	9.842	10.32	9.5866	10.704	10.436	9.3699	10.475	9.6909	9.5298	7.1661	9.9403	9.4728	11.195	11.183	10.338	9.9172	11.148	9.8725	12.211	9.1358	9.3845	9.2257	9.5823	9.8411	10.308	10.575	-14.378	-15.371	-26.618	-27.773	-28.535	-29.76	-14.584	-15.441	-17.677	-18.794	-19.605	-20.83	-14.325	-15.459	-15.538	-14.521	-13.321	-12.053	10.85
	11.023	11.363	10.788	9.4941	10.657	9.7071	9.1572	10.731	9.566	10.691	11.393	9.8514	10.092	10.935	11.299	10.082	9.5412	10.818	9.9069	11.585	10.186	10.572	10.333	10.66	11.364	8.7141	10.692	10.739	9.876	10.455	-15.888	-16.752	-27.587	-28.935	-29.994	-30.973	-16.615	-17.795	-20.049	-21.151	-22.332	-23.207	-13.041	-14.269	-14.2	-13.188	-11.995	-10.786	10.816
	8.9156	9.3799	9.7817	10.774	11.981	8.9238	11.808	11.112	11.24	9.2835	10.113	10.526	12.946	9.437	10.012	10.153	9.6751	12.284	9.9602	11.357	9.5537	9.3738	10.543	10.599	9.2057	9.8301	12.292	10.07	8.9722	10.299	-11.478	-12.593	-23.726	-24.711	-26.017	-26.874	-13.494	-14.526	-16.619	-17.733	-18.856	-20.041	-14.07	-15.429	-15.254	-14.298	-13.225	-11.932	9.0495
	10.131	10.14	11.501	8.1646	8.9965	11.445	7.4807	9.8336	9.2589	10.786	9.7046	9.9945	11.236	9.3535	11.286	10.499	11.097	9.197	10.445	8.7828	10.003	9.7541	11.795	10.621	10.544	9.8053	8.8839	9.3887	9.0021	9.9471	-15.184	-16.24	-27.253	-28.387	-29.392	-30.516	-17.61	-18.854	-21.055	-22.001	-23.181	-24.115	-16.322	-17.454	-17.343	-16.342	-15.239	-14.132	10.902
	10.812	7.0548	10.986	10.04	9.7178	10.563	10.565	9.7457	10.709	10.231	9.2894	9.3206	11.264	10.331	10.832	9.9184	9.9141	11.132	10.067	10.198	10.518	11.199	11.312	10.68	11.081	10.071	9.6072	10.864	7.7932	8.4116	-12.613	-13.563	-24.661	-25.767	-26.746	-27.935	-16.134	-17.357	-19.53	-20.683	-21.748	-23.137	-17.158	-18.222	-18.339	-17.073	-16.122	-15.152	10.277
	9.6841	9.0919	10.491	10.615	11.547	11.945	12.053	8.7133	11.346	11.221	10.681	10.466	11.571	10.605	11.428	11	10.898	9.5133	11.208	9.9145	8.08	10.522	10.342	8.6933	11.38	8.4788	10.163	10.734	9.969	10.837	-13.232	-14.348	-24.922	-26.004	-27.321	-28.348	-13.075	-14.321	-16.548	-17.625	-18.712	-19.796	-17.206	-18.446	-18.319	-17.22	-16.125	-15.125	8.9296
	11.115	10.904	10.896	8.9118	8.1038	11.112	11.956	11.112	10.341	9.9605	10.91	12.559	10.841	11.518	10.818	9.9593	9.1723	9.2861	10.859	10.574	11.049	10.769	9.8167	11.558	9.5941	9.6955	9.1096	12.103	10.729	10.787	-13.272	-14.269	-25.212	-26.324	-27.693	-28.517	-19.134	-20.21	-22.431	-23.639	-24.725	-25.728	-14.111	-15.181	-15.173	-14.129	-12.923	-11.719	10.694
	10.649	10.537	7.7026	10.17	9.6677	11.191	11.011	8.9196	8.9585	10.34	10.359	12.29	8.1805	10.307	9.4349	11.8	10.19	8.9859	9.8467	10.568	10.978	11.317	10.098	10.125	10.379	9.175	10.196	11.494	9.3389	9.934	-17.256	-18.443	-29.43	-30.436	-31.585	-32.881	-13.727	-14.694	-16.892	-17.76	-19.135	-20.325	-15.889	-17.11	-17.173	-16.092	-15.053	-13.595	10.266
	10.052	10.126	10.74	8.4799	10.967	9.3792	10.479	10.804	10.483	8.1765	10.373	9.3402	10.797	10.912	10.656	10.5	11.395	10.697	11.269	8.5884	10.338	10.359	10.87	10.195	9.6424	10.241	12.119	9.873	9.8835	10.123	-14.243	-15.272	-26.24	-27.149	-28.273	-29.515	-11.954	-13.167	-15.152	-16.652	-17.53	-18.705	-11.985	-13.035	-13.2	-12.073	-11.076	-9.7928	10.782
	10.076	10.08	10.504	10.503	10.245	11.175	9.6723	9.9323	9.4508	9.878	10.34	10.44	9.7435	9.2169	9.2113	10.588	9.0812	8.9772	11.06	10.593	9.8306	12.446	11.214	7.7245	10.125	10.22	9.9359	9.2994	11.989	10.976	-15.097	-16.141	-26.928	-28.029	-29.369	-30.453	-17.459	-18.462	-20.587	-21.757	-22.716	-24.007	-13.672	-14.685	-14.782	-13.544	-12.383	-11.326	10.62
	12.179	11.515	9.2618	10.166	10.558	10.665	10.007	10.109	11.374	10.296	10.732	11.756	11.573	11.623	10.591	10.1	10.518	11.278	11.428	8.7188	11.333	9.6766	11.214	8.3697	9.5063	10.268	9.4144	9.329	10.476	11.673	-18.037	-19.078	-29.991	-31.161	-32.431	-33.076	-15.026	-16.166	-18.513	-19.691	-20.443	-21.957	-10.864	-12.009	-11.867	-10.886	-9.8844	-8.7557	11.035
	10.049	9.7405	10.194	9.7923	11.933	10.033	9.7212	8.6744	10.703	9.5866	9.7269	11.185	10.454	9.6422	9.0001	12.692	11.171	9.6566	10.131	10.65	10.139	10.724	9.3562	10.654	9.9552	9.9255	10.038	12.068	9.9838	9.4967	-13.868	-14.818	-26.065	-27.092	-27.998	-29.272	-15.091	-16.022	-18.281	-19.387	-20.383	-21.415	-16.903	-17.711	-17.831	-16.772	-15.587	-14.457	10.462
	12.218	9.2886	10.112	10.525	7.8444	9.2956	8.8845	9.5247	10.236	9.6288	9.6078	11.234	9.7504	10.048	9.5329	10.34	11.451	10.623	11.316	11.054	10.842	9.0943	10.398	11.271	11.394	10.285	10.501	9.25	10.402	12.292	-15.752	-16.983	-27.992	-29.184	-30.248	-31.144	-19.057	-20.159	-22.243	-23.216	-24.517	-25.554	-14.52	-15.539	-15.668	-14.277	-13.4	-12.232	9.6678
	9.4509	10.542	10.164	9.9715	10.154	10.963	7.9393	10.338	9.9577	11.058	10.067	10.503	10.314	10.041	10.377	8.534	11.84	11.633	9.9919	10.45	9.7866	11.527	10.242	10.252	12.607	11.24	10.242	10.462	10.08	10.905	11.573	9.954	9.2365	10.638	10.462	10.528	9.6082	10.717	9.181	10.186	10.347	10.119	19.58	20.674	22.43	21.624	20.597	19.763	13.876
	9.8259	11.556	10.515	9.1098	10.004	10.366	9.8009	9.8545	9.7945	10.819	9.4136	11.277	9.6569	10.437	10.484	9.137	10.63	10.514	11.649	8.2564	10.225	12.142	9.1186	9.6525	10.88	10.199	11.551	10.397	10.05	8.0048	9.4095	11.394	10.241	10.051	9.3769	11.565	10.005	10.5	10.666	11.364	9.6985	10.417	21.618	22.842	24.981	23.95	22.904	22.109	11.524
	10.897	9.389	10.003	11.341	10.269	10.404	8.7544	9.9005	9.3423	11.026	9.3503	11.39	10.749	9.4349	9.7239	10.443	10.164	9.5718	9.8019	10.626	10.553	11.084	9.9798	9.4851	11.337	10.848	10.373	8.8974	10.319	9.7815	9.501	10.939	11.37	9.7127	9.5158	9.202	10.251	9.049	11.513	10.57	11.661	8.215	17.352	18.382	20.433	19.319	18.057	17.275	8.7607
	9.9253	10.463	9.9806	9.0605	10.409	10.152	9.6557	9.6312	10.437	10.231	11.731	9.6501	10.827	11.192	10.85	10.181	8.9632	10.622	9.9496	10.574	8.5068	10.369	10.22	11.167	10.256	10.42	10.533	9.1281	11.726	8.142	11.792	11.424	8.3167	9.7378	10.881	10.49	11.213	10.249	9.973	10.653	10.41	8.9108	19.658	20.706	22.546	21.747	20.578	19.523	13.692
	9.4614	9.1935	9.2902	11.665	11.069	10.218	10.209	9.5254	9.4243	9.5547	9.6717	10.826	9.3256	9.0508	9.0021	9.8325	9.2021	10.758	11.076	9.4031	10.544	12.933	11.248	12.126	10.207	9.3698	10.008	10.387	9.5528	10.554	12.287	8.5346	9.5013	10.532	10.264	10.555	11.015	9.5396	8.6213	11.037	10.404	9.8601	18.983	20.028	22.108	20.918	20.038	18.906	10.355
	11.059	10.907	10.138	10.34	11.171	10.898	11.119	9.6553	9.6752	11.034	10.212	10.893	10.422	9.5279	11.761	9.2145	10.864	10.19	9.2674	10.765	11.032	10.32	11.332	10.813	12.287	11.504	9.4796	10.835	10.334	10.774	10.947	9.4898	10.098	9.4915	10.578	9.5346	10.088	9.9275	10.141	11.397	9.7244	10.081	21.433	22.305	24.362	23.348	22.283	21.378	7.6598
	9.6213	11.116	10.774	8.8901	10.616	10.618	10.028	10.478	9.1281	9.9848	9.3822	9.4744	11.621	10.481	11.032	8.6898	10.685	11.055	9.8649	10.401	10.726	10.281	10.714	11.253	10.782	10.495	11.102	11.056	10.309	10.812	9.7018	10.196	9.2313	11.709	10.778	10.183	11.644	9.4132	10.656	9.3485	9.4342	9.4025	19.279	20.439	22.187	21.296	20.28	19.177	13.428
[truncated: 843 more rows]
[truncated: 11 more columns]

## Sheet: Noise 0.3
The four implanted modules are colored in blue and green
Condition	1						2						3						4						5						6						7						8						9
[truncated: 1,001 more rows]
[truncated: 11 more columns]

## Sheet: Noise 0.5
The four implanted modules are colored in blue and green
[truncated: 1,002 more rows]
[truncated: 11 more columns]

## Sheet: Noise 0.7
The four implanted modules are colored in blue and green
[truncated: 1,002 more rows]
[truncated: 11 more columns]

[truncated: 1 more sheets: Noise 0.9]
